# Supplementary material for: Co-evolution of alpha-helical transmembrane protein residues: large-scale variant profiling and complete mutational landscape of 2277 known PDB entries representing 504 unique human protein sequences
Source: J Mol Evol. 2025 Sep 24;93(5):581–99. doi: 10.1007/s00239-025-10262-8 (PMC12579659; doi:10.1007/s00239-025-10262-8)
Supplement: Supplementary file 3 — Supplementary file3 (XLSX 182 kb) [file 239_2025_10262_MOESM3_ESM.xlsx]

## Sheet: Sheet1
Supplementary Table 2. Comprehensive List of 2277 Relevant RCSB PDB Structures for Studied Proteins (Reference: https://blanco.biomol.uci.edu/mpstruc/)
PDB ID	Related ID	Name	Species	PubMed ID	Publication - Authors	Year
2YMK	-	Dermicidin hexameric anti-microbial peptide channel	Homo sapiens	PubMed ID: 23426625	Authors: Song C, Weichbrodt C, Salnikov ES, Dynowski M, Forsberg BO, Bechinger B, Steinem C, de Groot BL, Zachariae U, Zeth K	Year: 2013
5G1J	-	Cathelicidin LL-37 antimicrobial peptide, C-terminal extension tetramer	Homo sapiens	PubMed ID: 33060695	Authors: Sancho-Vaello E, Gil-Carton D, Francois P, Bonetti EJ, Kreir M, Pothula KR, Kleinekathofer U, Zeth K	Year: 2020
7P54	-	Tweety homologs (TTYHs), TTYH2 in GDN	Homo sapiens	PubMed ID: 34385445	Authors: Sukalskaia A, Straub MS, Deneka D, Sawicka M, Dutzler R	Year: 2021
7PJ5	related: 7P54	-	Homo sapiens	PubMed ID: 34385445	Authors: Sukalskaia A, Straub MS, Deneka D, Sawicka M, Dutzler R	Year: 2021
7P5M	related: 7P54	-	Homo sapiens	PubMed ID: 34385445	Authors: Sukalskaia A, Straub MS, Deneka D, Sawicka M, Dutzler R	Year: 2021
7P5C	related: 7P54	-	Homo sapiens	PubMed ID: 34385445	Authors: Sukalskaia A, Straub MS, Deneka D, Sawicka M, Dutzler R	Year: 2021
7N7P	-	TACAN (TMEM120A) protein	Homo sapiens	PubMed ID: 34374645	Authors: Xue J, Han Y, Baniasadi H, Zeng W, Pei J, Grishin NV, Wang J, Tu BP, Jiang Y	Year: 2021
7F3T	master: 7N7P	TACAN (TMEM120A) protein in CoASH-bound state	Homo sapiens	PubMed ID: 34409941	Authors: Rong Y, Jiang J, Gao Y, Guo J, Song D, Liu W, Zhang M, Zhao Y, Xiao B, Liu Z	Year: 2021
7F3U	related: 7F3T	-	Homo sapiens	PubMed ID: 34409941	Authors: Rong Y, Jiang J, Gao Y, Guo J, Song D, Liu W, Zhang M, Zhao Y, Xiao B, Liu Z	Year: 2021
7F6V	master: 7N7P	TACAN (TMEM120A) protein in a closed state	Homo sapiens	PubMed ID: 35235791	Authors: Chen X, Wang Y, Li Y, Lu X, Chen J, Li M, Wen T, Liu N, Chang S, Zhang X, Yang X, Shen Y	Year: 2022
7MYZ	-	marker of self 5-TM receptor CD47	Homo sapiens	PubMed ID: 34471125	Authors: Fenalti G, Villanueva N, Griffith M, Pagarigan B, Lakkaraju SK, Huang RY, Ladygina N, Sharma A, Mikolon D, Abbasian M, Johnson J, Hadjivassiliou H, Zhu D, Chamberlain PP, Cho H, Hariharan K	Year: 2021
6WVD	-	endoplasmic reticulum protein Jagunal (JAGN1)	Homo sapiens	PubMed ID: 33355146	Authors: Liu S, Li S, Yang Y, Li W	Year: 2020
6WVG	-	CD53 full-length tetraspanin	Homo sapiens	PubMed ID: 32974937	Authors: Yang Y, Liu XR, Greenberg ZJ, Zhou F, He P, Fan L, Liu S, Shen G, Egawa T, Gross ML, Schuettpelz LG, Li W	Year: 2020
5TCX	-	CD81 full-length tetraspanin	Homo sapiens	PubMed ID: 27881302	Authors: Zimmerman B, Kelly B, McMillan BJ, Seegar TC, Dror RO, Kruse AC, Blacklow SC	Year: 2016
7JIC	master: 5TCX	CD81 full-length tetraspanin in complex with CD19 bound to coltuximab Fab fragment	Homo sapiens	PubMed ID: 33446559	Authors: Susa KJ, Rawson S, Kruse AC, Blacklow SC	Year: 2021
6K4J	-	CD9 full-length tetraspanin	Homo sapiens	PubMed ID: 32231207	Authors: Umeda R, Satouh Y, Takemoto M, Nakada-Nakura Y, Liu K, Yokoyama T, Shirouzu M, Iwata S, Nomura N, Sato K, Ikawa M, Nishizawa T, Nureki O	Year: 2020
6VJA	-	Integral membrane protein cluster of differentiation 20 (CD20) in complex with rituximab Fab	Homo sapiens	PubMed ID: 32079680	Authors: Rouge; L, Chiang N, Steffek M, Kugel C, Croll TI, Tam C, Estevez A, Arthur CP, Koth CM, Ciferri C, Kraft E, Payandeh J, Nakamura G, Koerber JT, Rohou A	Year: 2020
1AFO	-	Glycophorin A (GpA) transmembrane-domain dimer	Homo sapiens	PubMed ID: 9082985	Authors: MacKenzie KR, Prestegard JH, Engelman DM	Year: 1997
2KPF	master: 1AFO	Glycophorin A (GpA) transmembrane-domain dimer	Homo sapiens	PubMed ID: 22649687	Authors: Mineev KS, Bocharov EV, Volynsky PE, Goncharuk MV, Tkach EN, Ermolyuk YS, Schulga AA, Chupin VV, Maslennikov IV, Efremov RG, Arseniev AS	Year: 2011
2KPE	related: 2KPF	-	Homo sapiens	PubMed ID: 22649687	Authors: Mineev KS, Bocharov EV, Volynsky PE, Goncharuk MV, Tkach EN, Ermolyuk YS, Schulga AA, Chupin VV, Maslennikov IV, Efremov RG, Arseniev AS	Year: 2011
5EH4	master: 1AFO	Glycophorin A (GpA) transmembrane-domain dimer	Homo sapiens	PubMed ID: 26642914	Authors: Trenker R, Call ME, Call MJ	Year: 2015
7K7A	-	Tumor necrosis factor receptor 1 (TNFR1) in lipid bicelles	Homo sapiens	PubMed ID: 33163490	Authors: Zhao L, Fu Q, Pan L, Piai A, Chou JJ	Year: 2020
7WSO	-	B-Cell receptor in complex with IgG	Homo sapiens	PubMed ID: 35981028	Authors: Ma X, Zhu Y, Dong D, Chen Y, Wang S, Yang D, Ma Z, Zhang A, Zhang F, Guo C, Huang Z	Year: 2022
7XT6	-	B-Cell receptor in complex with IgM	Homo sapiens	PubMed ID: 35981028	Authors: Ma X, Zhu Y, Dong D, Chen Y, Wang S, Yang D, Ma Z, Zhang A, Zhang F, Guo C, Huang Z	Year: 2022
7XQ8	master: 7XT6	B-Cell receptor in complex with IgM	Homo sapiens	PubMed ID: 35981043	Authors: Su Q, Chen M, Shi Y, Zhang X, Huang G, Huang B, Liu D, Liu Z, Shi Y	Year: 2022
2MFR	-	Insulin receptor TM domain (AAs 940-980)	Homo sapiens	PubMed ID: 24440425	Authors: Li Q, Wong YL, Kang C	Year: 2014
7YQ6	-	insulin receptor bound with A62 DNA aptamer	Homo sapiens	PubMed ID: 36310231	Authors: Kim J, Yunn NO, Park M, Kim J, Park S, Kim Y, Noh J, Ryu SH, Cho Y	Year: 2022
7QY4	related: 7YQ6	-	Homo sapiens	PubMed ID: 36310231	Authors: Kim J, Yunn NO, Park M, Kim J, Park S, Kim Y, Noh J, Ryu SH, Cho Y	Year: 2022
8GUY	related: 7YQ6	-	Homo sapiens	PubMed ID: 36310231	Authors: Kim J, Yunn NO, Park M, Kim J, Park S, Kim Y, Noh J, Ryu SH, Cho Y	Year: 2022
7YQ3	related: 7YQ6	-	Homo sapiens	PubMed ID: 36310231	Authors: Kim J, Yunn NO, Park M, Kim J, Park S, Kim Y, Noh J, Ryu SH, Cho Y	Year: 2022
7YQ5	related: 7YQ6	-	Homo sapiens	PubMed ID: 36310231	Authors: Kim J, Yunn NO, Park M, Kim J, Park S, Kim Y, Noh J, Ryu SH, Cho Y	Year: 2022
2JWA	-	ErbB2 transmembrane segment dimer	Homo sapiens	PubMed ID: 18178548	Authors: Bocharov EV, Mineev KS, Volynsky PE, Ermolyuk YS, Tkach EN, Sobol AG, Chupin VV, Kirpichnikov MP, Efremov RG, Arseniev AS	Year: 2008
2N2A	master: 2JWA	ErbB2 (HER2) transmembrane segment dimer with juxtamembrane region	Homo sapiens	PubMed ID: 26585403	Authors: Bragin PE, Mineev KS, Bocharova OV, Volynsky PE, Bocharov EV, Arseniev AS	Year: 2016
2KS1	-	ErbB1/ErbB2 transmembrane segment heterodimer	Homo sapiens	PubMed ID: 20471394	Authors: Mineev KS, Bocharov EV, Pustovalova YE, Bocharova OV, Chupin VV, Arseniev AS	Year: 2010
5LV6	master: 2KS1	ErbB1 transmembrane segment homodimer	Homo sapiens	PubMed ID: 28291355	Authors: Bocharov EV, Bragin PE, Pavlov KV, Bocharova OV, Mineev KS, Polyansky AA, Volynsky PE, Efremov RG, Arseniev AS	Year: 2017
2L9U	-	ErbB3 transmembrane segment dimer	Homo sapiens	PubMed ID: 21575594	Authors: Mineev KS, Khabibullina NF, Lyukmanova EN, Dolgikh DA, Kirpichnikov MP, Arseniev AS	Year: 2011
2LCX	-	ErbB4 transmembrane segment dimer	Homo sapiens	PubMed ID: 22579757	Authors: Bocharov EV, Mineev KS, Goncharuk MV, Arseniev AS	Year: 2012
2K1L	-	EphA1 transmembrane segment dimer, pH 6.3	Homo sapiens	PubMed ID: 18728013	Authors: Bocharov EV, Mayzel ML, Volynsky PE, Goncharuk MV, Ermolyuk YS, Schulga AA, Artemenko EO, Efremov RG, Arseniev AS	Year: 2008
2K1K	related: 2K1L	-	Homo sapiens	PubMed ID: 18728013	Authors: Bocharov EV, Mayzel ML, Volynsky PE, Goncharuk MV, Ermolyuk YS, Schulga AA, Artemenko EO, Efremov RG, Arseniev AS	Year: 2008
2K9Y	-	EphA2 transmembrane segment dimer	Homo sapiens	PubMed ID: 20197042	Authors: Bocharov EV, Mayzel ML, Volynsky PE, Mineev KS, Tkach EN, Ermolyuk YS, Schulga AA, Efremov RG, Arseniev AS	Year: 2010
2LZL	-	FGFR3 Fibroblast growth factor receptor 3 transmembrane dimer	Homo sapiens	PubMed ID: 24120763	Authors: Bocharov EV, Lesovoy DM, Goncharuk SA, Goncharuk MV, Hristova K, Arseniev AS	Year: 2013
2M59	-	VEGFR2 vascular endothelial growth factor receptor 2 transmembrane dimer	Homo sapiens	PubMed ID: 24980797	Authors: Manni S, Mineev KS, Usmanova D, Lyukmanova EN, Shulepko MA, Kirpichnikov MP, Winter J, Matkovic M, Deupi X, Arseniev AS, Ballmer-Hofer K	Year: 2014
2MET	related: 2M59	-	Homo sapiens	PubMed ID: 24980797	Authors: Manni S, Mineev KS, Usmanova D, Lyukmanova EN, Shulepko MA, Kirpichnikov MP, Winter J, Matkovic M, Deupi X, Arseniev AS, Ballmer-Hofer K	Year: 2014
2MEU	related: 2M59	-	Homo sapiens	PubMed ID: 24980797	Authors: Manni S, Mineev KS, Usmanova D, Lyukmanova EN, Shulepko MA, Kirpichnikov MP, Winter J, Matkovic M, Deupi X, Arseniev AS, Ballmer-Hofer K	Year: 2014
2KNC	-	Human Integrin alphaIIbbeta3 transmembrane-cytoplasmic heterodimer	Homo sapiens	PubMed ID: 19805198	Authors: Yang J, Ma YQ, Page RC, Misra S, Plow EF, Qin J	Year: 2009
7KN0	master: 2KNC	integrin alphaIIb(W968V)beta3 transmembrane complex	Homo sapiens	PubMed ID: 33539882	Authors: Situ AJ, Kim J, An W, Kim C, Ulmer TS	Year: 2021
8T2V	master: 2KNC	full-length integrin Œ±IIbŒ≤3 in native lipid	Homo sapiens	PubMed ID: 37443315	Authors: Adair BD, Xiong JP, Yeager M, Arnaout MA	Year: 2023
8T2U	related: 8T2V	-	Homo sapiens	PubMed ID: 37443315	Authors: Adair BD, Xiong JP, Yeager M, Arnaout MA	Year: 2023
8TCG	-	Human Integrin Œ±vŒ≤6, in complex with minibinder B6_BP_dslf	Homo sapiens	PubMed ID: 37704610	Authors: Roy A, Shi L, Chang A, Dong X, Fernandez A, Kraft JC, Li J, Le VQ, Winegar RV, Cherf GM, Slocum D, Poulson PD, Casper GE, Vallecillo-Zuniga ML, Valdoz JC, Miranda MC, Bai H, Kipnis Y, Olshefsky A, Priya T, Carter L, Ravichandran R, Chow CM, Johnson MR, Cheng S, Smith M, Overed-Sayer C, Finch DK, Lowe D, Bera AK, Matute-Bello G, Birkland TP, DiMaio F, Raghu G, Cochran JR, Stewart LJ, Camp…	Year: 2023
8TCF	-	Human Integrin Œ±vŒ≤8, in complex with minibinder B8_BP_dsulf	Homo sapiens	PubMed ID: 37704610	Authors: Roy A, Shi L, Chang A, Dong X, Fernandez A, Kraft JC, Li J, Le VQ, Winegar RV, Cherf GM, Slocum D, Poulson PD, Casper GE, Vallecillo-Zuniga ML, Valdoz JC, Miranda MC, Bai H, Kipnis Y, Olshefsky A, Priya T, Carter L, Ravichandran R, Chow CM, Johnson MR, Cheng S, Smith M, Overed-Sayer C, Finch DK, Lowe D, Bera AK, Matute-Bello G, Birkland TP, DiMaio F, Raghu G, Cochran JR, Stewart LJ, Camp…	Year: 2023
3WXV	-	AdipoR1 adiponectin 1 receptor in complex with an Fv fragment	Homo sapiens	PubMed ID: 25855295	Authors: Tanabe H, Fujii Y, Okada-Iwabu M, Iwabu M, Nakamura Y, Hosaka T, Motoyama K, Ikeda M, Wakiyama M, Terada T, Ohsawa N, Hato M, Ogasawara S, Hino T, Murata T, Iwata S, Hirata K, Kawano Y, Yamamoto M, Kimura-Someya T, Shirouzu M, Yamauchi T, Kadowaki T, Yokoyama S	Year: 2015
3WXW	related: 3WXV	-	Homo sapiens	PubMed ID: 25855295	Authors: Tanabe H, Fujii Y, Okada-Iwabu M, Iwabu M, Nakamura Y, Hosaka T, Motoyama K, Ikeda M, Wakiyama M, Terada T, Ohsawa N, Hato M, Ogasawara S, Hino T, Murata T, Iwata S, Hirata K, Kawano Y, Yamamoto M, Kimura-Someya T, Shirouzu M, Yamauchi T, Kadowaki T, Yokoyama S	Year: 2015
5LXG	master: 3WXV	AdipoR1 adiponectin 1 receptor in complex with an Fv fragment	Homo sapiens	PubMed ID: 28329765	Authors: Vasiliauskaite;-Brooks I, Sounier R, Rochaix P, Bellot G, Fortier M, Hoh F, De Colibus L, Bechara C, Saied EM, Arenz C, Leyrat C, Granier S	Year: 2017
5LXA	related: 5LXG	-	Homo sapiens	PubMed ID: 28329765	Authors: Vasiliauskaite;-Brooks I, Sounier R, Rochaix P, Bellot G, Fortier M, Hoh F, De Colibus L, Bechara C, Saied EM, Arenz C, Leyrat C, Granier S	Year: 2017
5LX9	related: 5LXG	-	Homo sapiens	PubMed ID: 28329765	Authors: Vasiliauskaite;-Brooks I, Sounier R, Rochaix P, Bellot G, Fortier M, Hoh F, De Colibus L, Bechara C, Saied EM, Arenz C, Leyrat C, Granier S	Year: 2017
5LWY	related: 5LXG	-	Homo sapiens	PubMed ID: 28329765	Authors: Vasiliauskaite;-Brooks I, Sounier R, Rochaix P, Bellot G, Fortier M, Hoh F, De Colibus L, Bechara C, Saied EM, Arenz C, Leyrat C, Granier S	Year: 2017
6KRZ	master: 3WXV	AdipoR1 adiponectin 1 receptor, D208A mutant	Homo sapiens	PubMed ID: 32796916	Authors: Tanabe H, Fujii Y, Okada-Iwabu M, Iwabu M, Kano K, Kawana H, Hato M, Nakamura Y, Terada T, Kimura-Someya T, Shirouzu M, Kawano Y, Yamamoto M, Aoki J, Yamauchi T, Kadowaki T, Yokoyama S	Year: 2020
6KS0	related: 6KRZ	-	Homo sapiens	PubMed ID: 32796916	Authors: Tanabe H, Fujii Y, Okada-Iwabu M, Iwabu M, Kano K, Kawana H, Hato M, Nakamura Y, Terada T, Kimura-Someya T, Shirouzu M, Kawano Y, Yamamoto M, Aoki J, Yamauchi T, Kadowaki T, Yokoyama S	Year: 2020
6KS1	related: 6KRZ	-	Homo sapiens	PubMed ID: 32796916	Authors: Tanabe H, Fujii Y, Okada-Iwabu M, Iwabu M, Kano K, Kawana H, Hato M, Nakamura Y, Terada T, Kimura-Someya T, Shirouzu M, Kawano Y, Yamamoto M, Aoki J, Yamauchi T, Kadowaki T, Yokoyama S	Year: 2020
6YX9	-	AdipoR2 Adiponectin receptor, cryogenic Serial Crystallography (SSX) using CrystalDirect	Homo sapiens	PubMed ID: 34723237	Authors: Healey RD, Basu S, Humm AS, Leyrat C, Cong X, Golebiowski J, Dupeux F, Pica A, Granier S, Marquez JA	Year: 2021
6YXG	related: 6YX9	-	Homo sapiens	PubMed ID: 34723237	Authors: Healey RD, Basu S, Humm AS, Leyrat C, Cong X, Golebiowski J, Dupeux F, Pica A, Granier S, Marquez JA	Year: 2021
6YXF	related: 6YX9	-	Homo sapiens	PubMed ID: 34723237	Authors: Healey RD, Basu S, Humm AS, Leyrat C, Cong X, Golebiowski J, Dupeux F, Pica A, Granier S, Marquez JA	Year: 2021
6YXD	related: 6YX9	-	Homo sapiens	PubMed ID: 34723237	Authors: Healey RD, Basu S, Humm AS, Leyrat C, Cong X, Golebiowski J, Dupeux F, Pica A, Granier S, Marquez JA	Year: 2021
6HG4	-	Cytokine receptor IL-17RC ECD in complex with human IL-17F	Homo sapiens	PubMed ID: 32187518	Authors: Goepfert A, Lehmann S, Blank J, Kolbinger F, Rondeau JM	Year: 2020
6HG9	related: 6HG4	-	Homo sapiens	PubMed ID: 32187518	Authors: Goepfert A, Lehmann S, Blank J, Kolbinger F, Rondeau JM	Year: 2020
6HGO	related: 6HG4	-	Homo sapiens	PubMed ID: 32187518	Authors: Goepfert A, Lehmann S, Blank J, Kolbinger F, Rondeau JM	Year: 2020
6HGA	related: 6HG4	-	Homo sapiens	PubMed ID: 32187518	Authors: Goepfert A, Lehmann S, Blank J, Kolbinger F, Rondeau JM	Year: 2020
6HGU	related: 6HG4	-	Homo sapiens	PubMed ID: 32187518	Authors: Goepfert A, Lehmann S, Blank J, Kolbinger F, Rondeau JM	Year: 2020
7UWJ	master: 6HG4	Dimeric/trimeric IL-25-IL/17 complexes: IL-17RB-IL-25 (2:2)	Homo sapiens	PubMed ID: 35863378	Authors: Wilson SC, Caveney NA, Yen M, Pollmann C, Xiang X, Jude KM, Hafer M, Tsutsumi N, Piehler J, Garcia KC	Year: 2022
7UWN	related: 7UWJ	-	Homo sapiens	PubMed ID: 35863378	Authors: Wilson SC, Caveney NA, Yen M, Pollmann C, Xiang X, Jude KM, Hafer M, Tsutsumi N, Piehler J, Garcia KC	Year: 2022
7UWK	related: 7UWJ	-	Homo sapiens	PubMed ID: 35863378	Authors: Wilson SC, Caveney NA, Yen M, Pollmann C, Xiang X, Jude KM, Hafer M, Tsutsumi N, Piehler J, Garcia KC	Year: 2022
7UWM	related: 7UWJ	-	Homo sapiens	PubMed ID: 35863378	Authors: Wilson SC, Caveney NA, Yen M, Pollmann C, Xiang X, Jude KM, Hafer M, Tsutsumi N, Piehler J, Garcia KC	Year: 2022
7UWL	related: 7UWJ	-	Homo sapiens	PubMed ID: 35863378	Authors: Wilson SC, Caveney NA, Yen M, Pollmann C, Xiang X, Jude KM, Hafer M, Tsutsumi N, Piehler J, Garcia KC	Year: 2022
7C76	-	Toll-like receptor TLR3 in complex with UNC93B1	Homo sapiens	PubMed ID: 33432245	Authors: Ishida H, Asami J, Zhang Z, Nishizawa T, Shigematsu H, Ohto U, Shimizu T	Year: 2021
7CYN	related: 7C76	-	Homo sapiens	PubMed ID: 33432245	Authors: Ishida H, Asami J, Zhang Z, Nishizawa T, Shigematsu H, Ohto U, Shimizu T	Year: 2021
5HK1	-	Sigma-1 (sigma1) receptor, with bound PD144418	Homo sapiens	PubMed ID: 27042935	Authors: Schmidt HR, Zheng S, Gurpinar E, Koehl A, Manglik A, Kruse AC	Year: 2016
5HK2	related: 5HK1	-	Homo sapiens	PubMed ID: 27042935	Authors: Schmidt HR, Zheng S, Gurpinar E, Koehl A, Manglik A, Kruse AC	Year: 2016
6JXR	-	T cell receptor-CD3 complex	Homo sapiens	PubMed ID: 31461748	Authors: Dong , Zheng L, Lin J, Zhang B, Zhu Y, Li N, Xie S, Wang Y, Gao N, Huang Z	Year: 2019
2HAC	master: 6JXR	Transmembrane zeta-zeta dimer of the TCR-CD3 complex	Homo sapiens	PubMed ID: 17055436	Authors: Call ME, Schnell JR, Xu C, Lutz RA, Chou JJ, Wucherpfennig KW	Year: 2006
7FJD	master: 6JXR	T cell receptor (TCR)-CD3 complex	Homo sapiens	PubMed ID: 35271814	Authors: Chen Y, Zhu Y, Li X, Gao W, Zhen Z, Dong , Huang B, Ma Z, Zhang A, Song X, Ma Y, Guo C, Zhang F, Huang Z	Year: 2022
7FJF	related: 7FJD	-	Homo sapiens	PubMed ID: 35271814	Authors: Chen Y, Zhu Y, Li X, Gao W, Zhen Z, Dong , Huang B, Ma Z, Zhang A, Song X, Ma Y, Guo C, Zhang F, Huang Z	Year: 2022
7FJE	related: 7FJD	-	Homo sapiens	PubMed ID: 35271814	Authors: Chen Y, Zhu Y, Li X, Gao W, Zhen Z, Dong , Huang B, Ma Z, Zhang A, Song X, Ma Y, Guo C, Zhang F, Huang Z	Year: 2022
2L35	-	DAP12 dimeric signaling domain in complex with activating receptor NKG2C	Homo sapiens	PubMed ID: 20890284	Authors: Call ME, Wucherpfennig KW, Chou JJ	Year: 2010
2L34	related: 2L35	-	Homo sapiens	PubMed ID: 20890284	Authors: Call ME, Wucherpfennig KW, Chou JJ	Year: 2010
4WOL	master: 2L35	DAP12 signaling domain trimer	Homo sapiens	PubMed ID: 25981043	Authors: Knoblich K, Park S, Lutfi M, van 't Hag L, Conn CE, Seabrook SA, Newman J, Czabotar PE, Im W, Call ME, Call MJ	Year: 2015
4WO1	related: 4WOL	-	Homo sapiens	PubMed ID: 25981043	Authors: Knoblich K, Park S, Lutfi M, van 't Hag L, Conn CE, Seabrook SA, Newman J, Czabotar PE, Im W, Call ME, Call MJ	Year: 2015
7VU5	-	CD28 dimer transmembrane domain	Homo sapiens	PubMed ID: 35397202	Authors: Wu H, Cao R, Wen M, Xue H, OuYang B	Year: 2022
7BV6	-	STX17/SNAP29/VAMP8 SNARE complex	Homo sapiens	PubMed ID: 32817423	Authors: Li Y, Cheng X, Li M, Wang Y, Fu T, Zhou Z, Wang Y, Gong X, Xu X, Liu J, Pan L	Year: 2020
7BV4	related: 7BV6	-	Homo sapiens	PubMed ID: 32817423	Authors: Li Y, Cheng X, Li M, Wang Y, Fu T, Zhou Z, Wang Y, Gong X, Xu X, Liu J, Pan L	Year: 2020
7KP4	-	Claudin-4 in complex with Clostridium perfringens enterotoxin C-terminal domain	Homo sapiens	PubMed ID: 33876770	Authors: Vecchio AJ, Rathnayake SS, Stroud RM	Year: 2021
7TDM	master: 7KP4	Claudin-4 in complex with Clostridium perfringens enterotoxin C-terminal domain in complex with sFab COP-2	Homo sapiens	PubMed ID: 35952760	Authors: Orlando BJ, Dominik PK, Roy S, Ogbu CP, Erramilli SK, Kossiakoff AA, Vecchio AJ	Year: 2022
7TDN	related: 7TDM	-	Homo sapiens	PubMed ID: 35952760	Authors: Orlando BJ, Dominik PK, Roy S, Ogbu CP, Erramilli SK, Kossiakoff AA, Vecchio AJ	Year: 2022
6OV2	-	Claudin-9 in complex with Clostridium perfringens enterotoxin C-terminal domain, closed form	Homo sapiens	PubMed ID: 31434788	Authors: Vecchio AJ, Stroud RM	Year: 2019
6OV3	related: 6OV2	-	Homo sapiens	PubMed ID: 31434788	Authors: Vecchio AJ, Stroud RM	Year: 2019
6R7X	-	TMEM16K scramblase & ion channel in detergent, 2 mM Ca<sup>2+</sup> closed form	Homo sapiens	PubMed ID: 31477691	Authors: Bushell SR, Pike ACW, Falzone ME, Rorsman NJG, Ta CM, Corey RA, Newport TD, Christianson JC, Scofano LF, Shintre CA, Tessitore A, Chu A, Wang Q, Shrestha L, Mukhopadhyay SMM, Love JD, Burgess-Brown NA, Sitsapesan R, Stansfeld PJ, Huiskonen JT, Tammaro P, Accardi A, Carpenter EP	Year: 2019
5OC9	related: 6R7X	-	Homo sapiens	PubMed ID: 31477691	Authors: Bushell SR, Pike ACW, Falzone ME, Rorsman NJG, Ta CM, Corey RA, Newport TD, Christianson JC, Scofano LF, Shintre CA, Tessitore A, Chu A, Wang Q, Shrestha L, Mukhopadhyay SMM, Love JD, Burgess-Brown NA, Sitsapesan R, Stansfeld PJ, Huiskonen JT, Tammaro P, Accardi A, Carpenter EP	Year: 2019
6R7Z	related: 6R7X	-	Homo sapiens	PubMed ID: 31477691	Authors: Bushell SR, Pike ACW, Falzone ME, Rorsman NJG, Ta CM, Corey RA, Newport TD, Christianson JC, Scofano LF, Shintre CA, Tessitore A, Chu A, Wang Q, Shrestha L, Mukhopadhyay SMM, Love JD, Burgess-Brown NA, Sitsapesan R, Stansfeld PJ, Huiskonen JT, Tammaro P, Accardi A, Carpenter EP	Year: 2019
6R65	related: 6R7X	-	Homo sapiens	PubMed ID: 31477691	Authors: Bushell SR, Pike ACW, Falzone ME, Rorsman NJG, Ta CM, Corey RA, Newport TD, Christianson JC, Scofano LF, Shintre CA, Tessitore A, Chu A, Wang Q, Shrestha L, Mukhopadhyay SMM, Love JD, Burgess-Brown NA, Sitsapesan R, Stansfeld PJ, Huiskonen JT, Tammaro P, Accardi A, Carpenter EP	Year: 2019
6R7Y	related: 6R7X	-	Homo sapiens	PubMed ID: 31477691	Authors: Bushell SR, Pike ACW, Falzone ME, Rorsman NJG, Ta CM, Corey RA, Newport TD, Christianson JC, Scofano LF, Shintre CA, Tessitore A, Chu A, Wang Q, Shrestha L, Mukhopadhyay SMM, Love JD, Burgess-Brown NA, Sitsapesan R, Stansfeld PJ, Huiskonen JT, Tammaro P, Accardi A, Carpenter EP	Year: 2019
7DCE	-	Xkr8 scramblase in complex with basigin	Homo sapiens	PubMed ID: 34625749	Authors: Sakuragi T, Kanai R, Tsutsumi A, Narita H, Onishi E, Nishino K, Miyazaki T, Baba T, Kosako H, Nakagawa A, Kikkawa M, Toyoshima C, Nagata S	Year: 2021
6W6L	-	Sec61 ribosome-associated translocon complex with 5 accessory factors	Homo sapiens	PubMed ID: 32820719	Authors: McGilvray PT, Anghel SA, Sundaram A, Zhong F, Trnka MJ, Fuller JR, Hu H, Burlingame AL, Keenan RJ	Year: 2020
8DNV	master: 6W6L	Sec61 translocase, partially-open apo state (class 1)	Homo sapiens	PubMed ID: 37169959	Authors: Itskanov S, Wang L, Junne T, Sherriff R, Xiao L, Blanchard N, Shi WQ, Forsyth C, Hoepfner D, Spiess M, Park E	Year: 2023
8DNY	related: 8DNV	-	Homo sapiens	PubMed ID: 37169959	Authors: Itskanov S, Wang L, Junne T, Sherriff R, Xiao L, Blanchard N, Shi WQ, Forsyth C, Hoepfner D, Spiess M, Park E	Year: 2023
8DNW	related: 8DNV	-	Homo sapiens	PubMed ID: 37169959	Authors: Itskanov S, Wang L, Junne T, Sherriff R, Xiao L, Blanchard N, Shi WQ, Forsyth C, Hoepfner D, Spiess M, Park E	Year: 2023
8DNX	related: 8DNV	-	Homo sapiens	PubMed ID: 37169959	Authors: Itskanov S, Wang L, Junne T, Sherriff R, Xiao L, Blanchard N, Shi WQ, Forsyth C, Hoepfner D, Spiess M, Park E	Year: 2023
8DO0	related: 8DNV	-	Homo sapiens	PubMed ID: 37169959	Authors: Itskanov S, Wang L, Junne T, Sherriff R, Xiao L, Blanchard N, Shi WQ, Forsyth C, Hoepfner D, Spiess M, Park E	Year: 2023
8DO1	related: 8DNV	-	Homo sapiens	PubMed ID: 37169959	Authors: Itskanov S, Wang L, Junne T, Sherriff R, Xiao L, Blanchard N, Shi WQ, Forsyth C, Hoepfner D, Spiess M, Park E	Year: 2023
8DO3	related: 8DNV	-	Homo sapiens	PubMed ID: 37169959	Authors: Itskanov S, Wang L, Junne T, Sherriff R, Xiao L, Blanchard N, Shi WQ, Forsyth C, Hoepfner D, Spiess M, Park E	Year: 2023
8DNZ	related: 8DNV	-	Homo sapiens	PubMed ID: 37169959	Authors: Itskanov S, Wang L, Junne T, Sherriff R, Xiao L, Blanchard N, Shi WQ, Forsyth C, Hoepfner D, Spiess M, Park E	Year: 2023
8DO2	related: 8DNV	-	Homo sapiens	PubMed ID: 37169959	Authors: Itskanov S, Wang L, Junne T, Sherriff R, Xiao L, Blanchard N, Shi WQ, Forsyth C, Hoepfner D, Spiess M, Park E	Year: 2023
6SO5	-	WRB/CAML/TRC40 insertase	Homo sapiens	PubMed ID: 32910895	Authors: McDowell MA, Heimes M, Fiorentino F, Mehmood S, Farkas a, Coy-Vergara J, Wu D, Bolla JR, Schmid V, Heinze R, Wild K, Flemming D, Pfeffer S, Schwappach B, Robinson CV, Sinning I	Year: 2020
8CR1	master: 6SO5	WRB/CAML/TRC40 (Get1/Get2/Get3) insertase	Homo sapiens	PubMed ID: 37963916	Authors: McDowell MA, Heimes M, Enkavi G, Farkas A, Saar D, Wild K, Schwappach B, Vattulainen I, Sinning I	Year: 2023
8CR2	related: 8CR1	-	Homo sapiens	PubMed ID: 37963916	Authors: McDowell MA, Heimes M, Enkavi G, Farkas A, Saar D, Wild K, Schwappach B, Vattulainen I, Sinning I	Year: 2023
8CQZ	master: 6SO5	WRB/TRP40 (Get1-cytoplasmic domain/Get3) complex	Homo sapiens	PubMed ID: 37963916	Authors: McDowell MA, Heimes M, Enkavi G, Farkas A, Saar D, Wild K, Schwappach B, Vattulainen I, Sinning I	Year: 2023
7CZB	-	Derlin-1 ERAD retrotranslocation channel	Homo sapiens	PubMed ID: 33658201	Authors: Rao B, Li S, Yao D, Wang Q, Xia Y, Jia Y, Shen Y, Cao Y	Year: 2021
6WQZ	-	ATG9A transmembrane protein of the core autophagy machinery, State A	Homo sapiens	PubMed ID: 32610138	Authors: Guardia CM, Tan XF, Lian T, Rana MS, Zhou W, Christenson ET, Lowry AJ, Faraldo-Gomez JD, Bonifacino JS, Jiang J, Banerjee A	Year: 2020
6WR4	related: 6WQZ	-	Homo sapiens	PubMed ID: 32610138	Authors: Guardia CM, Tan XF, Lian T, Rana MS, Zhou W, Christenson ET, Lowry AJ, Faraldo-Gomez JD, Bonifacino JS, Jiang J, Banerjee A	Year: 2020
7JLO	master: 6WQZ	ATG9A transmembrane protein of the core autophagy machinery in amphipols	Homo sapiens	PubMed ID: 33106659	Authors: Maeda S, Yamamoto H, Kinch LN, Garza CM, Takahashi S, Otomo C, Grishin NV, Forli S, Mizushima N, Otomo T	Year: 2020
7JLQ	related: 7JLO	-	Homo sapiens	PubMed ID: 33106659	Authors: Maeda S, Yamamoto H, Kinch LN, Garza CM, Takahashi S, Otomo C, Grishin NV, Forli S, Mizushima N, Otomo T	Year: 2020
7JLP	related: 7JLO	-	Homo sapiens	PubMed ID: 33106659	Authors: Maeda S, Yamamoto H, Kinch LN, Garza CM, Takahashi S, Otomo C, Grishin NV, Forli S, Mizushima N, Otomo T	Year: 2020
6Z3W	-	ER membrane protein complex (EMC)	Homo sapiens	PubMed ID: 32459176	Authors: O'Donnell JP, Phillips BP, Yagita Y, Juszkiewicz S, Wagner A, Malinverni D, Keenan RJ, Miller EA, Hegde RS	Year: 2020
6WW7	master: 6Z3W	ER membrane protein complex (EMC) in nanodiscs	Homo sapiens	PubMed ID: 32439656	Authors: Pleiner T, Tomaleri GP, Januszyk K, Inglis AJ, Hazu M, Voorhees RM	Year: 2020
7ADP	master: 6Z3W	ER membrane protein complex (EMC) in GDN detergent	Homo sapiens	PubMed ID: 33236988	Authors: Miller-Vedam LE, Brauning B, Popova KD, Schirle Oakdale NT, Bonnar JL, Prabu JR, Boydston EA, Sevillano N, Shurtleff MJ, Stroud RM, Craik CS, Schulman BA, Frost A, Weissman JS	Year: 2020
7ADO	related: 7ADP	-	Homo sapiens	PubMed ID: 33236988	Authors: Miller-Vedam LE, Brauning B, Popova KD, Schirle Oakdale NT, Bonnar JL, Prabu JR, Boydston EA, Sevillano N, Shurtleff MJ, Stroud RM, Craik CS, Schulman BA, Frost A, Weissman JS	Year: 2020
8EOI	master: 6Z3W	ER membrane protein complex (EMC) in complex with CaV1.2 and CaVŒ≤3	Homo sapiens	PubMed ID: 37196677	Authors: Chen Z, Mondal A, Abderemane-Ali F, Jang S, Niranjan S, Montano JL, Zaro BW, Minor DL Jr	Year: 2023
7CGP	-	TIM22 complex from mitochondrial inner membrane	Homo sapiens	PubMed ID: 32901109	Authors: Qi L, Wang Q, Guan Z, Wu Y, Shen C, Hong S, Cao J, Zhang X, Yan C, Yin P	Year: 2020
8GRS	-	Hypo-osmolality-gated calcium-permeable channel TMEM63A	Homo sapiens	PubMed ID: 37402734	Authors: Zhang M, Shan Y, Cox CD, Pei D	Year: 2023
8XW4	-	Hypo-osmolality-gated calcium-permeable channel TMEM63B in digitonin detergent	Homo sapiens	PubMed ID: 38570680	Authors: Han Y, Zhou Z, Jin R, Dai F, Ge Y, Ju X, Ma X, He S, Yuan L, Wang Y, Yang W, Yue X, Chen Z, Sun Y, Corry B, Cox CD, Zhang Y	Year: 2024
3UKM	-	Two-Pore Domain Potassium Channel K2P1.1 (TWIK-1)	Homo sapiens	PubMed ID: 22282804	Authors: Miller AN Long SB	Year: 2012
6RV2	-	Two-Pore Domain Potassium Channel K2P3.1 (TASK-1), closed conformation	Homo sapiens	PubMed ID: 32499642	Authors: Rodstrom KEJ, Kiper AK, Zhang W, Rinne; S, Pike ACW, Goldstein M, Conrad LJ, Delbeck M, Hahn MG, Meier H, Platzk M, Quigley A, Speedman D, Shrestha L, Mukhopadhyay SMM, Burgess-Brown NA, Tucker SJ, Muller T, Decher N, Carpenter EP	Year: 2020
6RV4	related: 6RV2	-	Homo sapiens	PubMed ID: 32499642	Authors: Rodstrom KEJ, Kiper AK, Zhang W, Rinne; S, Pike ACW, Goldstein M, Conrad LJ, Delbeck M, Hahn MG, Meier H, Platzk M, Quigley A, Speedman D, Shrestha L, Mukhopadhyay SMM, Burgess-Brown NA, Tucker SJ, Muller T, Decher N, Carpenter EP	Year: 2020
6RV3	related: 6RV2	-	Homo sapiens	PubMed ID: 32499642	Authors: Rodstrom KEJ, Kiper AK, Zhang W, Rinne; S, Pike ACW, Goldstein M, Conrad LJ, Delbeck M, Hahn MG, Meier H, Platzk M, Quigley A, Speedman D, Shrestha L, Mukhopadhyay SMM, Burgess-Brown NA, Tucker SJ, Muller T, Decher N, Carpenter EP	Year: 2020
3UM7	-	Two-Pore Domain Potassium Channel K2P4.1 (TRAAK)	Homo sapiens	PubMed ID: 22282805	Authors: Brohawn SG, del Marmol J, MacKinnon R	Year: 2012
4I9W	master: 3UM7	Two-Pore Domain Potassium Channel K2P4.1 (TRAAK)	Homo sapiens	PubMed ID: 23341632	Authors: Brohawn SG, Campbell EB, Mackinnon R	Year: 2013
4WFF	master: 3UM7	Two-Pore Domain Potassium Channel K2P4.1 (TRAAK) in non-conductive state in the presence of K<sup>+</sup>	Homo sapiens	PubMed ID: 25471887	Authors: Brohawn SG, Campbell EB, MacKinnon R	Year: 2014
4WFG	related: 4WFF	-	Homo sapiens	PubMed ID: 25471887	Authors: Brohawn SG, Campbell EB, MacKinnon R	Year: 2014
4WFH	related: 4WFF	-	Homo sapiens	PubMed ID: 25471887	Authors: Brohawn SG, Campbell EB, MacKinnon R	Year: 2014
4WFE	related: 4WFF	-	Homo sapiens	PubMed ID: 25471887	Authors: Brohawn SG, Campbell EB, MacKinnon R	Year: 2014
4RUE	master: 3UM7	Two-Pore Domain Potassium Channel K2P4.1 (TRAAK), G124I mutant	Homo sapiens	PubMed ID: 25500157	Authors: Lolicato M, Riegelhaupt PM, Arrigoni C, Clark KA, Minor DL Jr	Year: 2014
4RUF	related: 4RUE	-	Homo sapiens	PubMed ID: 25500157	Authors: Lolicato M, Riegelhaupt PM, Arrigoni C, Clark KA, Minor DL Jr	Year: 2014
7LJ5	master: 3UM7	Two-Pore Domain Potassium Channel K2P4.1 (TRAAK); FHIEG mutant A198E, conductive K<sup>+</sup> bound state	Homo sapiens	PubMed ID: 34390650	Authors: Rietmeijer RA, Sorum B, Li B, Brohawn SG	Year: 2021
7LJB	related: 7LJ5	-	Homo sapiens	PubMed ID: 34390650	Authors: Rietmeijer RA, Sorum B, Li B, Brohawn SG	Year: 2021
7LJ4	related: 7LJ5	-	Homo sapiens	PubMed ID: 34390650	Authors: Rietmeijer RA, Sorum B, Li B, Brohawn SG	Year: 2021
7LJA	related: 7LJ5	-	Homo sapiens	PubMed ID: 34390650	Authors: Rietmeijer RA, Sorum B, Li B, Brohawn SG	Year: 2021
4BW5	-	Two-Pore Domain Potassium Channel K2P10.1 (TREK-2), up state	Homo sapiens	PubMed ID: 25766236	Authors: Dong YY, Pike AC, Mackenzie A, McClenaghan C, Aryal P, Dong L, Quigley A, Grieben M, Goubin S, Mukhopadhyay S, Ruda GF, Clausen MV, Cao L, Brennan PE, Burgess-Brown NA, Sansom MS, Tucker SJ, Carpenter EP	Year: 2015
4XDK	related: 4BW5	-	Homo sapiens	PubMed ID: 25766236	Authors: Dong YY, Pike AC, Mackenzie A, McClenaghan C, Aryal P, Dong L, Quigley A, Grieben M, Goubin S, Mukhopadhyay S, Ruda GF, Clausen MV, Cao L, Brennan PE, Burgess-Brown NA, Sansom MS, Tucker SJ, Carpenter EP	Year: 2015
4XDJ	related: 4BW5	-	Homo sapiens	PubMed ID: 25766236	Authors: Dong YY, Pike AC, Mackenzie A, McClenaghan C, Aryal P, Dong L, Quigley A, Grieben M, Goubin S, Mukhopadhyay S, Ruda GF, Clausen MV, Cao L, Brennan PE, Burgess-Brown NA, Sansom MS, Tucker SJ, Carpenter EP	Year: 2015
4XDL	related: 4BW5	-	Homo sapiens	PubMed ID: 25766236	Authors: Dong YY, Pike AC, Mackenzie A, McClenaghan C, Aryal P, Dong L, Quigley A, Grieben M, Goubin S, Mukhopadhyay S, Ruda GF, Clausen MV, Cao L, Brennan PE, Burgess-Brown NA, Sansom MS, Tucker SJ, Carpenter EP	Year: 2015
6NQ1	-	Two-pore channel TPC2, apo state	Homo sapiens	PubMed ID: 30860481	Authors: She J, Zeng W, Guo J, Chen Q, Bai XC, Jiang Y	Year: 2019
6NQ0	related: 6NQ1	-	Homo sapiens	PubMed ID: 30860481	Authors: She J, Zeng W, Guo J, Chen Q, Bai XC, Jiang Y	Year: 2019
6NQ2	related: 6NQ1	-	Homo sapiens	PubMed ID: 30860481	Authors: She J, Zeng W, Guo J, Chen Q, Bai XC, Jiang Y	Year: 2019
7EJ1	-	Kv1.3 lymphocyte Voltage-gated potassium Channel	Homo sapiens	PubMed ID: 34059645	Authors: Liu S, Zhao Y, Dong H, Xiao L, Zhang Y, Yang Y, Ong ST, Chandy KG, Zhang L, Tian C	Year: 2021
7EJ2	related: 7EJ1	-	Homo sapiens	PubMed ID: 34059645	Authors: Liu S, Zhao Y, Dong H, Xiao L, Zhang Y, Yang Y, Ong ST, Chandy KG, Zhang L, Tian C	Year: 2021
7WF3	master: 7EJ1	Kv1.3 lymphocyte Voltage-gated potassium Channel with beta subunits, apo state	Homo sapiens	PubMed ID: 35091471	Authors: Tyagi A, Ahmed T, Jian S, Bajaj S, Ong ST, Goay SSM, Zhao Y, Vorobyov I, Tian C, Chandy KG, Bhushan S	Year: 2022
7WF4	related: 7WF3	-	Homo sapiens	PubMed ID: 35091471	Authors: Tyagi A, Ahmed T, Jian S, Bajaj S, Ong ST, Goay SSM, Zhao Y, Vorobyov I, Tian C, Chandy KG, Bhushan S	Year: 2022
7PHH	-	Kv3.1 voltage-gated potassium channel, apo condition	Homo sapiens	PubMed ID: 35840580	Authors: Chi G, Liang Q, Sridhar A, Cowgill JB, Sader K, Radjainia M, Qian P, Castro-Hartmann P, Venkaya S, Singh NK, McKinley G, Fernandez-Cid A, Mukhopadhyay SMM, Burgess-Brown NA, Delemotte L, Covarrubias M, Durr KL	Year: 2022
7PHL	related: 7PHH	-	Homo sapiens	PubMed ID: 35840580	Authors: Chi G, Liang Q, Sridhar A, Cowgill JB, Sader K, Radjainia M, Qian P, Castro-Hartmann P, Venkaya S, Singh NK, McKinley G, Fernandez-Cid A, Mukhopadhyay SMM, Burgess-Brown NA, Delemotte L, Covarrubias M, Durr KL	Year: 2022
7PHK	related: 7PHH	-	Homo sapiens	PubMed ID: 35840580	Authors: Chi G, Liang Q, Sridhar A, Cowgill JB, Sader K, Radjainia M, Qian P, Castro-Hartmann P, Venkaya S, Singh NK, McKinley G, Fernandez-Cid A, Mukhopadhyay SMM, Burgess-Brown NA, Delemotte L, Covarrubias M, Durr KL	Year: 2022
7PHI	related: 7PHH	-	Homo sapiens	PubMed ID: 35840580	Authors: Chi G, Liang Q, Sridhar A, Cowgill JB, Sader K, Radjainia M, Qian P, Castro-Hartmann P, Venkaya S, Singh NK, McKinley G, Fernandez-Cid A, Mukhopadhyay SMM, Burgess-Brown NA, Delemotte L, Covarrubias M, Durr KL	Year: 2022
7PQT	master: 7PHH	Kv3.1 voltage-gated potassium channel, apo channel	Homo sapiens	PubMed ID: 36741467	Authors: Botte M, Huber S, Bucher D, Klint JK, Rodriguez D, Tagmose L, Chami M, Cheng R, Hennig M, Abdul Rahman W	Year: 2022
7PQU	related: 7PQT	-	Homo sapiens	PubMed ID: 36741467	Authors: Botte M, Huber S, Bucher D, Klint JK, Rodriguez D, Tagmose L, Chami M, Cheng R, Hennig M, Abdul Rahman W	Year: 2022
8QUC	master: 7PHH	Kv3.1 voltage-gated potassium channel with bound modulator AUT1	Homo sapiens	PubMed ID: 38514618	Authors: Liang Q, Chi G, Cirqueira L, Zhi L, Marasco A, Pilati N, Gunthorpe MJ, Alvaro G, Large CH, Sauer DB, Treptow W, Covarrubias M	Year: 2024
8QUD	related: 8QUC	-	Homo sapiens	PubMed ID: 38514618	Authors: Liang Q, Chi G, Cirqueira L, Zhi L, Marasco A, Pilati N, Gunthorpe MJ, Alvaro G, Large CH, Sauer DB, Treptow W, Covarrubias M	Year: 2024
7F0J	-	Kv4.2 Voltage-gated potassium Channel	Homo sapiens	PubMed ID: 34552243	Authors: Kise Y, Kasuya G, Okamoto HH, Yamanouchi D, Kobayashi K, Kusakizako T, Nishizawa T, Nakajo K, Nureki O	Year: 2021
7e+84	related: 7F0J	-	Homo sapiens	PubMed ID: 34552243	Authors: Kise Y, Kasuya G, Okamoto HH, Yamanouchi D, Kobayashi K, Kusakizako T, Nishizawa T, Nakajo K, Nureki O	Year: 2021
7E8B	related: 7F0J	-	Homo sapiens	PubMed ID: 34552243	Authors: Kise Y, Kasuya G, Okamoto HH, Yamanouchi D, Kobayashi K, Kusakizako T, Nishizawa T, Nakajo K, Nureki O	Year: 2021
7e+89	related: 7F0J	-	Homo sapiens	PubMed ID: 34552243	Authors: Kise Y, Kasuya G, Okamoto HH, Yamanouchi D, Kobayashi K, Kusakizako T, Nishizawa T, Nakajo K, Nureki O	Year: 2021
7e+83	related: 7F0J	-	Homo sapiens	PubMed ID: 34552243	Authors: Kise Y, Kasuya G, Okamoto HH, Yamanouchi D, Kobayashi K, Kusakizako T, Nishizawa T, Nakajo K, Nureki O	Year: 2021
7e+87	related: 7F0J	-	Homo sapiens	PubMed ID: 34552243	Authors: Kise Y, Kasuya G, Okamoto HH, Yamanouchi D, Kobayashi K, Kusakizako T, Nishizawa T, Nakajo K, Nureki O	Year: 2021
7E7Z	related: 7F0J	-	Homo sapiens	PubMed ID: 34552243	Authors: Kise Y, Kasuya G, Okamoto HH, Yamanouchi D, Kobayashi K, Kusakizako T, Nishizawa T, Nakajo K, Nureki O	Year: 2021
7E8G	related: 7F0J	-	Homo sapiens	PubMed ID: 34552243	Authors: Kise Y, Kasuya G, Okamoto HH, Yamanouchi D, Kobayashi K, Kusakizako T, Nishizawa T, Nakajo K, Nureki O	Year: 2021
7E8E	related: 7F0J	-	Homo sapiens	PubMed ID: 34552243	Authors: Kise Y, Kasuya G, Okamoto HH, Yamanouchi D, Kobayashi K, Kusakizako T, Nishizawa T, Nakajo K, Nureki O	Year: 2021
7F3F	related: 7F0J	-	Homo sapiens	PubMed ID: 34552243	Authors: Kise Y, Kasuya G, Okamoto HH, Yamanouchi D, Kobayashi K, Kusakizako T, Nishizawa T, Nakajo K, Nureki O	Year: 2021
7E8H	related: 7F0J	-	Homo sapiens	PubMed ID: 34552243	Authors: Kise Y, Kasuya G, Okamoto HH, Yamanouchi D, Kobayashi K, Kusakizako T, Nishizawa T, Nakajo K, Nureki O	Year: 2021
7UK5	master: 7F0J	Kv4.2 Voltage-gated potassium Channel, in complex with KChIP2, TM region, open state	Homo sapiens	PubMed ID: 35597238	Authors: Ye W, Zhao H, Dai Y, Wang Y, Lo YH, Jan LY, Lee CH	Year: 2022
7UKE	related: 7UK5	-	Homo sapiens	PubMed ID: 35597238	Authors: Ye W, Zhao H, Dai Y, Wang Y, Lo YH, Jan LY, Lee CH	Year: 2022
7UKC	related: 7UK5	-	Homo sapiens	PubMed ID: 35597238	Authors: Ye W, Zhao H, Dai Y, Wang Y, Lo YH, Jan LY, Lee CH	Year: 2022
7UKG	related: 7UK5	-	Homo sapiens	PubMed ID: 35597238	Authors: Ye W, Zhao H, Dai Y, Wang Y, Lo YH, Jan LY, Lee CH	Year: 2022
7UKF	related: 7UK5	-	Homo sapiens	PubMed ID: 35597238	Authors: Ye W, Zhao H, Dai Y, Wang Y, Lo YH, Jan LY, Lee CH	Year: 2022
7UKH	related: 7UK5	-	Homo sapiens	PubMed ID: 35597238	Authors: Ye W, Zhao H, Dai Y, Wang Y, Lo YH, Jan LY, Lee CH	Year: 2022
7UKD	related: 7UK5	-	Homo sapiens	PubMed ID: 35597238	Authors: Ye W, Zhao H, Dai Y, Wang Y, Lo YH, Jan LY, Lee CH	Year: 2022
7W3Y	-	Kv4.3 Voltage-gated potassium Channel	Homo sapiens	PubMed ID: 34997220	Authors: Ma D, Zhao C, Wang X, Li X, Zha Y, Zhang Y, Fu G, Liang P, Guo J, Lai D	Year: 2022
7W6N	related: 7W3Y	-	Homo sapiens	PubMed ID: 34997220	Authors: Ma D, Zhao C, Wang X, Li X, Zha Y, Zhang Y, Fu G, Liang P, Guo J, Lai D	Year: 2022
7W6S	related: 7W3Y	-	Homo sapiens	PubMed ID: 34997220	Authors: Ma D, Zhao C, Wang X, Li X, Zha Y, Zhang Y, Fu G, Liang P, Guo J, Lai D	Year: 2022
7W6T	related: 7W3Y	-	Homo sapiens	PubMed ID: 34997220	Authors: Ma D, Zhao C, Wang X, Li X, Zha Y, Zhang Y, Fu G, Liang P, Guo J, Lai D	Year: 2022
7YID	-	Eag2 (KCNH5) Kv voltage-gated K<sup>+</sup> channel, closed state 1	Homo sapiens	PubMed ID: 36928654	Authors: Zhang M, Shan Y, Pei D	Year: 2023
7YIG	related: 7YID	-	Homo sapiens	PubMed ID: 36928654	Authors: Zhang M, Shan Y, Pei D	Year: 2023
7YIF	related: 7YID	-	Homo sapiens	PubMed ID: 36928654	Authors: Zhang M, Shan Y, Pei D	Year: 2023
7YIJ	related: 7YID	-	Homo sapiens	PubMed ID: 36928654	Authors: Zhang M, Shan Y, Pei D	Year: 2023
7YIH	related: 7YID	-	Homo sapiens	PubMed ID: 36928654	Authors: Zhang M, Shan Y, Pei D	Year: 2023
7YIE	related: 7YID	-	Homo sapiens	PubMed ID: 36928654	Authors: Zhang M, Shan Y, Pei D	Year: 2023
5VA2	-	hERG voltage-dependent K<sup>+</sup> channel hERGT	Homo sapiens	PubMed ID: 28431243	Authors: Wang W, MacKinnon R	Year: 2017
5VA1	related: 5VA2	-	Homo sapiens	PubMed ID: 28431243	Authors: Wang W, MacKinnon R	Year: 2017
5VA3	related: 5VA2	-	Homo sapiens	PubMed ID: 28431243	Authors: Wang W, MacKinnon R	Year: 2017
3MT5	-	Human BK (SLO1) Channel Ca<sup>2+</sup>-activation apparatus	Homo sapiens	PubMed ID: 20508092	Authors: Yuan P, Leonetti MD, Pico AR, Hsiung Y, MacKinnon R	Year: 2010
3NAF	master: 3MT5	Human BK (SLO1) Channel Ca<sup>2+</sup>-activation apparatus	Homo sapiens	PubMed ID: 20574420	Authors: Wu Y, Yang Y, Ye S, Jiang Y	Year: 2010
6V22	master: 3MT5	Human BK (SLO1) K<sup>+</sup> channel in complex with beta4, Ca<sup>2+</sup> bound	Homo sapiens	PubMed ID: 31815672	Authors: Tao X, MacKinnon R	Year: 2019
6V38	related: 6V22	-	Homo sapiens	PubMed ID: 31815672	Authors: Tao X, MacKinnon R	Year: 2019
6V35	related: 6V22	-	Homo sapiens	PubMed ID: 31815672	Authors: Tao X, MacKinnon R	Year: 2019
6V3G	related: 6V22	-	Homo sapiens	PubMed ID: 31815672	Authors: Tao X, MacKinnon R	Year: 2019
6V5A	master: 3MT5	Human BK (SLO1) K<sup>+</sup> channel, L390P mutant	Homo sapiens	PubMed ID: 32513714	Authors: Geng Y, Deng Z, Zhang G, Budelli G, Butler A, Yuan P, Cui J, Salkoff L, Magleby KL	Year: 2020
8GH9	master: 3MT5	Human BK (SLO1) K<sup>+</sup> channel in total membrane vesicles, Ca<sup>2+</sup>-free and EDTA-free	Homo sapiens	PubMed ID: 37098056	Authors: Tao X, Zhao C, MacKinnon R	Year: 2023
8GHG	related: 8GH9	-	Homo sapiens	PubMed ID: 37098056	Authors: Tao X, Zhao C, MacKinnon R	Year: 2023
8GHF	related: 8GH9	-	Homo sapiens	PubMed ID: 37098056	Authors: Tao X, Zhao C, MacKinnon R	Year: 2023
8HIR	-	Slo2.2 Na<sup>+</sup>-activated K<sup>+</sup> channel, open conformation	Homo sapiens	PubMed ID: 37494189	Authors: Zhang J, Liu S, Fan J, Yan R, Huang B, Zhou F, Yuan T, Gong J, Huang Z, Jiang D	Year: 2023
8HKQ	related: 8HIR	-	Homo sapiens	PubMed ID: 37494189	Authors: Zhang J, Liu S, Fan J, Yan R, Huang B, Zhou F, Yuan T, Gong J, Huang Z, Jiang D	Year: 2023
8HKM	related: 8HIR	-	Homo sapiens	PubMed ID: 37494189	Authors: Zhang J, Liu S, Fan J, Yan R, Huang B, Zhou F, Yuan T, Gong J, Huang Z, Jiang D	Year: 2023
8HK6	related: 8HIR	-	Homo sapiens	PubMed ID: 37494189	Authors: Zhang J, Liu S, Fan J, Yan R, Huang B, Zhou F, Yuan T, Gong J, Huang Z, Jiang D	Year: 2023
8HKF	related: 8HIR	-	Homo sapiens	PubMed ID: 37494189	Authors: Zhang J, Liu S, Fan J, Yan R, Huang B, Zhou F, Yuan T, Gong J, Huang Z, Jiang D	Year: 2023
8HKK	related: 8HIR	-	Homo sapiens	PubMed ID: 37494189	Authors: Zhang J, Liu S, Fan J, Yan R, Huang B, Zhou F, Yuan T, Gong J, Huang Z, Jiang D	Year: 2023
4HPF	-	SLO3 K<sup>+</sup> Channel pH-sensitive Gating Ring	Homo sapiens	PubMed ID: 23129643	Authors: Leonetti MD, Yuan P, Hsiung Y, Mackinnon R	Year: 2012
6CNN	-	small-conductance Ca<sup>2+</sup>-activated K<sup>+</sup> (SK) channel calmodulin complex, Ca- bound state I	Homo sapiens	PubMed ID: 29724949	Authors: Lee CH, MacKinnon R	Year: 2018
6CNM	related: 6CNN	-	Homo sapiens	PubMed ID: 29724949	Authors: Lee CH, MacKinnon R	Year: 2018
6CNO	related: 6CNN	-	Homo sapiens	PubMed ID: 29724949	Authors: Lee CH, MacKinnon R	Year: 2018
7ZDZ	-	Kir2.1 Inward-Rectifier Potassium 2.1 Channel	Homo sapiens	PubMed ID: 36149965	Authors: Fernandes CAH, Zuniga D, Fagnen C, Kugler V, Scala R, Pehau-Arnaudet G, Wagner R, Perahia D, Bendahhou S, Venien-Bryan C	Year: 2022
6C3O	-	SUR1/Kir6.2 pancreatic ATP-sensitive K<sup>+</sup> channel, bound to ATP and ADP in quatrefoil form	Homo sapiens	PubMed ID: 29286281	Authors: Lee KPK, Chen J, MacKinnon R	Year: 2017
6C3P	related: 6C3O	-	Homo sapiens	PubMed ID: 29286281	Authors: Lee KPK, Chen J, MacKinnon R	Year: 2017
7S5T	master: 6C3O	KATP channel in open conformation, focused on Kir (C166S G334D double mutant) and SUR TMD0	Homo sapiens	PubMed ID: 34815345	Authors: Zhao C, MacKinnon R	Year: 2021
7S5Y	related: 7S5T	-	Homo sapiens	PubMed ID: 34815345	Authors: Zhao C, MacKinnon R	Year: 2021
7S61	related: 7S5T	-	Homo sapiens	PubMed ID: 34815345	Authors: Zhao C, MacKinnon R	Year: 2021
7S5X	related: 7S5T	-	Homo sapiens	PubMed ID: 34815345	Authors: Zhao C, MacKinnon R	Year: 2021
7S5V	related: 7S5T	-	Homo sapiens	PubMed ID: 34815345	Authors: Zhao C, MacKinnon R	Year: 2021
7S60	related: 7S5T	-	Homo sapiens	PubMed ID: 34815345	Authors: Zhao C, MacKinnon R	Year: 2021
7S5Z	related: 7S5T	-	Homo sapiens	PubMed ID: 34815345	Authors: Zhao C, MacKinnon R	Year: 2021
7TJ8	-	Nax channel in complex with beta3 subunit in nanodisc	Homo sapiens	PubMed ID: 35301303	Authors: Noland CL, Chua HC, Kschonsak M, Heusser SA, Braun N, Chang T, Tam C, Tang J, Arthur CP, Ciferri C, Pless SA, Payandeh J	Year: 2022
7DTD	-	Nav1.1-beta4 complex	Homo sapiens	PubMed ID: 33712547	Authors: Pan X, Li Z, Jin X, Zhao Y, Huang G, Huang X, Shen Z, Cao Y, Dong M, Lei J, Yan N	Year: 2021
7W7F	-	NaV1.3-Œ≤1-Œ≤2 complex with bound antagonist ICA121431	Homo sapiens	PubMed ID: 35277491	Authors: Li X, Xu F, Xu H, Zhang S, Gao Y, Zhang H, Dong Y, Zheng Y, Yang B, Sun J, Zhang XC, Zhao Y, Jiang D	Year: 2022
7W77	related: 7W7F	-	Homo sapiens	PubMed ID: 35277491	Authors: Li X, Xu F, Xu H, Zhang S, Gao Y, Zhang H, Dong Y, Zheng Y, Yang B, Sun J, Zhang XC, Zhao Y, Jiang D	Year: 2022
6AGF	-	NaV1.4-beta1 complex	Homo sapiens	PubMed ID: 30190309	Authors: Pan X, Li Z, Zhou Q, Shen H, Wu K, Huang X, Chen J, Zhang J, Zhu X, Lei J, Xiong W, Gong H, Xiao B, Yan N	Year: 2018
6MBA	master: 6AGF	NaV1.4 C-Terminal domain in complex with apo rat calmodulin	Homo sapiens	PubMed ID: 30944319	Authors: Yoder JB, Ben-Johny M, Farinelli F, Srinivasan L, Shoemaker SR, Tomaselli GF, Gabelli SB, Amzel LM	Year: 2019
6MC9	related: 6MBA	-	Homo sapiens	PubMed ID: 30944319	Authors: Yoder JB, Ben-Johny M, Farinelli F, Srinivasan L, Shoemaker SR, Tomaselli GF, Gabelli SB, Amzel LM	Year: 2019
7DTC	-	NaV1.5 cardiac sodium channel, E1784K mutant	Homo sapiens	PubMed ID: 33712541	Authors: Li Z, Jin X, Wu T, Zhao X, Wang W, Lei J, Pan X, Yan N	Year: 2021
8GZ1	-	NaV1.6 with Œ≤1 and Œ≤2 subunits, apo state	Homo sapiens	PubMed ID: 36823201	Authors: Li Y, Yuan T, Huang B, Zhou F, Peng C, Li X, Qiu Y, Yang B, Zhao Y, Huang Z, Jiang D	Year: 2023
8GZ2	related: 8GZ1	-	Homo sapiens	PubMed ID: 36823201	Authors: Li Y, Yuan T, Huang B, Zhou F, Peng C, Li X, Qiu Y, Yang B, Zhao Y, Huang Z, Jiang D	Year: 2023
8FHD	master: 8GZ1	NaV1.6 voltage-gated sodium channel	Homo sapiens	PubMed ID: 36696443	Authors: Fan X, Huang J, Jin X, Yan N	Year: 2023
5EK0	-	NaV1.7 VSD4 voltage dependent sodium channel	Homo sapiens	PubMed ID: 26680203	Authors: Ahuja S, Mukund S, Deng L, Khakh K, Chang E, Ho H, Shriver S, Young C, Lin S, Johnson JP Jr, Wu P, Li J, Coons M, Tam C, Brillantes B, Sampang H, Mortara K, Bowman KK, Clark KR, Estevez A, Xie Z, Verschoof H, Grimwood M, Dehnhardt C, Andrez JC, Focken T, Sutherlin DP, Safina BS, Starovasnik MA, Ortwine DF, Franke Y, Cohen CJ, Hackos DH, Koth CM, Payandeh J	Year: 2015
6N4I	master: 5EK0	NaV1.7 sodium channel voltage-sensor domain with bound ProTx2	Homo sapiens	PubMed ID: 30661758	Authors: Xu H, Li T, Rohou A, Arthur CP, Tzakoniati F, Wong E, Estevez A, Kugel C, Franke Y, Chen J, Ciferri C, Hackos DH, Koth CM, Payandeh J	Year: 2019
6N4Q	related: 6N4I	-	Homo sapiens	PubMed ID: 30661758	Authors: Xu H, Li T, Rohou A, Arthur CP, Tzakoniati F, Wong E, Estevez A, Kugel C, Franke Y, Chen J, Ciferri C, Hackos DH, Koth CM, Payandeh J	Year: 2019
6N4R	related: 6N4I	-	Homo sapiens	PubMed ID: 30661758	Authors: Xu H, Li T, Rohou A, Arthur CP, Tzakoniati F, Wong E, Estevez A, Kugel C, Franke Y, Chen J, Ciferri C, Hackos DH, Koth CM, Payandeh J	Year: 2019
6J8G	master: 5EK0	NaV1.7 with beta1beta2 subunits in complex with huwentoxin-IV and saxitoxin (Y1755 up)	Homo sapiens	PubMed ID: 30765606	Authors: Shen H, Liu D, Wu K, Lei J, Yan N	Year: 2019
6J8H	related: 6J8G	-	Homo sapiens	PubMed ID: 30765606	Authors: Shen H, Liu D, Wu K, Lei J, Yan N	Year: 2019
6J8I	related: 6J8G	-	Homo sapiens	PubMed ID: 30765606	Authors: Shen H, Liu D, Wu K, Lei J, Yan N	Year: 2019
6J8J	related: 6J8G	-	Homo sapiens	PubMed ID: 30765606	Authors: Shen H, Liu D, Wu K, Lei J, Yan N	Year: 2019
7XM9	master: 5EK0	NaV1.7/Œ≤1/Œ≤2 VSD4 voltage dependent sodium channel with XEN907	Homo sapiens	PubMed ID: 36424527	Authors: Zhang J, Shi Y, Huang Z, Li Y, Yang B, Gong J, Jiang D	Year: 2022
7XMF	related: 7XM9	-	Homo sapiens	PubMed ID: 36424527	Authors: Zhang J, Shi Y, Huang Z, Li Y, Yang B, Gong J, Jiang D	Year: 2022
7XMG	related: 7XM9	-	Homo sapiens	PubMed ID: 36424527	Authors: Zhang J, Shi Y, Huang Z, Li Y, Yang B, Gong J, Jiang D	Year: 2022
8G1A	master: 5EK0	Nav1.7 voltage-gated sodium channel, with bound CBD	Homo sapiens	PubMed ID: 37330538	Authors: Huang J, Fan X, Jin X, Jo S, Zhang HB, Fujita A, Bean BP, Yan N	Year: 2023
8I5B	master: 5EK0	NaV1.7 VSD4 voltage dependent sodium channel with bound bupivacaine	Homo sapiens	PubMed ID: 37270609	Authors: Wu Q, Huang J, Fan X, Wang K, Jin X, Huang G, Li J, Pan X, Yan N	Year: 2023
8J4F	related: 8I5B	-	Homo sapiens	PubMed ID: 37270609	Authors: Wu Q, Huang J, Fan X, Wang K, Jin X, Huang G, Li J, Pan X, Yan N	Year: 2023
8I5G	related: 8I5B	-	Homo sapiens	PubMed ID: 37270609	Authors: Wu Q, Huang J, Fan X, Wang K, Jin X, Huang G, Li J, Pan X, Yan N	Year: 2023
8I5X	related: 8I5B	-	Homo sapiens	PubMed ID: 37270609	Authors: Wu Q, Huang J, Fan X, Wang K, Jin X, Huang G, Li J, Pan X, Yan N	Year: 2023
8I5Y	related: 8I5B	-	Homo sapiens	PubMed ID: 37270609	Authors: Wu Q, Huang J, Fan X, Wang K, Jin X, Huang G, Li J, Pan X, Yan N	Year: 2023
8S9B	related: 8I5B	-	Homo sapiens	PubMed ID: 37270609	Authors: Wu Q, Huang J, Fan X, Wang K, Jin X, Huang G, Li J, Pan X, Yan N	Year: 2023
8S9C	related: 8I5B	-	Homo sapiens	PubMed ID: 37270609	Authors: Wu Q, Huang J, Fan X, Wang K, Jin X, Huang G, Li J, Pan X, Yan N	Year: 2023
8THG	master: 5EK0	NaV1.7 VSD4 voltage dependent sodium channel, with bound riluzole	Homo sapiens	PubMed ID: 37782796	Authors: Huang J, Fan X, Jin X, Teng L, Yan N	Year: 2023
8THH	related: 8THG	-	Homo sapiens	PubMed ID: 37782796	Authors: Huang J, Fan X, Jin X, Teng L, Yan N	Year: 2023
7WE4	-	Nav1.8 with A-803467, class I	Homo sapiens	PubMed ID: 35858452	Authors: Huang X, Jin X, Huang G, Huang J, Wu T, Li Z, Chen J, Kong F, Pan X, Yan N	Year: 2022
7WFW	related: 7WE4	-	Homo sapiens	PubMed ID: 35858452	Authors: Huang X, Jin X, Huang G, Huang J, Wu T, Li Z, Chen J, Kong F, Pan X, Yan N	Year: 2022
7WEL	related: 7WE4	-	Homo sapiens	PubMed ID: 35858452	Authors: Huang X, Jin X, Huang G, Huang J, Wu T, Li Z, Chen J, Kong F, Pan X, Yan N	Year: 2022
7WFR	related: 7WE4	-	Homo sapiens	PubMed ID: 35858452	Authors: Huang X, Jin X, Huang G, Huang J, Wu T, Li Z, Chen J, Kong F, Pan X, Yan N	Year: 2022
5OQK	-	Hv1 voltage-gated proton channel	Homo sapiens	PubMed ID: 31365236	Authors: Bayrhuber M, Maslennikov I, Kwiatkowski W, Sobol A, Wierschem C, Eichmann C, Frey L, Riek R	Year: 2019
7LFT	-	Cyclic-nucleotide-gated (CNG) channel, apo form in K<sup>+</sup>/Ca<sup>2+</sup>	Homo sapiens	PubMed ID: 33651975	Authors: Xue J, Han Y, Zeng W, Wang Y, Jiang Y	Year: 2021
7LFY	related: 7LFT	-	Homo sapiens	PubMed ID: 33651975	Authors: Xue J, Han Y, Zeng W, Wang Y, Jiang Y	Year: 2021
7LFX	related: 7LFT	-	Homo sapiens	PubMed ID: 33651975	Authors: Xue J, Han Y, Zeng W, Wang Y, Jiang Y	Year: 2021
7LG1	related: 7LFT	-	Homo sapiens	PubMed ID: 33651975	Authors: Xue J, Han Y, Zeng W, Wang Y, Jiang Y	Year: 2021
7LFW	related: 7LFT	-	Homo sapiens	PubMed ID: 33651975	Authors: Xue J, Han Y, Zeng W, Wang Y, Jiang Y	Year: 2021
7RH9	-	photoreceptor Cyclic-nucleotide-gated (CNGA1/B1) heterotetrameric channel, apo state	Homo sapiens	PubMed ID: 34699778	Authors: Xue J, Han Y, Zeng W, Jiang Y	Year: 2022
7RHI	related: 7RH9	-	Homo sapiens	PubMed ID: 34699778	Authors: Xue J, Han Y, Zeng W, Jiang Y	Year: 2022
7RHJ	related: 7RH9	-	Homo sapiens	PubMed ID: 34699778	Authors: Xue J, Han Y, Zeng W, Jiang Y	Year: 2022
7RHL	related: 7RH9	-	Homo sapiens	PubMed ID: 34699778	Authors: Xue J, Han Y, Zeng W, Jiang Y	Year: 2022
7RHG	related: 7RH9	-	Homo sapiens	PubMed ID: 34699778	Authors: Xue J, Han Y, Zeng W, Jiang Y	Year: 2022
7RHH	related: 7RH9	-	Homo sapiens	PubMed ID: 34699778	Authors: Xue J, Han Y, Zeng W, Jiang Y	Year: 2022
7RHK	related: 7RH9	-	Homo sapiens	PubMed ID: 34699778	Authors: Xue J, Han Y, Zeng W, Jiang Y	Year: 2022
7RHS	master: 7RH9	photoreceptor Cyclic-nucleotide-gated (CNGA1/B1) heterotetrameric channel, apo state	Homo sapiens	PubMed ID: 34969976	Authors: Zheng X, Hu Z, Li H, Yang J	Year: 2022
5U6O	-	HCN1 hyperpolarization-activated channel	Homo sapiens	PubMed ID: 28086084	Authors: Lee CH, MacKinnon R	Year: 2017
5U6P	related: 5U6O	-	Homo sapiens	PubMed ID: 28086084	Authors: Lee CH, MacKinnon R	Year: 2017
6UQF	master: 5U6O	HCN1 hyperpolarization-activated channel in hyperpolarized conformation	Homo sapiens	PubMed ID: 31787376	Authors: Lee CH, MacKinnon R	Year: 2019
6UQG	related: 6UQF	-	Homo sapiens	PubMed ID: 31787376	Authors: Lee CH, MacKinnon R	Year: 2019
6UZZ	-	KCNQ1 cardiac slow-delayed rectifier K<sup>+</sup> channel in complex with calmodulin (CaM)	Homo sapiens	PubMed ID: 31883792	Authors: Sun J, MacKinnon R	Year: 2020
6V00	related: 6UZZ	-	Homo sapiens	PubMed ID: 31883792	Authors: Sun J, MacKinnon R	Year: 2020
6V01	related: 6UZZ	-	Homo sapiens	PubMed ID: 31883792	Authors: Sun J, MacKinnon R	Year: 2020
6MIE	master: 6UZZ	KCNQ1 cardiac slow-delayed rectifier K<sup>+</sup> channel voltage sensor intermediate state	Homo sapiens	PubMed ID: 32096762	Authors: Taylor KC, Kang PW, Hou P, Yang ND, Kuenze G, Smith JA, Shi J, Huang H, White KM, Peng D, George AL, Meiler J, McFeeters RL, Cui J, Sanders CR	Year: 2020
7XNI	master: 6UZZ	KCNQ1 rectifier K<sup>+</sup> channel in complex with CaM, apo state	Homo sapiens	PubMed ID: 36763058	Authors: Ma D, Zhong L, Yan Z, Yao J, Zhang Y, Ye F, Huang Y, Lai D, Yang W, Hou P, Guo J	Year: 2022
7XNN	related: 7XNI	-	Homo sapiens	PubMed ID: 36763058	Authors: Ma D, Zhong L, Yan Z, Yao J, Zhang Y, Ye F, Huang Y, Lai D, Yang W, Hou P, Guo J	Year: 2022
7XNK	related: 7XNI	-	Homo sapiens	PubMed ID: 36763058	Authors: Ma D, Zhong L, Yan Z, Yao J, Zhang Y, Ye F, Huang Y, Lai D, Yang W, Hou P, Guo J	Year: 2022
7XNL	related: 7XNI	-	Homo sapiens	PubMed ID: 36763058	Authors: Ma D, Zhong L, Yan Z, Yao J, Zhang Y, Ye F, Huang Y, Lai D, Yang W, Hou P, Guo J	Year: 2022
8SIK	master: 6UZZ	KCNQ1 rectifier K<sup>+</sup> channel in complex with CaM, up conformation	Homo sapiens	PubMed ID: 37192161	Authors: Mandala VS, MacKinnon R	Year: 2023
8SIN	related: 8SIK	-	Homo sapiens	PubMed ID: 37192161	Authors: Mandala VS, MacKinnon R	Year: 2023
8SIM	related: 8SIK	-	Homo sapiens	PubMed ID: 37192161	Authors: Mandala VS, MacKinnon R	Year: 2023
7CR3	-	KCNQ2 rectifier K<sup>+</sup> channel in complex with CaM, apo state	Homo sapiens	PubMed ID: 32884139	Authors: Li X, Zhang Q, Guo P, Fu J, Mei L, Lv D, Wang J, Lai D, Ye S, Yang H, Guo J	Year: 2020
7CR4	related: 7CR3	-	Homo sapiens	PubMed ID: 32884139	Authors: Li X, Zhang Q, Guo P, Fu J, Mei L, Lv D, Wang J, Lai D, Ye S, Yang H, Guo J	Year: 2020
7CR2	related: 7CR3	-	Homo sapiens	PubMed ID: 32884139	Authors: Li X, Zhang Q, Guo P, Fu J, Mei L, Lv D, Wang J, Lai D, Ye S, Yang H, Guo J	Year: 2020
7CR1	related: 7CR3	-	Homo sapiens	PubMed ID: 32884139	Authors: Li X, Zhang Q, Guo P, Fu J, Mei L, Lv D, Wang J, Lai D, Ye S, Yang H, Guo J	Year: 2020
7CR7	related: 7CR3	-	Homo sapiens	PubMed ID: 32884139	Authors: Li X, Zhang Q, Guo P, Fu J, Mei L, Lv D, Wang J, Lai D, Ye S, Yang H, Guo J	Year: 2020
7BYL	-	KCNQ4 rectifier K<sup>+</sup> channel	Homo sapiens	PubMed ID: 33238160	Authors: Li T, Wu K, Yue Z, Wang Y, Zhang F, Shen H	Year: 2021
7BYN	related: 7BYL	-	Homo sapiens	PubMed ID: 33238160	Authors: Li T, Wu K, Yue Z, Wang Y, Zhang F, Shen H	Year: 2021
7BYM	related: 7BYL	-	Homo sapiens	PubMed ID: 33238160	Authors: Li T, Wu K, Yue Z, Wang Y, Zhang F, Shen H	Year: 2021
7VNR	master: 7BYL	KCNQ4 rectifier K<sup>+</sup> channel in complex with ML213 activator in digitonin	Homo sapiens	PubMed ID: 34767770	Authors: Zheng Y, Liu H, Chen Y, Dong S, Wang F, Wang S, Li GL, Shu Y, Xu F	Year: 2022
7VNP	related: 7VNR	-	Homo sapiens	PubMed ID: 34767770	Authors: Zheng Y, Liu H, Chen Y, Dong S, Wang F, Wang S, Li GL, Shu Y, Xu F	Year: 2022
7VNQ	related: 7VNR	-	Homo sapiens	PubMed ID: 34767770	Authors: Zheng Y, Liu H, Chen Y, Dong S, Wang F, Wang S, Li GL, Shu Y, Xu F	Year: 2022
6WC9	-	TMEM175 lysosomal K<sup>+</sup> channel, open state in KCl	Homo sapiens	PubMed ID: 32228865	Authors: Oh S, Paknejad N, Hite RK	Year: 2020
6WCC	related: 6WC9	-	Homo sapiens	PubMed ID: 32228865	Authors: Oh S, Paknejad N, Hite RK	Year: 2020
6WCA	related: 6WC9	-	Homo sapiens	PubMed ID: 32228865	Authors: Oh S, Paknejad N, Hite RK	Year: 2020
6WCB	related: 6WC9	-	Homo sapiens	PubMed ID: 32228865	Authors: Oh S, Paknejad N, Hite RK	Year: 2020
7UNL	master: 6WC9	TMEM175 lysosomal K<sup>+</sup> channel, open state	Homo sapiens	PubMed ID: 35608336	Authors: Oh S, Marinelli F, Zhou W, Lee J, Choi HJ, Kim M, Faraldo-Gomez JD, Hite RK	Year: 2022
7UNM	related: 7UNL	-	Homo sapiens	PubMed ID: 35608336	Authors: Oh S, Marinelli F, Zhou W, Lee J, Choi HJ, Kim M, Faraldo-Gomez JD, Hite RK	Year: 2022
8DHM	master: 6WC9	TMEM175 lysosomal K<sup>+</sup> channel, in complex with 4-aminopyridine	Homo sapiens	PubMed ID: 36279431	Authors: Oh S, Stix R, Zhou W, Faraldo-Gomez JD, Hite RK	Year: 2022
6XIW	-	Na<sup>+</sup> leak channel non-selective (NALCN) in complex with FAM155A, in nanodisc	Homo sapiens	PubMed ID: 32698188	Authors: Kschonsak M, Chua HC, Noland CL, Weidling C, Clairfeuille T, Bahlke Oo, Ameen AO, Li ZR, Arthur CP, Ciferri C, Pless SA, Payandeh J	Year: 2020
7CM3	master: 6XIW	Na<sup>+</sup> leak channel non-selective (NALCN) in complex with FAM155A	Homo sapiens	PubMed ID: 33203861	Authors: Xie J, Ke M, Xu L, Lin S, Huang J, Zhang J, Yang F, Wu J, Yan Z	Year: 2020
7SX3	master: 6XIW	Na<sup>+</sup> leak channel non-selective (NALCN) in complex with FAM155A-UNC79-UNC80 with bound CaM, conformation 1/2	Homo sapiens	PubMed ID: 34929720	Authors: Kschonsak M, Chua HC, Weidling C, Chakouri N, Noland CL, Schott K, Chang T, Tam C, Patel N, Arthur CP, Leitner A, Ben-Johny M, Ciferri C, Pless SA, Payandeh J	Year: 2022
7SX4	related: 7SX3	-	Homo sapiens	PubMed ID: 34929720	Authors: Kschonsak M, Chua HC, Weidling C, Chakouri N, Noland CL, Schott K, Chang T, Tam C, Patel N, Arthur CP, Leitner A, Ben-Johny M, Ciferri C, Pless SA, Payandeh J	Year: 2022
8WE6	-	Cav1.2 L-type voltage-gated calcium channel, apo form	Homo sapiens	PubMed ID: 37972591	Authors: Gao S, Yao X, Chen J, Huang G, Fan X, Xue L, Li Z, Wu T, Zheng Y, Huang J, Jin X, Wang Y, Wang Z, Yu Y, Liu L, Pan X, Song C, Yan N	Year: 2023
8WE8	related: 8WE6	-	Homo sapiens	PubMed ID: 37972591	Authors: Gao S, Yao X, Chen J, Huang G, Fan X, Xue L, Li Z, Wu T, Zheng Y, Huang J, Jin X, Wang Y, Wang Z, Yu Y, Liu L, Pan X, Song C, Yan N	Year: 2023
8WE7	related: 8WE6	-	Homo sapiens	PubMed ID: 37972591	Authors: Gao S, Yao X, Chen J, Huang G, Fan X, Xue L, Li Z, Wu T, Zheng Y, Huang J, Jin X, Wang Y, Wang Z, Yu Y, Liu L, Pan X, Song C, Yan N	Year: 2023
8WE9	related: 8WE6	-	Homo sapiens	PubMed ID: 37972591	Authors: Gao S, Yao X, Chen J, Huang G, Fan X, Xue L, Li Z, Wu T, Zheng Y, Huang J, Jin X, Wang Y, Wang Z, Yu Y, Liu L, Pan X, Song C, Yan N	Year: 2023
8FHS	related: 8WE6	-	Homo sapiens	PubMed ID: 37972591	Authors: Gao S, Yao X, Chen J, Huang G, Fan X, Xue L, Li Z, Wu T, Zheng Y, Huang J, Jin X, Wang Y, Wang Z, Yu Y, Liu L, Pan X, Song C, Yan N	Year: 2023
8WEA	related: 8WE6	-	Homo sapiens	PubMed ID: 37972591	Authors: Gao S, Yao X, Chen J, Huang G, Fan X, Xue L, Li Z, Wu T, Zheng Y, Huang J, Jin X, Wang Y, Wang Z, Yu Y, Liu L, Pan X, Song C, Yan N	Year: 2023
8EOG	master: 8WE6	Cav1.2 L-type voltage-gated calcium channel in complex with L-leucine	Homo sapiens	PubMed ID: 37196677	Authors: Chen Z, Mondal A, Abderemane-Ali F, Jang S, Niranjan S, Montano JL, Zaro BW, Minor DL Jr	Year: 2023
8FD7	master: 8WE6	Cav1.2 L-type voltage-gated calcium channel with bound gabapentin	Homo sapiens	PubMed ID: 36973510	Authors: Chen Z, Mondal A, Minor DL Jr	Year: 2023
7UHG	-	Cav1.3 L-type voltage-gated calcium channel	Homo sapiens	PubMed ID: 35477996	Authors: Yao X, Gao S, Yan N	Year: 2022
7UHF	related: 7UHG	-	Homo sapiens	PubMed ID: 35477996	Authors: Yao X, Gao S, Yan N	Year: 2022
8e+59	master: 7UHG	CaV1.3 L-type voltage-gated calcium channel in presence of 0.14 mM amiodarone	Homo sapiens	PubMed ID: 36417914	Authors: Yao X, Gao S, Wang J, Li Z, Huang J, Wang Y, Wang Z, Chen J, Fan X, Wang W, Jin X, Pan X, Yu Y, Lagrutta A, Yan N	Year: 2022
8E5A	related: 8E59	-	Homo sapiens	PubMed ID: 36417914	Authors: Yao X, Gao S, Wang J, Li Z, Huang J, Wang Y, Wang Z, Chen J, Fan X, Wang W, Jin X, Pan X, Yu Y, Lagrutta A, Yan N	Year: 2022
8E5B	related: 8E59	-	Homo sapiens	PubMed ID: 36417914	Authors: Yao X, Gao S, Wang J, Li Z, Huang J, Wang Y, Wang Z, Chen J, Fan X, Wang W, Jin X, Pan X, Yu Y, Lagrutta A, Yan N	Year: 2022
7MIY	-	CaV2.2 N-type voltage-gated calcium channel, apo form	Homo sapiens	PubMed ID: 34234349	Authors: Gao S, Yao X, Yan N	Year: 2021
7MIX	related: 7MIY	-	Homo sapiens	PubMed ID: 34234349	Authors: Gao S, Yao X, Yan N	Year: 2021
7VFS	master: 7MIY	CaV2.2 N-type voltage-gated calcium channel Œ±2/delta;1-Œ≤1 complex, apo state	Homo sapiens	PubMed ID: 34731621	Authors: Dong Y, Gao Y, Xu S, Wang Y, Yu Z, Li Y, Li B, Yuan T, Yang B, Zhang XC, Jiang D, Huang Z, Zhao Y	Year: 2021
7VFU	related: 7VFS	-	Homo sapiens	PubMed ID: 34731621	Authors: Dong Y, Gao Y, Xu S, Wang Y, Yu Z, Li Y, Li B, Yuan T, Yang B, Zhang XC, Jiang D, Huang Z, Zhao Y	Year: 2021
7VFV	related: 7VFS	-	Homo sapiens	PubMed ID: 34731621	Authors: Dong Y, Gao Y, Xu S, Wang Y, Yu Z, Li Y, Li B, Yuan T, Yang B, Zhang XC, Jiang D, Huang Z, Zhao Y	Year: 2021
7VFW	related: 7VFS	-	Homo sapiens	PubMed ID: 34731621	Authors: Dong Y, Gao Y, Xu S, Wang Y, Yu Z, Li Y, Li B, Yuan T, Yang B, Zhang XC, Jiang D, Huang Z, Zhao Y	Year: 2021
8IF4	master: 7MIY	Cav voltage-gated calcium channel Œ±2delta;1 subunit alone	Homo sapiens	PubMed ID: 36933823	Authors: Kozai D, Numoto N, Nishikawa K, Kamegawa A, Kawasaki S, Hiroaki Y, Irie K, Oshima A, Hanzawa H, Shimada K, Kitano Y, Fujiyoshi Y	Year: 2023
8IF3	related: 8IF4	-	Homo sapiens	PubMed ID: 36933823	Authors: Kozai D, Numoto N, Nishikawa K, Kamegawa A, Kawasaki S, Hiroaki Y, Irie K, Oshima A, Hanzawa H, Shimada K, Kitano Y, Fujiyoshi Y	Year: 2023
8EPL	-	Cav2.3 R-type voltage-gated calcium channel, wild-type	Homo sapiens	PubMed ID: 36446785	Authors: Yao X, Wang Y, Wang Z, Fan X, Wu D, Huang J, Mueller A, Gao S, Hu M, Robinson CV, Yu Y, Gao S, Yan N	Year: 2022
8EPM	related: 8EPL	-	Homo sapiens	PubMed ID: 36446785	Authors: Yao X, Wang Y, Wang Z, Fan X, Wu D, Huang J, Mueller A, Gao S, Hu M, Robinson CV, Yu Y, Gao S, Yan N	Year: 2022
7XLQ	master: 8EPL	Cav2.3 R-type voltage-gated calcium channel in complex with the Œ±2Œ¥1 and Œ≤1 subunits, ligand-free (apo) state	Homo sapiens	PubMed ID: 36720859	Authors: Gao Y, Xu S, Cui X, Xu H, Qiu Y, Wei Y, Dong Y, Zhu B, Peng C, Liu S, Zhang XC, Sun J, Huang Z, Zhao Y	Year: 2023
6KZO	-	CaV3.1 T-type voltage-gated calcium channel	Homo sapiens	PubMed ID: 31766050	Authors: Zhao Y, Huang G, Wu Q, Wu K, Li R, Lei J, Pan X, Yan N	Year: 2019
6KZP	related: 6KZO	-	Homo sapiens	PubMed ID: 31766050	Authors: Zhao Y, Huang G, Wu Q, Wu K, Li R, Lei J, Pan X, Yan N	Year: 2019
7WLI	-	CaV3.3 T-type voltage-gated calcium channel, apo form	Homo sapiens	PubMed ID: 35440630	Authors: He L, Yu Z, Geng Z, Huang Z, Zhang C, Dong Y, Gao Y, Wang Y, Chen Q, Sun L, Ma X, Huang B, Wang X, Zhao Y	Year: 2022
7WLJ	related: 7WLI	-	Homo sapiens	PubMed ID: 35440630	Authors: He L, Yu Z, Geng Z, Huang Z, Zhang C, Dong Y, Gao Y, Wang Y, Chen Q, Sun L, Ma X, Huang B, Wang X, Zhao Y	Year: 2022
7WLL	related: 7WLI	-	Homo sapiens	PubMed ID: 35440630	Authors: He L, Yu Z, Geng Z, Huang Z, Zhang C, Dong Y, Gao Y, Wang Y, Chen Q, Sun L, Ma X, Huang B, Wang X, Zhao Y	Year: 2022
7WLK	related: 7WLI	-	Homo sapiens	PubMed ID: 35440630	Authors: He L, Yu Z, Geng Z, Huang Z, Zhang C, Dong Y, Gao Y, Wang Y, Chen Q, Sun L, Ma X, Huang B, Wang X, Zhao Y	Year: 2022
6YEL	-	Stromal interaction molecule 1 (STIM1) coiled-coil 1 fragment	Homo sapiens	PubMed ID: 33106661	Authors: Rathner P, Fahrner M, Cerofolini L, Grabmayr H, Horvath F, Krobath H, Gupta A, Ravera E, Fragai M, Bechmann M, Renger T, Luchinat C, Romanin C, Muller N	Year: 2021
6DQJ	-	InsP3R3 Inositol-1,4,5-trisphosphate receptor, apo state	Homo sapiens	PubMed ID: 30013099	Authors: Paknejad N, Hite RK	Year: 2018
6DR2	related: 6DQJ	-	Homo sapiens	PubMed ID: 30013099	Authors: Paknejad N, Hite RK	Year: 2018
6DQN	related: 6DQJ	-	Homo sapiens	PubMed ID: 30013099	Authors: Paknejad N, Hite RK	Year: 2018
6DQS	related: 6DQJ	-	Homo sapiens	PubMed ID: 30013099	Authors: Paknejad N, Hite RK	Year: 2018
6DQZ	related: 6DQJ	-	Homo sapiens	PubMed ID: 30013099	Authors: Paknejad N, Hite RK	Year: 2018
6DRA	related: 6DQJ	-	Homo sapiens	PubMed ID: 30013099	Authors: Paknejad N, Hite RK	Year: 2018
6DR0	related: 6DQJ	-	Homo sapiens	PubMed ID: 30013099	Authors: Paknejad N, Hite RK	Year: 2018
6DQV	related: 6DQJ	-	Homo sapiens	PubMed ID: 30013099	Authors: Paknejad N, Hite RK	Year: 2018
6DRC	related: 6DQJ	-	Homo sapiens	PubMed ID: 30013099	Authors: Paknejad N, Hite RK	Year: 2018
6UQK	master: 6DQJ	InsP3R3 Inositol-1,4,5-trisphosphate receptor and presence of self-binding peptide	Homo sapiens	PubMed ID: 31915246	Authors: Azumaya CM, Linton EA, Risener CJ, Nakagawa T, Karakas E	Year: 2020
7T3P	master: 6DQJ	IP3 and ATP bound type 3 IP3 receptor in the pre-active A state	Homo sapiens	PubMed ID: 35301323	Authors: Schmitz EA, Takahashi H, Karakas E	Year: 2022
7T3Q	related: 7T3P	-	Homo sapiens	PubMed ID: 35301323	Authors: Schmitz EA, Takahashi H, Karakas E	Year: 2022
7T3U	related: 7T3P	-	Homo sapiens	PubMed ID: 35301323	Authors: Schmitz EA, Takahashi H, Karakas E	Year: 2022
7T3T	related: 7T3P	-	Homo sapiens	PubMed ID: 35301323	Authors: Schmitz EA, Takahashi H, Karakas E	Year: 2022
7T3R	related: 7T3P	-	Homo sapiens	PubMed ID: 35301323	Authors: Schmitz EA, Takahashi H, Karakas E	Year: 2022
8TK8	master: 6DQJ	InsP3R3 Inositol-1,4,5-trisphosphate receptor, resting state	Homo sapiens	PubMed ID: 37898605	Authors: Paknejad N, Sapuru V, Hite RK	Year: 2023
8TL9	related: 8TK8	-	Homo sapiens	PubMed ID: 37898605	Authors: Paknejad N, Sapuru V, Hite RK	Year: 2023
8TKF	related: 8TK8	-	Homo sapiens	PubMed ID: 37898605	Authors: Paknejad N, Sapuru V, Hite RK	Year: 2023
8TLA	related: 8TK8	-	Homo sapiens	PubMed ID: 37898605	Authors: Paknejad N, Sapuru V, Hite RK	Year: 2023
8TKH	related: 8TK8	-	Homo sapiens	PubMed ID: 37898605	Authors: Paknejad N, Sapuru V, Hite RK	Year: 2023
8TKD	related: 8TK8	-	Homo sapiens	PubMed ID: 37898605	Authors: Paknejad N, Sapuru V, Hite RK	Year: 2023
8TKE	related: 8TK8	-	Homo sapiens	PubMed ID: 37898605	Authors: Paknejad N, Sapuru V, Hite RK	Year: 2023
8TKG	related: 8TK8	-	Homo sapiens	PubMed ID: 37898605	Authors: Paknejad N, Sapuru V, Hite RK	Year: 2023
8TKI	related: 8TK8	-	Homo sapiens	PubMed ID: 37898605	Authors: Paknejad N, Sapuru V, Hite RK	Year: 2023
7U9Q	-	RyR2 ryanodine receptor, PKA phosphorylated in the closed state	Homo sapiens	PubMed ID: 35857850	Authors: Miotto MC, Weninger G, Dridi H, Yuan Q, Liu Y, Wronska A, Melville Z, Sittenfeld L, Reiken S, Marks AR	Year: 2022
7UA1	related: 7U9Q	-	Homo sapiens	PubMed ID: 35857850	Authors: Miotto MC, Weninger G, Dridi H, Yuan Q, Liu Y, Wronska A, Melville Z, Sittenfeld L, Reiken S, Marks AR	Year: 2022
7UA3	related: 7U9Q	-	Homo sapiens	PubMed ID: 35857850	Authors: Miotto MC, Weninger G, Dridi H, Yuan Q, Liu Y, Wronska A, Melville Z, Sittenfeld L, Reiken S, Marks AR	Year: 2022
7U9Z	related: 7U9Q	-	Homo sapiens	PubMed ID: 35857850	Authors: Miotto MC, Weninger G, Dridi H, Yuan Q, Liu Y, Wronska A, Melville Z, Sittenfeld L, Reiken S, Marks AR	Year: 2022
7UA9	related: 7U9Q	-	Homo sapiens	PubMed ID: 35857850	Authors: Miotto MC, Weninger G, Dridi H, Yuan Q, Liu Y, Wronska A, Melville Z, Sittenfeld L, Reiken S, Marks AR	Year: 2022
7U9X	related: 7U9Q	-	Homo sapiens	PubMed ID: 35857850	Authors: Miotto MC, Weninger G, Dridi H, Yuan Q, Liu Y, Wronska A, Melville Z, Sittenfeld L, Reiken S, Marks AR	Year: 2022
7U9R	related: 7U9Q	-	Homo sapiens	PubMed ID: 35857850	Authors: Miotto MC, Weninger G, Dridi H, Yuan Q, Liu Y, Wronska A, Melville Z, Sittenfeld L, Reiken S, Marks AR	Year: 2022
7U9T	related: 7U9Q	-	Homo sapiens	PubMed ID: 35857850	Authors: Miotto MC, Weninger G, Dridi H, Yuan Q, Liu Y, Wronska A, Melville Z, Sittenfeld L, Reiken S, Marks AR	Year: 2022
7UA5	related: 7U9Q	-	Homo sapiens	PubMed ID: 35857850	Authors: Miotto MC, Weninger G, Dridi H, Yuan Q, Liu Y, Wronska A, Melville Z, Sittenfeld L, Reiken S, Marks AR	Year: 2022
7UA4	related: 7U9Q	-	Homo sapiens	PubMed ID: 35857850	Authors: Miotto MC, Weninger G, Dridi H, Yuan Q, Liu Y, Wronska A, Melville Z, Sittenfeld L, Reiken S, Marks AR	Year: 2022
3J9P	-	TRPA1 transient receptor potential channel (wasabi receptor)	Homo sapiens	PubMed ID: 25855297	Authors: Paulsen CE, Armache JP, Gao Y, Cheng Y, Julius D	Year: 2015
6PQO	master: 3J9P	TRPA1 transient receptor potential channel, covalent agonist JT010	Homo sapiens	PubMed ID: 31866091	Authors: Suo Y, Wang Z, Zubcevic L, Hsu AL, He Q, Borgnia MJ, Ji RR, Lee SY	Year: 2020
6PQP	related: 6PQO	-	Homo sapiens	PubMed ID: 31866091	Authors: Suo Y, Wang Z, Zubcevic L, Hsu AL, He Q, Borgnia MJ, Ji RR, Lee SY	Year: 2020
6PQQ	related: 6PQO	-	Homo sapiens	PubMed ID: 31866091	Authors: Suo Y, Wang Z, Zubcevic L, Hsu AL, He Q, Borgnia MJ, Ji RR, Lee SY	Year: 2020
6V9V	master: 3J9P	TRPA1 transient receptor potential channel, modified by Bodipy-iodoacetamide with bound calcium in LMNG	Homo sapiens	PubMed ID: 32641835	Authors: Zhao J, Lin King JV, Paulsen CE, Cheng Y, Julius D	Year: 2020
6V9W	related: 6V9V	-	Homo sapiens	PubMed ID: 32641835	Authors: Zhao J, Lin King JV, Paulsen CE, Cheng Y, Julius D	Year: 2020
6V9Y	related: 6V9V	-	Homo sapiens	PubMed ID: 32641835	Authors: Zhao J, Lin King JV, Paulsen CE, Cheng Y, Julius D	Year: 2020
6V9X	related: 6V9V	-	Homo sapiens	PubMed ID: 32641835	Authors: Zhao J, Lin King JV, Paulsen CE, Cheng Y, Julius D	Year: 2020
7JUP	master: 3J9P	TRPA1 transient receptor potential channel in complex with antagonist compound 21	Homo sapiens	PubMed ID: 33749283	Authors: Terrett JA, Chen H, Shore DG, Villemure E, Larouche-Gauthier R, De;ry M, Beaumier F, Constantineau-Forget L, Grand-Maitre C, Le;pissier L, Ciblat S, Sturino C, Chen Y, Hu B, Lu A, Wang Y, Cridland AP, Ward SI, Hackos DH, Reese RM, Shields SD, Chen J, Balestrini A, Riol-Blanco L, Lee WP, Liu J, Suto E, Wu X, Zhang J, Ly JQ, La H, Johnson K, Baumgardner M, Chou KJ, Rohou A, Rouge L, Safina…	Year: 2021
6CUD	-	TRPC3 ion channel, lipid-occupied closed state	Homo sapiens	PubMed ID: 29726814	Authors: Fan C, Choi W, Sun W, Du J, Lu W	Year: 2018
7DXB	master: 6CUD	TRPC3 ion channel in high calcium state	Homo sapiens	PubMed ID: 35051376	Authors: Guo W, Tang Q, Wei M, Kang Y, Wu JX, Chen L	Year: 2022
7DXD	related: 7DXB	-	Homo sapiens	PubMed ID: 35051376	Authors: Guo W, Tang Q, Wei M, Kang Y, Wu JX, Chen L	Year: 2022
7DXC	related: 7DXB	-	Homo sapiens	PubMed ID: 35051376	Authors: Guo W, Tang Q, Wei M, Kang Y, Wu JX, Chen L	Year: 2022
7DXE	related: 7DXB	-	Homo sapiens	PubMed ID: 35051376	Authors: Guo W, Tang Q, Wei M, Kang Y, Wu JX, Chen L	Year: 2022
7E4T	-	TRPC5 ion channel, apo state	Homo sapiens	PubMed ID: 33683200	Authors: Song K, Wei M, Guo W, Quan L, Kang Y, Wu JX, Chen L	Year: 2021
7D4P	related: 7E4T	-	Homo sapiens	PubMed ID: 33683200	Authors: Song K, Wei M, Guo W, Quan L, Kang Y, Wu JX, Chen L	Year: 2021
7D4Q	related: 7E4T	-	Homo sapiens	PubMed ID: 33683200	Authors: Song K, Wei M, Guo W, Quan L, Kang Y, Wu JX, Chen L	Year: 2021
7WDB	master: 7E4T	TRPC5 ion channel in complex with riluzole	Homo sapiens	PubMed ID: 35821012	Authors: Yang Y, Wei M, Chen L	Year: 2022
7X6C	master: 7E4T	TRPC5 ion channel in a nanodisc, class 1	Homo sapiens	PubMed ID: 37137991	Authors: Won J, Kim J, Jeong H, Kim J, Feng S, Jeong B, Kwak M, Ko J, Im W, So I, Lee HH	Year: 2023
8GVX	related: 7X6C	-	Homo sapiens	PubMed ID: 37137991	Authors: Won J, Kim J, Jeong H, Kim J, Feng S, Jeong B, Kwak M, Ko J, Im W, So I, Lee HH	Year: 2023
8GVW	related: 7X6C	-	Homo sapiens	PubMed ID: 37137991	Authors: Won J, Kim J, Jeong H, Kim J, Feng S, Jeong B, Kwak M, Ko J, Im W, So I, Lee HH	Year: 2023
7X6I	related: 7X6C	-	Homo sapiens	PubMed ID: 37137991	Authors: Won J, Kim J, Jeong H, Kim J, Feng S, Jeong B, Kwak M, Ko J, Im W, So I, Lee HH	Year: 2023
6UZA	-	TRPC6 ion channel in complex with antagonist AM-1473	Homo sapiens	PubMed ID: 32149605	Authors: Bai Y, Yu X, Chen H, Horne D, White R, Wu X, Lee P, Gu Y, Ghimire-Rijal S, Lin DC, Huang X	Year: 2020
6UZ8	related: 6UZA	-	Homo sapiens	PubMed ID: 32149605	Authors: Bai Y, Yu X, Chen H, Horne D, White R, Wu X, Lee P, Gu Y, Ghimire-Rijal S, Lin DC, Huang X	Year: 2020
7DXF	master: 6UZA	TRPC6 ion channel in a nanodisc, high calcium state	Homo sapiens	PubMed ID: 35051376	Authors: Guo W, Tang Q, Wei M, Kang Y, Wu JX, Chen L	Year: 2022
7DXG	related: 7DXF	-	Homo sapiens	PubMed ID: 35051376	Authors: Guo W, Tang Q, Wei M, Kang Y, Wu JX, Chen L	Year: 2022
6MIX	-	TRPM2 ion channel, apo form	Homo sapiens	PubMed ID: 30467180	Authors: Wang L, Fu TM, Zhou Y, Xia S, Greka A, Wu H	Year: 2018
6MIZ	related: 6MIX	-	Homo sapiens	PubMed ID: 30467180	Authors: Wang L, Fu TM, Zhou Y, Xia S, Greka A, Wu H	Year: 2018
6MJ2	related: 6MIX	-	Homo sapiens	PubMed ID: 30467180	Authors: Wang L, Fu TM, Zhou Y, Xia S, Greka A, Wu H	Year: 2018
6PUO	master: 6MIX	TRPM2 ion channel, apo form	Homo sapiens	PubMed ID: 31513012	Authors: Huang Y, Roth B, Lu W, Du J	Year: 2019
6PUU	related: 6PUO	-	Homo sapiens	PubMed ID: 31513012	Authors: Huang Y, Roth B, Lu W, Du J	Year: 2019
6PUR	related: 6PUO	-	Homo sapiens	PubMed ID: 31513012	Authors: Huang Y, Roth B, Lu W, Du J	Year: 2019
6PUS	related: 6PUO	-	Homo sapiens	PubMed ID: 31513012	Authors: Huang Y, Roth B, Lu W, Du J	Year: 2019
7VQ1	master: 6MIX	TRPM2 ion channel, apo form	Homo sapiens	PubMed ID: 34788616	Authors: Yu X, Xie Y, Zhang X, Ma C, Liu L, Zhen W, Xu L, Zhang J, Liang Y, Zhao L, Gao X, Yu P, Luo J, Jiang LH, Nie Y, Yang F, Guo J, Yang W	Year: 2021
7VQ2	related: 7VQ1	-	Homo sapiens	PubMed ID: 34788616	Authors: Yu X, Xie Y, Zhang X, Ma C, Liu L, Zhen W, Xu L, Zhang J, Liang Y, Zhao L, Gao X, Yu P, Luo J, Jiang LH, Nie Y, Yang F, Guo J, Yang W	Year: 2021
5WP6	-	TRPM4 Ca<sup>2+</sup>-activated transient receptor potential channel	Homo sapiens	PubMed ID: 29211723	Authors: Winkler PA, Huang Y, Sun W, Du J, Lu W	Year: 2017
6BQR	master: 5WP6	TRPM4 Ca<sup>2+</sup>-activated transient receptor potential channel in lipid nanodisc (calcium-free state)	Homo sapiens	PubMed ID: 29217581	Authors: Autzen HE, Myasnikov AG, Campbell MG, Asarnow D, Julius D, Cheng Y	Year: 2018
6BQV	related: 6BQR	-	Homo sapiens	PubMed ID: 29217581	Authors: Autzen HE, Myasnikov AG, Campbell MG, Asarnow D, Julius D, Cheng Y	Year: 2018
6BWI	master: 5WP6	TRPM4 Ca<sup>2+</sup>-activated transient receptor potential channel, full length	Homo sapiens	PubMed ID: 29463718	Authors: Duan J, Li Z, Li J, Santa-Cruz A, Sanchez-Martinez S, Zhang J, Clapham DE	Year: 2018
8W2L	-	TRPM7 Œ±-kinase and divalent-ion permeable channel with anticancer agent CCT128930 in closed state	Homo sapiens	PubMed ID: 38615321	Authors: Nadezhdin KD, Correia L, Shalygin A, Aktolun M, Neuberger A, Gudermann T, Kurnikova MG, Chubanov V, Sobolevsky AI	Year: 2024
8BDC	-	TRPM8 cold- & menthol-sensing channel, closed state	Homo sapiens	PubMed ID: 37857704	Authors: Palchevskyi S, Czarnocki-Cieciura M, Vistoli G, Gervasoni S, Nowak E, Beccari AR, Nowotny M, Talarico C	Year: 2023
6AYE	-	TRPML3 ion channel, apo protein at pH 7.4	Homo sapiens	PubMed ID: 29106414	Authors: Zhou X, Li M, Su D, Jia Q, Li H, Li X, Yang J	Year: 2017
6AYF	related: 6AYE	-	Homo sapiens	PubMed ID: 29106414	Authors: Zhou X, Li M, Su D, Jia Q, Li H, Li X, Yang J	Year: 2017
6AYG	related: 6AYE	-	Homo sapiens	PubMed ID: 29106414	Authors: Zhou X, Li M, Su D, Jia Q, Li H, Li X, Yang J	Year: 2017
8GF8	-	TRPV1 transient receptor potential channel, in cNW11 nanodisc and soybean lipids	Homo sapiens	PubMed ID: 37117175	Authors: Neuberger A, Oda M, Nikolaev YA, Nadezhdin KD, Gracheva EO, Bagriantsev SN, Sobolevsky AI	Year: 2023
8GF9	related: 8GF8	-	Homo sapiens	PubMed ID: 37117175	Authors: Neuberger A, Oda M, Nikolaev YA, Nadezhdin KD, Gracheva EO, Bagriantsev SN, Sobolevsky AI	Year: 2023
8GFA	related: 8GF8	-	Homo sapiens	PubMed ID: 37117175	Authors: Neuberger A, Oda M, Nikolaev YA, Nadezhdin KD, Gracheva EO, Bagriantsev SN, Sobolevsky AI	Year: 2023
6MHO	-	TRPV3 transient receptor potential channel in apo conformation	Homo sapiens	PubMed ID: 30429472	Authors: Zubcevic L, Herzik MA Jr, Wu M, Borschel WF, Hirschi M, Song AS, Lander GC, Lee SY	Year: 2018
6MHX	related: 6MHO	-	Homo sapiens	PubMed ID: 30429472	Authors: Zubcevic L, Herzik MA Jr, Wu M, Borschel WF, Hirschi M, Song AS, Lander GC, Lee SY	Year: 2018
6MHS	related: 6MHO	-	Homo sapiens	PubMed ID: 30429472	Authors: Zubcevic L, Herzik MA Jr, Wu M, Borschel WF, Hirschi M, Song AS, Lander GC, Lee SY	Year: 2018
6MHV	related: 6MHO	-	Homo sapiens	PubMed ID: 30429472	Authors: Zubcevic L, Herzik MA Jr, Wu M, Borschel WF, Hirschi M, Song AS, Lander GC, Lee SY	Year: 2018
6MHW	related: 6MHO	-	Homo sapiens	PubMed ID: 30429472	Authors: Zubcevic L, Herzik MA Jr, Wu M, Borschel WF, Hirschi M, Song AS, Lander GC, Lee SY	Year: 2018
6OT2	master: 6MHO	TRPV3 transient receptor potential channel, K169A sensitized mutant	Homo sapiens	PubMed ID: 31070581	Authors: Zubcevic L, Borschel WF, Hsu AL, Borgnia MJ, Lee SY	Year: 2019
6OT5	related: 6OT2	-	Homo sapiens	PubMed ID: 31070581	Authors: Zubcevic L, Borschel WF, Hsu AL, Borgnia MJ, Lee SY	Year: 2019
6UW4	master: 6MHO	TRPV3 transient receptor potential channel in lipid nanodisc	Homo sapiens	PubMed ID: 32572252	Authors: Deng Z, Maksaev G, Rau M, Xie Z, Hu H, Fitzpatrick JAJ, Yuan P	Year: 2020
6UW6	related: 6UW4	-	Homo sapiens	PubMed ID: 32572252	Authors: Deng Z, Maksaev G, Rau M, Xie Z, Hu H, Fitzpatrick JAJ, Yuan P	Year: 2020
6UW9	related: 6UW4	-	Homo sapiens	PubMed ID: 32572252	Authors: Deng Z, Maksaev G, Rau M, Xie Z, Hu H, Fitzpatrick JAJ, Yuan P	Year: 2020
6UW8	related: 6UW4	-	Homo sapiens	PubMed ID: 32572252	Authors: Deng Z, Maksaev G, Rau M, Xie Z, Hu H, Fitzpatrick JAJ, Yuan P	Year: 2020
7XJ3	master: 6MHO	TRPV3 transient receptor potential channel, apo state	Homo sapiens	PubMed ID: 36302896	Authors: Fan J, Hu L, Yue Z, Liao D, Guo F, Ke H, Jiang D, Yang Y, Lei X	Year: 2023
7XJ2	related: 7XJ3	-	Homo sapiens	PubMed ID: 36302896	Authors: Fan J, Hu L, Yue Z, Liao D, Guo F, Ke H, Jiang D, Yang Y, Lei X	Year: 2023
7XJ0	related: 7XJ3	-	Homo sapiens	PubMed ID: 36302896	Authors: Fan J, Hu L, Yue Z, Liao D, Guo F, Ke H, Jiang D, Yang Y, Lei X	Year: 2023
7XJ1	related: 7XJ3	-	Homo sapiens	PubMed ID: 36302896	Authors: Fan J, Hu L, Yue Z, Liao D, Guo F, Ke H, Jiang D, Yang Y, Lei X	Year: 2023
8GKG	master: 6MHO	TRPV3 transient receptor potential channel, pentamer	Homo sapiens	PubMed ID: 37648856	Authors: Lansky S, Betancourt JM, Zhang J, Jiang Y, Kim ED, Paknejad N, Nimigean CM, Yuan P, Scheuring S	Year: 2023
8GKA	related: 8GKG	-	Homo sapiens	PubMed ID: 37648856	Authors: Lansky S, Betancourt JM, Zhang J, Jiang Y, Kim ED, Paknejad N, Nimigean CM, Yuan P, Scheuring S	Year: 2023
8FC9	-	TRPV4 transient receptor potential channel - RhoA complex, apo	Homo sapiens	PubMed ID: 37353484	Authors: Kwon DH, Zhang F, McCray BA, Feng S, Kumar M, Sullivan JM, Im W, Sumner CJ, Lee SY	Year: 2023
8FCB	related: 8FC9	-	Homo sapiens	PubMed ID: 37353484	Authors: Kwon DH, Zhang F, McCray BA, Feng S, Kumar M, Sullivan JM, Im W, Sumner CJ, Lee SY	Year: 2023
8FCA	related: 8FC9	-	Homo sapiens	PubMed ID: 37353484	Authors: Kwon DH, Zhang F, McCray BA, Feng S, Kumar M, Sullivan JM, Im W, Sumner CJ, Lee SY	Year: 2023
8FC8	related: 8FC9	-	Homo sapiens	PubMed ID: 37353484	Authors: Kwon DH, Zhang F, McCray BA, Feng S, Kumar M, Sullivan JM, Im W, Sumner CJ, Lee SY	Year: 2023
8FC7	related: 8FC9	-	Homo sapiens	PubMed ID: 37353484	Authors: Kwon DH, Zhang F, McCray BA, Feng S, Kumar M, Sullivan JM, Im W, Sumner CJ, Lee SY	Year: 2023
8T1B	master: 8FC9	TRPV4 transient receptor potential channel - RhoA complex, apo state	Homo sapiens	PubMed ID: 37353478	Authors: Nadezhdin KD, Talyzina IA, Parthasarathy A, Neuberger A, Zhang DX, Sobolevsky AI	Year: 2023
8T1D	related: 8T1B	-	Homo sapiens	PubMed ID: 37353478	Authors: Nadezhdin KD, Talyzina IA, Parthasarathy A, Neuberger A, Zhang DX, Sobolevsky AI	Year: 2023
8T1F	related: 8T1B	-	Homo sapiens	PubMed ID: 37353478	Authors: Nadezhdin KD, Talyzina IA, Parthasarathy A, Neuberger A, Zhang DX, Sobolevsky AI	Year: 2023
8T1E	related: 8T1B	-	Homo sapiens	PubMed ID: 37353478	Authors: Nadezhdin KD, Talyzina IA, Parthasarathy A, Neuberger A, Zhang DX, Sobolevsky AI	Year: 2023
8T1C	related: 8T1B	-	Homo sapiens	PubMed ID: 37353478	Authors: Nadezhdin KD, Talyzina IA, Parthasarathy A, Neuberger A, Zhang DX, Sobolevsky AI	Year: 2023
6BO8	-	TRPV6 transient receptor potential calcium channel in nanodiscs	Homo sapiens	PubMed ID: 29258289	Authors: McGoldrick LL, Singh AK, Saotome K, Yelshanskaya MV, Twomey EC, Grassucci RA, Sobolevsky AI	Year: 2018
6BOA	related: 6BO8	-	Homo sapiens	PubMed ID: 29258289	Authors: McGoldrick LL, Singh AK, Saotome K, Yelshanskaya MV, Twomey EC, Grassucci RA, Sobolevsky AI	Year: 2018
6BO9	related: 6BO8	-	Homo sapiens	PubMed ID: 29258289	Authors: McGoldrick LL, Singh AK, Saotome K, Yelshanskaya MV, Twomey EC, Grassucci RA, Sobolevsky AI	Year: 2018
6BOB	related: 6BO8	-	Homo sapiens	PubMed ID: 29258289	Authors: McGoldrick LL, Singh AK, Saotome K, Yelshanskaya MV, Twomey EC, Grassucci RA, Sobolevsky AI	Year: 2018
6D7S	master: 6BO8	TRPV6 transient receptor potential calcium channel in amphipols, Y467A mutant	Homo sapiens	PubMed ID: 29941865	Authors: Singh AK, Saotome K, McGoldrick LL, Sobolevsky AI	Year: 2018
6D7T	related: 6D7S	-	Homo sapiens	PubMed ID: 29941865	Authors: Singh AK, Saotome K, McGoldrick LL, Sobolevsky AI	Year: 2018
7S88	master: 6BO8	TRPV6 transient receptor potential calcium channel, apo-state, in glyco-diosgenin detergent	Homo sapiens	PubMed ID: 34725357	Authors: Neuberger A, Nadezhdin KD, Sobolevsky AI	Year: 2021
7S8C	related: 7S88	-	Homo sapiens	PubMed ID: 34725357	Authors: Neuberger A, Nadezhdin KD, Sobolevsky AI	Year: 2021
7S89	related: 7S88	-	Homo sapiens	PubMed ID: 34725357	Authors: Neuberger A, Nadezhdin KD, Sobolevsky AI	Year: 2021
7S8B	related: 7S88	-	Homo sapiens	PubMed ID: 34725357	Authors: Neuberger A, Nadezhdin KD, Sobolevsky AI	Year: 2021
7K4A	master: 6BO8	TRPV6 transient receptor potential calcium channel, open state	Homo sapiens	PubMed ID: 33246965	Authors: Bhardwaj R, Lindinger S, Neuberger A, Nadezhdin KD, Singh AK, Cunha MR, Derler I, Gyimesi G, Reymond JL, Hediger MA, Romanin C, Sobolevsky AI	Year: 2020
7K4D	related: 7K4A	-	Homo sapiens	PubMed ID: 33246965	Authors: Bhardwaj R, Lindinger S, Neuberger A, Nadezhdin KD, Singh AK, Cunha MR, Derler I, Gyimesi G, Reymond JL, Hediger MA, Romanin C, Sobolevsky AI	Year: 2020
7D2K	related: 7K4A	-	Homo sapiens	PubMed ID: 33246965	Authors: Bhardwaj R, Lindinger S, Neuberger A, Nadezhdin KD, Singh AK, Cunha MR, Derler I, Gyimesi G, Reymond JL, Hediger MA, Romanin C, Sobolevsky AI	Year: 2020
7K4B	related: 7K4A	-	Homo sapiens	PubMed ID: 33246965	Authors: Bhardwaj R, Lindinger S, Neuberger A, Nadezhdin KD, Singh AK, Cunha MR, Derler I, Gyimesi G, Reymond JL, Hediger MA, Romanin C, Sobolevsky AI	Year: 2020
7K4C	related: 7K4A	-	Homo sapiens	PubMed ID: 33246965	Authors: Bhardwaj R, Lindinger S, Neuberger A, Nadezhdin KD, Singh AK, Cunha MR, Derler I, Gyimesi G, Reymond JL, Hediger MA, Romanin C, Sobolevsky AI	Year: 2020
8FOB	master: 6BO8	TRPV6 transient receptor potential calcium channel, open state	Homo sapiens	PubMed ID: 37160865	Authors: Neuberger A, Trofimov YA, Yelshanskaya MV, Nadezhdin KD, Krylov NA, Efremov RG, Sobolevsky AI	Year: 2023
8FOA	related: 8FOB	-	Homo sapiens	PubMed ID: 37160865	Authors: Neuberger A, Trofimov YA, Yelshanskaya MV, Nadezhdin KD, Krylov NA, Efremov RG, Sobolevsky AI	Year: 2023
8SP8	master: 6BO8	TRPV6 transient receptor potential calcium channel in cNW30 nanodisc with bound tetrahydrocannabivarin (THCV)	Homo sapiens	PubMed ID: 37532722	Authors: Neuberger A, Trofimov YA, Yelshanskaya MV, Khau J, Nadezhdin KD, Khosrof LS, Krylov NA, Efremov RG, Sobolevsky AI	Year: 2023
5T4D	-	PKD2 polycystic kidney disease channel in lipid nanodiscs	Homo sapiens	PubMed ID: 27768895	Authors: Shen PS, Yang X, DeCaen PG, Liu X, Bulkley D, Clapham DE, Cao E	Year: 2016
5K47	master: 5T4D	PKD2 polycystic kidney disease channel in detergent	Homo sapiens	PubMed ID: 27991905	Authors: Grieben M, Pike AC, Shintre CA, Venturi E, El-Ajouz S, Tessitore A, Shrestha L, Mukhopadhyay S, Mahajan P, Chalk R, Burgess-Brown NA, Sitsapesan R, Huiskonen JT, Carpenter EP	Year: 2017
5MKE	master: 5T4D	PKD2 polycystic kidney disease channel in complex with cations and lipids	Homo sapiens	PubMed ID: 28092368	Authors: Wilkes M, Madej MG, Kreuter L, Rhinow D, Heinz V, De Sanctis S, Ruppel S, Richter RM, Joos F, Grieben M, Pike AC, Huiskonen JT, Carpenter EP, Kuhlbrandt W, Witzgall R, Ziegler C	Year: 2017
5MKF	related: 5MKE	-	Homo sapiens	PubMed ID: 28092368	Authors: Wilkes M, Madej MG, Kreuter L, Rhinow D, Heinz V, De Sanctis S, Ruppel S, Richter RM, Joos F, Grieben M, Pike AC, Huiskonen JT, Carpenter EP, Kuhlbrandt W, Witzgall R, Ziegler C	Year: 2017
6A70	master: 5T4D	PKD2 polycystic kidney disease channel in complex with PKD1 receptor	Homo sapiens	PubMed ID: 30093605	Authors: Su Q, Hu F, Ge X, Lei J, Yu S, Wang T, Zhou Q, Mei C, Shi Y	Year: 2018
6DU8	master: 5T4D	Human Polycsytin 2-l1 TRP channel	Homo sapiens	PubMed ID: 30004384	Authors: Hulse RE, Li Z, Huang RK, Zhang J, Clapham DE	Year: 2018
6T9N	master: 5T4D	PKD2 polycystic kidney disease channel in UDM supplemented with PI(4,5)P2	Homo sapiens	PubMed ID: 31806353	Authors: Wang Q, Corey RA, Hedger G, Aryal P, Grieben M, Nasrallah C, Baronina A, Pike ACW, Shi J, Carpenter EP, Sansom MSP	Year: 2020
6T9O	related: 6T9N	-	Homo sapiens	PubMed ID: 31806353	Authors: Wang Q, Corey RA, Hedger G, Aryal P, Grieben M, Nasrallah C, Baronina A, Pike ACW, Shi J, Carpenter EP, Sansom MSP	Year: 2020
6WB8	master: 5T4D	PKD2 polycystic kidney disease channel, C331S disease variant	Homo sapiens	PubMed ID: 32332171	Authors: Vien TN, Wang J, Ng LCT, Cao E, DeCaen PG	Year: 2020
5TJA	-	Endolysosomal TRPML1 channel luminal domain, pH 6	Homo sapiens	PubMed ID: 28112729	Authors: Li M, Zhang WK, Benvin NM, Zhou X, Su D, Li H, Wang S, Michailidis IE, Tong L, Li X & Yang J	Year: 2017
5TJC	related: 5TJA	-	Homo sapiens	PubMed ID: 28112729	Authors: Li M, Zhang WK, Benvin NM, Zhou X, Su D, Li H, Wang S, Michailidis IE, Tong L, Li X & Yang J	Year: 2017
5TJB	related: 5TJA	-	Homo sapiens	PubMed ID: 28112729	Authors: Li M, Zhang WK, Benvin NM, Zhou X, Su D, Li H, Wang S, Michailidis IE, Tong L, Li X & Yang J	Year: 2017
7MGL	master: 5TJA	Endolysosomal TRPML1 channel with bound synthetic inhibitor ML-SI3	Homo sapiens	PubMed ID: 34171299	Authors: Schmiege P, Fine M, Li X	Year: 2021
2ZW3	-	Connexin 26 (Cx26; GJB2) gap junction	Homo sapiens	PubMed ID: 19340074	Authors: Maeda S, Nakagawa S, Suga M, Yamashita E, Oshima A, Fujiyoshi Y, Tsukihara T	Year: 2009
7QET	master: 2ZW3	Connexin 26, dodecamer at pH7.4, 20mmHg PCO2	Homo sapiens	PubMed ID: 35276081	Authors: Brotherton DH, Savva CG, Ragan TJ, Dale N, Cameron AD	Year: 2022
7QEW	related: 7QET	-	Homo sapiens	PubMed ID: 35276081	Authors: Brotherton DH, Savva CG, Ragan TJ, Dale N, Cameron AD	Year: 2022
7QEQ	related: 7QET	-	Homo sapiens	PubMed ID: 35276081	Authors: Brotherton DH, Savva CG, Ragan TJ, Dale N, Cameron AD	Year: 2022
7QEY	related: 7QET	-	Homo sapiens	PubMed ID: 35276081	Authors: Brotherton DH, Savva CG, Ragan TJ, Dale N, Cameron AD	Year: 2022
7QER	related: 7QET	-	Homo sapiens	PubMed ID: 35276081	Authors: Brotherton DH, Savva CG, Ragan TJ, Dale N, Cameron AD	Year: 2022
7XKK	-	Connexin 36 (Cx36; GJD2) gap junction channel in detergents	Homo sapiens	PubMed ID: 36906653	Authors: Lee SN, Cho HJ, Jeong H, Ryu B, Lee HJ, Kim M, Yoo J, Woo JS, Lee HH	Year: 2023
7XL8	related: 7XKK	-	Homo sapiens	PubMed ID: 36906653	Authors: Lee SN, Cho HJ, Jeong H, Ryu B, Lee HJ, Kim M, Yoo J, Woo JS, Lee HH	Year: 2023
7XNV	related: 7XKK	-	Homo sapiens	PubMed ID: 36906653	Authors: Lee SN, Cho HJ, Jeong H, Ryu B, Lee HJ, Kim M, Yoo J, Woo JS, Lee HH	Year: 2023
7XKI	related: 7XKK	-	Homo sapiens	PubMed ID: 36906653	Authors: Lee SN, Cho HJ, Jeong H, Ryu B, Lee HJ, Kim M, Yoo J, Woo JS, Lee HH	Year: 2023
7XKT	related: 7XKK	-	Homo sapiens	PubMed ID: 36906653	Authors: Lee SN, Cho HJ, Jeong H, Ryu B, Lee HJ, Kim M, Yoo J, Woo JS, Lee HH	Year: 2023
7XNH	related: 7XKK	-	Homo sapiens	PubMed ID: 36906653	Authors: Lee SN, Cho HJ, Jeong H, Ryu B, Lee HJ, Kim M, Yoo J, Woo JS, Lee HH	Year: 2023
8HKP	related: 7XKK	-	Homo sapiens	PubMed ID: 36906653	Authors: Lee SN, Cho HJ, Jeong H, Ryu B, Lee HJ, Kim M, Yoo J, Woo JS, Lee HH	Year: 2023
8IYG	master: 7XKK	Connexin 36 (Cx36; GJD2) gap junction channel	Homo sapiens	PubMed ID: 38490311	Authors: Mao W, Chen S	Year: 2024
6L3T	-	Cx31.3/GJC3 connexin hemichannel, in the absence of calcium	Homo sapiens	PubMed ID: 32923625	Authors: Lee HJ, Jeong H, Hyun J, Ryu B, Park K, Lim HH, Yoo J, Woo JS	Year: 2020
6L3U	related: 6L3T	-	Homo sapiens	PubMed ID: 32923625	Authors: Lee HJ, Jeong H, Hyun J, Ryu B, Park K, Lim HH, Yoo J, Woo JS	Year: 2020
6L3V	related: 6L3T	-	Homo sapiens	PubMed ID: 32923625	Authors: Lee HJ, Jeong H, Hyun J, Ryu B, Park K, Lim HH, Yoo J, Woo JS	Year: 2020
6UIV	-	Calcium homeostasis modulator (CALHM2) voltage-gated ATP release channel, open state	Homo sapiens	PubMed ID: 31776515	Authors: Choi W, Clemente N, Sun W, Du J, Lu W	Year: 2019
6UIX	related: 6UIV	-	Homo sapiens	PubMed ID: 31776515	Authors: Choi W, Clemente N, Sun W, Du J, Lu W	Year: 2019
6UIW	related: 6UIV	-	Homo sapiens	PubMed ID: 31776515	Authors: Choi W, Clemente N, Sun W, Du J, Lu W	Year: 2019
6VAK	master: 6UIV	Calcium homeostasis modulator (CALHM2) voltage-gated ATP release channel	Homo sapiens	PubMed ID: 31988524	Authors: Syrjanen JL, Michalski K, Chou TH, Grant T, Rao S, Simorowski N, Tucker SJ, Grigorieff N, Furukawa H	Year: 2020
6VAI	related: 6VAK	-	Homo sapiens	PubMed ID: 31988524	Authors: Syrjanen JL, Michalski K, Chou TH, Grant T, Rao S, Simorowski N, Tucker SJ, Grigorieff N, Furukawa H	Year: 2020
6YTK	-	Calcium homeostasis modulator (CALHM4), decameric in absence of Ca<sup>2+</sup>	Homo sapiens	PubMed ID: 32374262	Authors: Drozdzyk K, Sawicka M, Bahamonde-Santos MI, Jonas Z, Deneka D, Albrecht C, Dutzler R	Year: 2020
6YTO	related: 6YTK	-	Homo sapiens	PubMed ID: 32374262	Authors: Drozdzyk K, Sawicka M, Bahamonde-Santos MI, Jonas Z, Deneka D, Albrecht C, Dutzler R	Year: 2020
6YTL	related: 6YTK	-	Homo sapiens	PubMed ID: 32374262	Authors: Drozdzyk K, Sawicka M, Bahamonde-Santos MI, Jonas Z, Deneka D, Albrecht C, Dutzler R	Year: 2020
6YTQ	related: 6YTK	-	Homo sapiens	PubMed ID: 32374262	Authors: Drozdzyk K, Sawicka M, Bahamonde-Santos MI, Jonas Z, Deneka D, Albrecht C, Dutzler R	Year: 2020
7D61	-	Calcium homeostasis modulator (CALHM5) in the presence of EDTA	Homo sapiens	PubMed ID: 33298887	Authors: Liu J, Wan F, Jin Q, Li X, Bhat EA, Guo J, Lei M, Guan F, Wu J, Ye S	Year: 2020
7D60	related: 7D61	-	Homo sapiens	PubMed ID: 33298887	Authors: Liu J, Wan F, Jin Q, Li X, Bhat EA, Guo J, Lei M, Guan F, Wu J, Ye S	Year: 2020
7D65	related: 7D61	-	Homo sapiens	PubMed ID: 33298887	Authors: Liu J, Wan F, Jin Q, Li X, Bhat EA, Guo J, Lei M, Guan F, Wu J, Ye S	Year: 2020
6YTV	-	Calcium homeostasis modulator (CALHM6), decameric in presence of Ca<sup>2+</sup>	Homo sapiens	PubMed ID: 32374262	Authors: Drozdzyk K, Sawicka M, Bahamonde-Santos MI, Jonas Z, Deneka D, Albrecht C, Dutzler R	Year: 2020
6YTX	related: 6YTV	-	Homo sapiens	PubMed ID: 32374262	Authors: Drozdzyk K, Sawicka M, Bahamonde-Santos MI, Jonas Z, Deneka D, Albrecht C, Dutzler R	Year: 2020
8e+92	-	GluN1a/GluN2C NMDA receptor with bound D-cycloserine and glutamate, intact conformation	Homo sapiens	PubMed ID: 36309015	Authors: Chou TH, Kang H, Simorowski N, Traynelis SF, Furukawa H	Year: 2022
8e+94	related: 8E92	-	Homo sapiens	PubMed ID: 36309015	Authors: Chou TH, Kang H, Simorowski N, Traynelis SF, Furukawa H	Year: 2022
8e+98	related: 8E92	-	Homo sapiens	PubMed ID: 36309015	Authors: Chou TH, Kang H, Simorowski N, Traynelis SF, Furukawa H	Year: 2022
8e+93	related: 8E92	-	Homo sapiens	PubMed ID: 36309015	Authors: Chou TH, Kang H, Simorowski N, Traynelis SF, Furukawa H	Year: 2022
8e+97	related: 8E92	-	Homo sapiens	PubMed ID: 36309015	Authors: Chou TH, Kang H, Simorowski N, Traynelis SF, Furukawa H	Year: 2022
8e+96	-	GluN1a/GluN2D NMDA receptor with bound Glycine and glutamate	Homo sapiens	PubMed ID: 36309015	Authors: Chou TH, Kang H, Simorowski N, Traynelis SF, Furukawa H	Year: 2022
7YFL	master: 8E96	GluN1a/GluN2D NMDA receptor with bound glycine and glutamate	Homo sapiens	PubMed ID: 36959261	Authors: Zhang J, Zhang M, Wang Q, Wen H, Liu Z, Wang F, Wang Y, Yao F, Song N, Kou Z, Li Y, Guo F, Zhu S	Year: 2023
7YFF	related: 7YFL	-	Homo sapiens	PubMed ID: 36959261	Authors: Zhang J, Zhang M, Wang Q, Wen H, Liu Z, Wang F, Wang Y, Yao F, Song N, Kou Z, Li Y, Guo F, Zhu S	Year: 2023
7YFR	related: 7YFL	-	Homo sapiens	PubMed ID: 36959261	Authors: Zhang J, Zhang M, Wang Q, Wen H, Liu Z, Wang F, Wang Y, Yao F, Song N, Kou Z, Li Y, Guo F, Zhu S	Year: 2023
7YFO	related: 7YFL	-	Homo sapiens	PubMed ID: 36959261	Authors: Zhang J, Zhang M, Wang Q, Wen H, Liu Z, Wang F, Wang Y, Yao F, Song N, Kou Z, Li Y, Guo F, Zhu S	Year: 2023
8e+99	-	GluN1a/GluN2A/GluN2C NMDA receptor in complex with Nb-4	Homo sapiens	PubMed ID: 36309015	Authors: Chou TH, Kang H, Simorowski N, Traynelis SF, Furukawa H	Year: 2022
7YFM	-	GluN1b/GluN2D NMDA receptor with bound glycine and glutamate	Homo sapiens	PubMed ID: 36959261	Authors: Zhang J, Zhang M, Wang Q, Wen H, Liu Z, Wang F, Wang Y, Yao F, Song N, Kou Z, Li Y, Guo F, Zhu S	Year: 2023
6IRA	-	GluN1/GluN2A NMDA receptor in the glutamate/glycine-bound state at pH 7.8	Homo sapiens	PubMed ID: 30590034	Authors: Zhang JB, Chang S, Xu P, Miao M, Wu H, Zhang Y, Zhang T, Wang H, Zhang J, Xie C, Song N, Luo C, Zhang X, Zhu S	Year: 2018
6IRG	related: 6IRA	-	Homo sapiens	PubMed ID: 30590034	Authors: Zhang JB, Chang S, Xu P, Miao M, Wu H, Zhang Y, Zhang T, Wang H, Zhang J, Xie C, Song N, Luo C, Zhang X, Zhu S	Year: 2018
6IRH	related: 6IRA	-	Homo sapiens	PubMed ID: 30590034	Authors: Zhang JB, Chang S, Xu P, Miao M, Wu H, Zhang Y, Zhang T, Wang H, Zhang J, Xie C, Song N, Luo C, Zhang X, Zhu S	Year: 2018
6IRF	related: 6IRA	-	Homo sapiens	PubMed ID: 30590034	Authors: Zhang JB, Chang S, Xu P, Miao M, Wu H, Zhang Y, Zhang T, Wang H, Zhang J, Xie C, Song N, Luo C, Zhang X, Zhu S	Year: 2018
7EU7	master: 6IRA	GluN1/GluN2A NMDA receptor in complex with S-ketamine, glycine, and glutamate	Homo sapiens	PubMed ID: 34321660	Authors: Zhang Y, Ye F, Zhang T, Lv S, Zhou L, Du D, Lin H, Guo F, Luo C, Zhu S	Year: 2021
7EU8	related: 7EU7	-	Homo sapiens	PubMed ID: 34321660	Authors: Zhang Y, Ye F, Zhang T, Lv S, Zhou L, Du D, Lin H, Guo F, Luo C, Zhu S	Year: 2021
7EOS	master: 6IRA	GluN1/GluN2A NMDA receptor, glycine/glutamate bound state	Homo sapiens	PubMed ID: 34186027	Authors: Wang H, Lv S, Stroebel D, Zhang J, Pan Y, Huang X, Zhang X, Paoletti P, Zhu S	Year: 2021
7EOT	related: 7EOS	-	Homo sapiens	PubMed ID: 34186027	Authors: Wang H, Lv S, Stroebel D, Zhang J, Pan Y, Huang X, Zhang X, Paoletti P, Zhu S	Year: 2021
7EOR	related: 7EOS	-	Homo sapiens	PubMed ID: 34186027	Authors: Wang H, Lv S, Stroebel D, Zhang J, Pan Y, Huang X, Zhang X, Paoletti P, Zhu S	Year: 2021
7EOQ	related: 7EOS	-	Homo sapiens	PubMed ID: 34186027	Authors: Wang H, Lv S, Stroebel D, Zhang J, Pan Y, Huang X, Zhang X, Paoletti P, Zhu S	Year: 2021
7EOU	related: 7EOS	-	Homo sapiens	PubMed ID: 34186027	Authors: Wang H, Lv S, Stroebel D, Zhang J, Pan Y, Huang X, Zhang X, Paoletti P, Zhu S	Year: 2021
7CFS	-	ASIC1a Acid-Sensing Ion Channel, pH 8	Homo sapiens	PubMed ID: 32915133	Authors: Sun D, Liu S, Li S, Zhang M, Yang F, Wen M, Shi P, Wang T, Pan M, Chang S, Zhang X, Zhang L, Tian C, Liu L	Year: 2020
7CFT	related: 7CFS	-	Homo sapiens	PubMed ID: 32915133	Authors: Sun D, Liu S, Li S, Zhang M, Yang F, Wen M, Shi P, Wang T, Pan M, Chang S, Zhang X, Zhang L, Tian C, Liu L	Year: 2020
7RNN	master: 7CFS	ASIC1a Acid-Sensing Ion Channel in complex with Nb.C1 nanobody	Homo sapiens	PubMed ID: 34319232	Authors: Wu Y, Chen Z, Sigworth FJ, Canessa CM	Year: 2021
7JNA	-	proton-activated chloride (PAC/ASOR) channel, pH 8	Homo sapiens	PubMed ID: 33149300	Authors: Ruan Z, Osei-Owusu J, Du J, Qiu Z, Lu W	Year: 2020
7JNC	related: 7JNA	-	Homo sapiens	PubMed ID: 33149300	Authors: Ruan Z, Osei-Owusu J, Du J, Qiu Z, Lu W	Year: 2020
7SQG	master: 7JNA	proton-activated chloride (PAC/ASOR) channel, resting conformation	Homo sapiens	PubMed ID: 35108041	Authors: Wang C, Polovitskaya MM, Delgado BD, Jentsch TJ, Long SB	Year: 2022
7SQF	related: 7SQG	-	Homo sapiens	PubMed ID: 35108041	Authors: Wang C, Polovitskaya MM, Delgado BD, Jentsch TJ, Long SB	Year: 2022
7SQH	related: 7SQG	-	Homo sapiens	PubMed ID: 35108041	Authors: Wang C, Polovitskaya MM, Delgado BD, Jentsch TJ, Long SB	Year: 2022
8EQ4	master: 7JNA	proton-activated chloride (PAC/ASOR) channel, pH 4.0 with diC8-PI(4,5)P2 using full map	Homo sapiens	PubMed ID: 36633397	Authors: Mihaljeviƒá L, Ruan Z, Osei-Owusu J, Lu W, Qiu Z	Year: 2023
8FBL	related: 8EQ4	-	Homo sapiens	PubMed ID: 36633397	Authors: Mihaljeviƒá L, Ruan Z, Osei-Owusu J, Lu W, Qiu Z	Year: 2023
6BQN	-	epithelial sodium channel ENaC	Homo sapiens	PubMed ID: 30251954	Authors: Noreng S, Bharadwaj A, Posert R, Yoshioka C, Baconguis I	Year: 2018
6WTH	master: 6BQN	epithelial sodium channel ENaC, reveals molecular source of assembly	Homo sapiens	PubMed ID: 32729833	Authors: Noreng S, Posert R, Bharadwaj A, Houser A, Baconguis I	Year: 2020
5SVJ	-	ATP-gated P2X3 ion channel, closed apo state	Homo sapiens	PubMed ID: 27626375	Authors: Mansoor SE, Lu W, Oosterheert W, Shekhar M, Tajkhorshid E, Gouaux E	Year: 2016
5SVT	related: 5SVJ	-	Homo sapiens	PubMed ID: 27626375	Authors: Mansoor SE, Lu W, Oosterheert W, Shekhar M, Tajkhorshid E, Gouaux E	Year: 2016
5SVP	related: 5SVJ	-	Homo sapiens	PubMed ID: 27626375	Authors: Mansoor SE, Lu W, Oosterheert W, Shekhar M, Tajkhorshid E, Gouaux E	Year: 2016
5SVK	related: 5SVJ	-	Homo sapiens	PubMed ID: 27626375	Authors: Mansoor SE, Lu W, Oosterheert W, Shekhar M, Tajkhorshid E, Gouaux E	Year: 2016
5SVL	related: 5SVJ	-	Homo sapiens	PubMed ID: 27626375	Authors: Mansoor SE, Lu W, Oosterheert W, Shekhar M, Tajkhorshid E, Gouaux E	Year: 2016
5SVM	related: 5SVJ	-	Homo sapiens	PubMed ID: 27626375	Authors: Mansoor SE, Lu W, Oosterheert W, Shekhar M, Tajkhorshid E, Gouaux E	Year: 2016
5SVR	related: 5SVJ	-	Homo sapiens	PubMed ID: 27626375	Authors: Mansoor SE, Lu W, Oosterheert W, Shekhar M, Tajkhorshid E, Gouaux E	Year: 2016
5SVS	related: 5SVJ	-	Homo sapiens	PubMed ID: 27626375	Authors: Mansoor SE, Lu W, Oosterheert W, Shekhar M, Tajkhorshid E, Gouaux E	Year: 2016
5SVQ	related: 5SVJ	-	Homo sapiens	PubMed ID: 27626375	Authors: Mansoor SE, Lu W, Oosterheert W, Shekhar M, Tajkhorshid E, Gouaux E	Year: 2016
5YVE	master: 5SVJ	ATP-gated P2X3 ion channel in complex with AF-219 negative allosteric modulator	Homo sapiens	PubMed ID: 29674445	Authors: Wang J, Wang Y, Cui WW, Huang Y, Yang Y, Liu Y, Zhao WS, Cheng XY, Sun WS, Cao P, Zhu MX, Wang R, Hattori M, Yu Y	Year: 2018
6AH4	master: 5SVJ	ATP-gated P2X3 ion channel in complex with ATP and Ca<sup>2+</sup>	Homo sapiens	PubMed ID: 31232692	Authors: Li M, Wang Y, Banerjee R, Marinelli F, Silberberg S, Faraldo-Gomez JD, Hattori M, Swartz KJ	Year: 2019
6AH5	related: 6AH4	-	Homo sapiens	PubMed ID: 31232692	Authors: Li M, Wang Y, Banerjee R, Marinelli F, Silberberg S, Faraldo-Gomez JD, Hattori M, Swartz KJ	Year: 2019
8D1I	-	Bestrophin-1 (BEST1) Ca<sup>2+</sup>-activated Cl<sup>‚àí</sup> channel, 1uM Ca2<sup>+</sup> closed state	Homo sapiens	PubMed ID: 35789156	Authors: Owji AP, Wang J, Kittredge A, Clark Z, Zhang Y, Hendrickson WA, Yang T	Year: 2022
8D1K	related: 8D1I	-	Homo sapiens	PubMed ID: 35789156	Authors: Owji AP, Wang J, Kittredge A, Clark Z, Zhang Y, Hendrickson WA, Yang T	Year: 2022
8D1M	related: 8D1I	-	Homo sapiens	PubMed ID: 35789156	Authors: Owji AP, Wang J, Kittredge A, Clark Z, Zhang Y, Hendrickson WA, Yang T	Year: 2022
8D1O	related: 8D1I	-	Homo sapiens	PubMed ID: 35789156	Authors: Owji AP, Wang J, Kittredge A, Clark Z, Zhang Y, Hendrickson WA, Yang T	Year: 2022
8D1L	related: 8D1I	-	Homo sapiens	PubMed ID: 35789156	Authors: Owji AP, Wang J, Kittredge A, Clark Z, Zhang Y, Hendrickson WA, Yang T	Year: 2022
8D1J	related: 8D1I	-	Homo sapiens	PubMed ID: 35789156	Authors: Owji AP, Wang J, Kittredge A, Clark Z, Zhang Y, Hendrickson WA, Yang T	Year: 2022
8D1E	-	Bestrophin-2 (BEST2) Ca<sup>2+</sup>-activated Cl‚àí channel, 1uM Ca<sup>2+</sup>, closed state	Homo sapiens	PubMed ID: 35789156	Authors: Owji AP, Wang J, Kittredge A, Clark Z, Zhang Y, Hendrickson WA, Yang T	Year: 2022
8D1G	related: 8D1E	-	Homo sapiens	PubMed ID: 35789156	Authors: Owji AP, Wang J, Kittredge A, Clark Z, Zhang Y, Hendrickson WA, Yang T	Year: 2022
8D1N	related: 8D1E	-	Homo sapiens	PubMed ID: 35789156	Authors: Owji AP, Wang J, Kittredge A, Clark Z, Zhang Y, Hendrickson WA, Yang T	Year: 2022
8D1H	related: 8D1E	-	Homo sapiens	PubMed ID: 35789156	Authors: Owji AP, Wang J, Kittredge A, Clark Z, Zhang Y, Hendrickson WA, Yang T	Year: 2022
8D1F	related: 8D1E	-	Homo sapiens	PubMed ID: 35789156	Authors: Owji AP, Wang J, Kittredge A, Clark Z, Zhang Y, Hendrickson WA, Yang T	Year: 2022
6COY	-	CLC-1 ion channel	Homo sapiens	PubMed ID: 29809153	Authors: Park E, MacKinnon R	Year: 2018
6COZ	related: 6COY	-	Homo sapiens	PubMed ID: 29809153	Authors: Park E, MacKinnon R	Year: 2018
6QV6	master: 6COY	ClC-1 chloride channel membrane domain	Homo sapiens	PubMed ID: 31022181	Authors: Wang K, Preisler SS, Zhang L, Cui Y, Missel JW, Gronberg C, Gotfryd K, Lindahl E, Andersson M, Calloe K, Egea PF, Klaerke DA, Pusch M, Pedersen PA, Zhou ZH, Gourdon P	Year: 2019
6QVU	related: 6QV6	-	Homo sapiens	PubMed ID: 31022181	Authors: Wang K, Preisler SS, Zhang L, Cui Y, Missel JW, Gronberg C, Gotfryd K, Lindahl E, Andersson M, Calloe K, Egea PF, Klaerke DA, Pusch M, Pedersen PA, Zhou ZH, Gourdon P	Year: 2019
6QVB	related: 6QV6	-	Homo sapiens	PubMed ID: 31022181	Authors: Wang K, Preisler SS, Zhang L, Cui Y, Missel JW, Gronberg C, Gotfryd K, Lindahl E, Andersson M, Calloe K, Egea PF, Klaerke DA, Pusch M, Pedersen PA, Zhou ZH, Gourdon P	Year: 2019
6QVC	related: 6QV6	-	Homo sapiens	PubMed ID: 31022181	Authors: Wang K, Preisler SS, Zhang L, Cui Y, Missel JW, Gronberg C, Gotfryd K, Lindahl E, Andersson M, Calloe K, Egea PF, Klaerke DA, Pusch M, Pedersen PA, Zhou ZH, Gourdon P	Year: 2019
6QVD	related: 6QV6	-	Homo sapiens	PubMed ID: 31022181	Authors: Wang K, Preisler SS, Zhang L, Cui Y, Missel JW, Gronberg C, Gotfryd K, Lindahl E, Andersson M, Calloe K, Egea PF, Klaerke DA, Pusch M, Pedersen PA, Zhou ZH, Gourdon P	Year: 2019
8GQU	-	CLC-2 chloride ion channel membrane domain with bound AK-42 inhibitor	Homo sapiens	PubMed ID: 37296152	Authors: Ma T, Wang L, Chai A, Liu C, Cui W, Yuan S, Wing Ngor Au S, Sun L, Zhang X, Zhang Z, Lu J, Gao Y, Wang P, Li Z, Liang Y, Vogel H, Wang YT, Wang D, Yan K, Zhang H	Year: 2023
7XF5	related: 8GQU	-	Homo sapiens	PubMed ID: 37296152	Authors: Ma T, Wang L, Chai A, Liu C, Cui W, Yuan S, Wing Ngor Au S, Sun L, Zhang X, Zhang Z, Lu J, Gao Y, Wang P, Li Z, Liang Y, Vogel H, Wang YT, Wang D, Yan K, Zhang H	Year: 2023
7XJA	related: 8GQU	-	Homo sapiens	PubMed ID: 37296152	Authors: Ma T, Wang L, Chai A, Liu C, Cui W, Yuan S, Wing Ngor Au S, Sun L, Zhang X, Zhang Z, Lu J, Gao Y, Wang P, Li Z, Liang Y, Vogel H, Wang YT, Wang D, Yan K, Zhang H	Year: 2023
5ZSU	-	LRRC8A volume-regulated anion channel	Homo sapiens	PubMed ID: 30127360	Authors: Kasuya G, Nakane T, Yokoyama T, Jia Y, Inoue M, Watanabe K, Nakamura R, Nishizawa T, Kusakizako T, Tsutsumi A, Yanagisawa H, Dohmae N, Hattori M, Ichijo H, Yan Z, Kikkawa M, Shirouzu M, Ishitani R, Nureki O	Year: 2018
6DJB	master: 5ZSU	LRRC8A (SWELL1) volume-regulated anion channel	Homo sapiens	PubMed ID: 30095067	Authors: Kefauver JM, Saotome K, Dubin AE, Pallesen J, Cottrell CA, Cahalan SM, Qiu Z, Hong G, Crowley CS, Whitwam T, Lee WH, Ward AB, Patapoutian A	Year: 2018
8DXN	-	LRRC8C-LRRC8A(IL1<sup>25</sup>) Chimera, volume-regulated anion channel, Class 1	Homo sapiens	PubMed ID: 36897307	Authors: Takahashi H, Yamada T, Denton JS, Strange K, Karakas E	Year: 2023
8DXQ	related: 8DXN	-	Homo sapiens	PubMed ID: 36897307	Authors: Takahashi H, Yamada T, Denton JS, Strange K, Karakas E	Year: 2023
8DXP	related: 8DXN	-	Homo sapiens	PubMed ID: 36897307	Authors: Takahashi H, Yamada T, Denton JS, Strange K, Karakas E	Year: 2023
8DXR	related: 8DXN	-	Homo sapiens	PubMed ID: 36897307	Authors: Takahashi H, Yamada T, Denton JS, Strange K, Karakas E	Year: 2023
8DXO	related: 8DXN	-	Homo sapiens	PubMed ID: 36897307	Authors: Takahashi H, Yamada T, Denton JS, Strange K, Karakas E	Year: 2023
6M04	-	LRRC8D volume-regulated anion channel	Homo sapiens	PubMed ID: 32415200	Authors: Nakamura R, Numata T, Kasuya G, Yokoyama T, Nishizawa T, Kusakizako T, Kato T, Hagino T, Dohmae N, Inoue M, Watanabe K, Ichijo H, Kikkawa M, Shirouzu M, Jentsch TJ, Ishitani R, Okada Y, Nureki O	Year: 2020
6V6D	-	Pannexin 1 (Panx1) ATP release channel	Homo sapiens	PubMed ID: 32231289	Authors: Deng Z, He Z, Maksaev G, Bitter RM, Rau M, Fitzpatrick JAJ, Yuan P	Year: 2020
6M66	master: 6V6D	Pannexin 1 (Panx1) ATP release channel	Homo sapiens	PubMed ID: 32246089	Authors: Jin Q, Zhang B, Zheng X, Li N, Xu L, Xie Y, Song F, Bhat EA, Chen Y, Gao N, Guo J, Zhang X, Ye S	Year: 2020
6M67	related: 6M66	-	Homo sapiens	PubMed ID: 32246089	Authors: Jin Q, Zhang B, Zheng X, Li N, Xu L, Xie Y, Song F, Bhat EA, Chen Y, Gao N, Guo J, Zhang X, Ye S	Year: 2020
6M68	related: 6M66	-	Homo sapiens	PubMed ID: 32246089	Authors: Jin Q, Zhang B, Zheng X, Li N, Xu L, Xie Y, Song F, Bhat EA, Chen Y, Gao N, Guo J, Zhang X, Ye S	Year: 2020
6WBF	master: 6V6D	Pannexin 1 (Panx1) ATP release channel. Wild-type	Homo sapiens	PubMed ID: 32494015	Authors: Ruan Z, Orozco IJ, Du J, Lu W	Year: 2020
6WBI	related: 6WBF	-	Homo sapiens	PubMed ID: 32494015	Authors: Ruan Z, Orozco IJ, Du J, Lu W	Year: 2020
6WBL	related: 6WBF	-	Homo sapiens	PubMed ID: 32494015	Authors: Ruan Z, Orozco IJ, Du J, Lu W	Year: 2020
6WBM	related: 6WBF	-	Homo sapiens	PubMed ID: 32494015	Authors: Ruan Z, Orozco IJ, Du J, Lu W	Year: 2020
6WBN	related: 6WBF	-	Homo sapiens	PubMed ID: 32494015	Authors: Ruan Z, Orozco IJ, Du J, Lu W	Year: 2020
6WBG	related: 6WBF	-	Homo sapiens	PubMed ID: 32494015	Authors: Ruan Z, Orozco IJ, Du J, Lu W	Year: 2020
6WBK	related: 6WBF	-	Homo sapiens	PubMed ID: 32494015	Authors: Ruan Z, Orozco IJ, Du J, Lu W	Year: 2020
6LTO	master: 6V6D	Pannexin 1 (Panx1) ATP release channel, full length	Homo sapiens	PubMed ID: 32284561	Authors: Mou L, Ke M, Song M, Shan Y, Xiao Q, Liu Q, Li J, Sun K, Pu L, Guo L, Geng J, Wu J, Deng D	Year: 2020
6LTN	related: 6LTO	-	Homo sapiens	PubMed ID: 32284561	Authors: Mou L, Ke M, Song M, Shan Y, Xiao Q, Liu Q, Li J, Sun K, Pu L, Guo L, Geng J, Wu J, Deng D	Year: 2020
6M02	master: 6V6D	Pannexin 1 (Panx1) ATP release channel	Homo sapiens	PubMed ID: 32203128	Authors: Qu R, Dong L, Zhang J, Yu X, Wang L, Zhu S	Year: 2020
7DWB	master: 6V6D	Pannexin 1 (Panx1) ATP release channel, full-length	Homo sapiens	PubMed ID: 33947837	Authors: Zhang S, Yuan B, Lam JH, Zhou J, Zhou X, Ramos-Mandujano G, Tian X, Liu Y, Han R, Li Y, Gao X, Li M, Yang M	Year: 2021
7F8J	master: 6V6D	Pannexin 1 (Panx1) ATP release channel in a nanodisc	Homo sapiens	PubMed ID: 35133866	Authors: Kuzuya M, Hirano H, Hayashida K, Watanabe M, Kobayashi K, Terada T, Mahmood MI, Tama F, Tani K, Fujiyoshi Y, Oshima A	Year: 2022
7WSV	related: 7F8J	-	Homo sapiens	PubMed ID: 35133866	Authors: Kuzuya M, Hirano H, Hayashida K, Watanabe M, Kobayashi K, Terada T, Mahmood MI, Tama F, Tani K, Fujiyoshi Y, Oshima A	Year: 2022
7F8N	related: 7F8J	-	Homo sapiens	PubMed ID: 35133866	Authors: Kuzuya M, Hirano H, Hayashida K, Watanabe M, Kobayashi K, Terada T, Mahmood MI, Tama F, Tani K, Fujiyoshi Y, Oshima A	Year: 2022
7F8O	related: 7F8J	-	Homo sapiens	PubMed ID: 35133866	Authors: Kuzuya M, Hirano H, Hayashida K, Watanabe M, Kobayashi K, Terada T, Mahmood MI, Tama F, Tani K, Fujiyoshi Y, Oshima A	Year: 2022
8GTS	master: 6V6D	Pannexin 1 (Panx1) ATP release channel, R217H mutant	Homo sapiens	PubMed ID: 38580658	Authors: Hussain N, Apotikar A, Pidathala S, Mukherjee S, Burada AP, Sikdar SK, Vinothkumar KR, Penmatsa A	Year: 2024
8GTT	related: 8GTS	-	Homo sapiens	PubMed ID: 38580658	Authors: Hussain N, Apotikar A, Pidathala S, Mukherjee S, Burada AP, Sikdar SK, Vinothkumar KR, Penmatsa A	Year: 2024
7XLB	-	Pannexin 2 (Panx2) large pore ATP release channel	Homo sapiens	PubMed ID: 36869038	Authors: Zhang H, Wang S, Zhang Z, Hou M, Du C, Zhao Z, Vogel H, Li Z, Yan K, Zhang X, Lu J, Liang Y, Yuan S, Wang D, Zhang H	Year: 2023
8F7C	master: 7XLB	Pannexin 2 (Panx2) large pore ATP release channel	Homo sapiens	PubMed ID: 36973289	Authors: He Z, Zhao Y, Rau MJ, Fitzpatrick JAJ, Sah R, Hu H, Yuan P	Year: 2023
8GTR	-	Pannexin 3 (Panx3) ATP release channel	Homo sapiens	PubMed ID: 38580658	Authors: Hussain N, Apotikar A, Pidathala S, Mukherjee S, Burada AP, Sikdar SK, Vinothkumar KR, Penmatsa A	Year: 2024
1FQY	-	AQP1 red blood cell aquaporin water channel	Homo sapiens	PubMed ID: 11034202	Authors: Murata K, Mitsuoka K, Hirai T, Walz T, Agre P, Heymann J B, Engel A, Fujiyoshi Y	Year: 2000
1IH5	master: 1FQY	AQP1 red blood cell aquaporin water channel	Homo sapiens	PubMed ID: 11171962	Authors: Ren G, Reddy VS, Cheng A, Melnyk P, Mitra AK	Year: 2001
4CSK	master: 1FQY	AQP1 red blood cell aquaporin water channel	Homo sapiens	PubMed ID: 25484221	Authors: Ruiz Carrillo D, To Yiu Ying J, Darwis D, Soon CH, Cornvik T, Torres J, Lescar J	Year: 2014
6POJ	master: 1FQY	AQP1 red blood cell aquaporin water channel	Homo sapiens	PubMed ID: 31411472	Authors: Dingwell DA, Brown LS, Ladizhansky V	Year: 2019
4NEF	-	AQP2 Aquaporin from kidney	Homo sapiens	PubMed ID: 24733887	Authors: Frick A, Eriksson UK, de Mattia F, Oberg F, Hedfalk K, Neutze R, de Grip WJ, Deen PM, Tornroth-Horsefield S	Year: 2014
6QF5	master: 4NEF	AQP2 Aquaporin from kidney crystallized on a silicon chip	Homo sapiens	PubMed ID: 31316815	Authors: Lieske J, Cerv M, Kreida S, Komadina D, Fischer J, Barthelmess M, Fischer P, Pakendorf T, Yefanov O, Mariani V, Seine T, Ross BH, Crosas E, Lorbeer O, Burkhardt A, Lane TJ, Guenther S, Bergtholdt J, Schoen S, Tornroth-Horsefield S, Chapman HN, Meents A	Year: 2019
8GHJ	master: 4NEF	AQP2 Aquaporin, T125M mutant	Homo sapiens	PubMed ID: 37674034	Authors: Hagstromer CJ, Hyld Steffen J, Kreida S, Al-Jubair T, Frick A, Gourdon P, Tornroth-Horsefield S	Year: 2023
8OEE	related: 8GHJ	-	Homo sapiens	PubMed ID: 37674034	Authors: Hagstromer CJ, Hyld Steffen J, Kreida S, Al-Jubair T, Frick A, Gourdon P, Tornroth-Horsefield S	Year: 2023
3GD8	-	AQP4 aquaporin water channel	Homo sapiens	PubMed ID: 19383790	Authors: Ho JD, Yeh R, Sandstrom A, Chorny I, Harries WE, Robbins RA, Miercke LJ, Stroud RM	Year: 2009
3D9S	-	AQP5 aquaporin water channel (HsAQP5)	Homo sapiens	PubMed ID: 18768791	Authors: Horsefield R, Norden K, Fellert M, Backmark A, Tornroth-Horsefield S, Terwisscha van Scheltinga AC, Kvassman J, Kjellbom P, Johanson U, Neutze R.	Year: 2008
6QZI	-	AQP7 aquaporin glycerol channel	Homo sapiens	PubMed ID: 31831212	Authors: de Mare; SW, Venskutonyte; R, Eltschkner S, de Groot BL, Lindkvist-Petersson K	Year: 2020
6QZJ	related: 6QZI	-	Homo sapiens	PubMed ID: 31831212	Authors: de Mare; SW, Venskutonyte; R, Eltschkner S, de Groot BL, Lindkvist-Petersson K	Year: 2020
8AMX	master: 6QZI	AQP7 aquaporin glycerol channel, dimer of tetramers, D4 symmetry	Homo sapiens	PubMed ID: 36737436	Authors: Huang P, Venskutonytƒó R, Prasad RB, Ardalani H, de Mare SW, Fan X, Li P, Spegel P, Yan N, Gourdon P, Artner I, Lindkvist-Petersson K	Year: 2023
8AMW	related: 8AMX	-	Homo sapiens	PubMed ID: 36737436	Authors: Huang P, Venskutonytƒó R, Prasad RB, Ardalani H, de Mare SW, Fan X, Li P, Spegel P, Yan N, Gourdon P, Artner I, Lindkvist-Petersson K	Year: 2023
6F7H	-	AQP10 aquaglyceroporin	Homo sapiens	PubMed ID: 30420639	Authors: Gotfryd K, Mosca AF, Missel JW, Truelsen SF, Wang K, Spulber M, Krabbe S, He;lix-Nielsen C, Laforenza U, Soveral G, Pedersen PA, Gourdon P	Year: 2018
3HD6	-	Human Rh C glycoprotein ammonia transporter	Homo sapiens	PubMed ID: 20457942	Authors: Gruswitz F, Chaudhary S, Ho JD, Schlessinger A, Pezeshki B, Ho CM, Sali A, Westhoff CM, Stroud RM	Year: 2010
5KXI	-	Nicotinic Acetylcholine alpha4beta2 Receptor	Homo sapiens	PubMed ID: 27698419	Authors: Morales-Perez CL, Noviello CM, Hibbs RE	Year: 2016
6CNJ	master: 5KXI	Nicotinic Acetylcholine alpha4beta2 Receptor, 2alpha3beta stiochiometry	Homo sapiens	PubMed ID: 29720657	Authors: Walsh RM Jr, Roh SH, Gharpure A, Morales-Perez CL, Teng J, Hibbs RE	Year: 2018
6CNK	related: 6CNJ	-	Homo sapiens	PubMed ID: 29720657	Authors: Walsh RM Jr, Roh SH, Gharpure A, Morales-Perez CL, Teng J, Hibbs RE	Year: 2018
6PV7	master: 5KXI	Nicotinic Acetylcholine alpha3beta4 Receptor	Homo sapiens	PubMed ID: 31488329	Authors: Gharpure A, Teng J, Zhuang Y, Noviello CM, Walsh RM Jr, Cabuco R, Howard RJ, Zaveri NT, Lindahl E, Hibbs RE	Year: 2019
6PV8	related: 6PV7	-	Homo sapiens	PubMed ID: 31488329	Authors: Gharpure A, Teng J, Zhuang Y, Noviello CM, Walsh RM Jr, Cabuco R, Howard RJ, Zaveri NT, Lindahl E, Hibbs RE	Year: 2019
6USF	master: 5KXI	Nicotinic Acetylcholine alpha4beta2 Receptor with varenicline in complex with anti-BRIL synthetic antibody BAK5	Homo sapiens	PubMed ID: 32221310	Authors: Mukherjee S, Erramilli SK, Ammirati M, Alvarez FJD, Fennell KF, Purdy MD, Skrobek BM, Radziwon K, Coukos J, Kang Y, Dutka P, Gao X, Qiu X, Yeager M, Eric Xu H, Han S, Kossiakoff AA	Year: 2020
6UR8	related: 6USF	-	Homo sapiens	PubMed ID: 32221310	Authors: Mukherjee S, Erramilli SK, Ammirati M, Alvarez FJD, Fennell KF, Purdy MD, Skrobek BM, Radziwon K, Coukos J, Kang Y, Dutka P, Gao X, Qiu X, Yeager M, Eric Xu H, Han S, Kossiakoff AA	Year: 2020
6CBV	related: 6USF	-	Homo sapiens	PubMed ID: 32221310	Authors: Mukherjee S, Erramilli SK, Ammirati M, Alvarez FJD, Fennell KF, Purdy MD, Skrobek BM, Radziwon K, Coukos J, Kang Y, Dutka P, Gao X, Qiu X, Yeager M, Eric Xu H, Han S, Kossiakoff AA	Year: 2020
2M6B	-	Human glycine receptor (hGlyR-alpha1) transmembrane domain monomer	Homo sapiens	PubMed ID: 23994010	Authors: Mowrey DD, Cui T, Jia Y, Ma D, Makhov AM, Zhang P, Tang P, Xu Y	Year: 2013
2M6I	related: 2M6B	-	Homo sapiens	PubMed ID: 23994010	Authors: Mowrey DD, Cui T, Jia Y, Ma D, Makhov AM, Zhang P, Tang P, Xu Y	Year: 2013
5CFB	-	Human glycine receptor (hGlyR-alpha3) in complex with strychnine	Homo sapiens	PubMed ID: 26416729	Authors: Huang X, Chen H, Michelsen K, Schneider S, Shaffer PL	Year: 2015
5TIN	master: 5CFB	Human glycine receptor (hGlyR-alpha3) N38Q mutant in complex with AM-3607	Homo sapiens	PubMed ID: 27991902	Authors: Huang X, Shaffer PL, Ayube S, Bregman H, Chen H, Lehto SG, Luther JA, Matson DJ, McDonough SI, Michelsen K, Plant MH, Schneider S, Simard JR, Teffera Y, Yi S, Zhang M, DiMauro EF, Gingras J	Year: 2017
5TIO	related: 5TIN	-	Homo sapiens	PubMed ID: 27991902	Authors: Huang X, Shaffer PL, Ayube S, Bregman H, Chen H, Lehto SG, Luther JA, Matson DJ, McDonough SI, Michelsen K, Plant MH, Schneider S, Simard JR, Teffera Y, Yi S, Zhang M, DiMauro EF, Gingras J	Year: 2017
5VDH	master: 5CFB	Human glycine receptor (hGlyR-alpha3) in complex with Gly and ivermectin	Homo sapiens	PubMed ID: 28479061	Authors: Huang X, Chen H, Shaffer PL	Year: 2017
5VDI	related: 5VDH	-	Homo sapiens	PubMed ID: 28479061	Authors: Huang X, Chen H, Shaffer PL	Year: 2017
2MAW	-	alpha7 neuronal ACh recptor TM domain	Homo sapiens	PubMed ID: 24384062	Authors: Bondarenko V, Mowrey DD, Tillman TS, Seyoum E, Xu Y, Tang P	Year: 2014
7KOO	master: 2MAW	alpha7 nicotinic acetylcholine receptor bound to alpha-bungarotoxin in closed resting state	Homo sapiens	PubMed ID: 33735609	Authors: Noviello CM, Gharpure A, Mukhtasimova N, Cabuco R, Baxter L, Borek D, Sine SM, Hibbs RE	Year: 2021
7KOQ	related: 7KOO	-	Homo sapiens	PubMed ID: 33735609	Authors: Noviello CM, Gharpure A, Mukhtasimova N, Cabuco R, Baxter L, Borek D, Sine SM, Hibbs RE	Year: 2021
7KOX	related: 7KOO	-	Homo sapiens	PubMed ID: 33735609	Authors: Noviello CM, Gharpure A, Mukhtasimova N, Cabuco R, Baxter L, Borek D, Sine SM, Hibbs RE	Year: 2021
7EKI	master: 2MAW	alpha7 nicotinic acetylcholine receptor, apo form	Homo sapiens	PubMed ID: 33958730	Authors: Zhao Y, Liu S, Zhou Y, Zhang M, Chen H, Eric Xu H, Sun D, Liu L, Tian C	Year: 2021
7EKP	related: 7EKI	-	Homo sapiens	PubMed ID: 33958730	Authors: Zhao Y, Liu S, Zhou Y, Zhang M, Chen H, Eric Xu H, Sun D, Liu L, Tian C	Year: 2021
7EKT	related: 7EKI	-	Homo sapiens	PubMed ID: 33958730	Authors: Zhao Y, Liu S, Zhou Y, Zhang M, Chen H, Eric Xu H, Sun D, Liu L, Tian C	Year: 2021
7RPM	master: 2MAW	alpha7 neuronal ACh receptor, intracellular domain with transmembrane domain	Homo sapiens	PubMed ID: 35145092	Authors: Bondarenko V, Wells MM, Chen Q, Tillman TS, Singewald K, Lawless MJ, Caporoso J, Brandon N, Coleman JA, Saxena S, Lindahl E, Xu Y, Tang P	Year: 2022
4COF	-	GABAA receptor (beta3 homopentamer)	Homo sapiens	PubMed ID: 24909990	Authors: Miller PS, Aricescu AR	Year: 2014
6D6U	master: 4COF	GABAA receptor (alpha1beta2gamma2) in complex with GABA and flumazenil antagonist	Homo sapiens	PubMed ID: 29950725	Authors: Zhu S, Noviello CM, Teng J, Walsh RM Jr, Kim JJ, Hibbs RE	Year: 2018
6D6T	related: 6D6U	-	Homo sapiens	PubMed ID: 29950725	Authors: Zhu S, Noviello CM, Teng J, Walsh RM Jr, Kim JJ, Hibbs RE	Year: 2018
6X3S	master: 4COF	GABAA receptor (alpha1beta2gamma2) in complex with bicuculline methbromide	Homo sapiens	PubMed ID: 32879488	Authors: Kim JJ, Gharpure A, Teng J, Zhuang Y, Howard RJ, Zhu S, Noviello CM, Walsh RM Jr, Lindahl E, Hibbs RE	Year: 2020
6X3W	related: 6X3S	-	Homo sapiens	PubMed ID: 32879488	Authors: Kim JJ, Gharpure A, Teng J, Zhuang Y, Howard RJ, Zhu S, Noviello CM, Walsh RM Jr, Lindahl E, Hibbs RE	Year: 2020
6X3U	related: 6X3S	-	Homo sapiens	PubMed ID: 32879488	Authors: Kim JJ, Gharpure A, Teng J, Zhuang Y, Howard RJ, Zhu S, Noviello CM, Walsh RM Jr, Lindahl E, Hibbs RE	Year: 2020
6X3X	related: 6X3S	-	Homo sapiens	PubMed ID: 32879488	Authors: Kim JJ, Gharpure A, Teng J, Zhuang Y, Howard RJ, Zhu S, Noviello CM, Walsh RM Jr, Lindahl E, Hibbs RE	Year: 2020
6X3T	related: 6X3S	-	Homo sapiens	PubMed ID: 32879488	Authors: Kim JJ, Gharpure A, Teng J, Zhuang Y, Howard RJ, Zhu S, Noviello CM, Walsh RM Jr, Lindahl E, Hibbs RE	Year: 2020
6X3V	related: 6X3S	-	Homo sapiens	PubMed ID: 32879488	Authors: Kim JJ, Gharpure A, Teng J, Zhuang Y, Howard RJ, Zhu S, Noviello CM, Walsh RM Jr, Lindahl E, Hibbs RE	Year: 2020
6X40	related: 6X3S	-	Homo sapiens	PubMed ID: 32879488	Authors: Kim JJ, Gharpure A, Teng J, Zhuang Y, Howard RJ, Zhu S, Noviello CM, Walsh RM Jr, Lindahl E, Hibbs RE	Year: 2020
6X3Z	related: 6X3S	-	Homo sapiens	PubMed ID: 32879488	Authors: Kim JJ, Gharpure A, Teng J, Zhuang Y, Howard RJ, Zhu S, Noviello CM, Walsh RM Jr, Lindahl E, Hibbs RE	Year: 2020
8DD2	master: 4COF	GABAA receptor (Œ±1Œ≤2Œ≥2) in complex with zolpidem	Homo sapiens	PubMed ID: 35933426	Authors: Zhu S, Sridhar A, Teng J, Howard RJ, Lindahl E, Hibbs RE	Year: 2022
8DD3	related: 8DD2	-	Homo sapiens	PubMed ID: 35933426	Authors: Zhu S, Sridhar A, Teng J, Howard RJ, Lindahl E, Hibbs RE	Year: 2022
6I53	master: 4COF	GABAA receptor (alpha1beta3gamma2L) in nanodiscs	Homo sapiens	PubMed ID: 30602789	Authors: Laverty D, Desai R, Uchan;ski T, Masiulis S, Stec WJ, Malinauskas T, Zivanov J, Pardon E, Steyaert J, Miller KW, Aricescu AR	Year: 2019
6HUG	master: 4COF	GABAA receptor (alpha1beta3gamma2L) in complex with picrotoxin	Homo sapiens	PubMed ID: 30602790	Authors: Masiulis S, Desai R, Uchan;ski T, Serna Martin I, Laverty D, Karia D, Malinauskas T, Zivanov J, Pardon E, Kotecha A, Steyaert J, Miller KW, Aricescu AR	Year: 2019
6HUO	related: 6HUG	-	Homo sapiens	PubMed ID: 30602790	Authors: Masiulis S, Desai R, Uchan;ski T, Serna Martin I, Laverty D, Karia D, Malinauskas T, Zivanov J, Pardon E, Kotecha A, Steyaert J, Miller KW, Aricescu AR	Year: 2019
6HUP	related: 6HUG	-	Homo sapiens	PubMed ID: 30602790	Authors: Masiulis S, Desai R, Uchan;ski T, Serna Martin I, Laverty D, Karia D, Malinauskas T, Zivanov J, Pardon E, Kotecha A, Steyaert J, Miller KW, Aricescu AR	Year: 2019
6HUK	related: 6HUG	-	Homo sapiens	PubMed ID: 30602790	Authors: Masiulis S, Desai R, Uchan;ski T, Serna Martin I, Laverty D, Karia D, Malinauskas T, Zivanov J, Pardon E, Kotecha A, Steyaert J, Miller KW, Aricescu AR	Year: 2019
6HUJ	related: 6HUG	-	Homo sapiens	PubMed ID: 30602790	Authors: Masiulis S, Desai R, Uchan;ski T, Serna Martin I, Laverty D, Karia D, Malinauskas T, Zivanov J, Pardon E, Kotecha A, Steyaert J, Miller KW, Aricescu AR	Year: 2019
7A5V	master: 4COF	GABAA receptor (beta3 homopentamer) in complex with histamine and megabody Mb25 in lipid nanodisc	Homo sapiens	PubMed ID: 33087931	Authors: Nakane T, Kotecha A, Sente A, McMullan G, Masiulis S, Brown PMGE, Grigoras IT, Malinauskaite L, Malinauskas T, Miehling J, Uchan;ski T, Yu L, Karia D, Pechnikova EV, de Jong E, Keizer J, Bischoff M, McCormack J, Tiemeijer P, Hardwick SW, Chirgadze DY, Murshudov G, Aricescu AR, Scheres SHW	Year: 2020
6QFA	master: 4COF	GABAA receptor (beta3 homopentamer) in complex with histamine and megabody Mb25	Homo sapiens	PubMed ID: 33408403	Authors: Ucha≈Ñski T, Masiulis S, Fischer B, Kalichuk V, Lopez-Sanchez U, Zarkadas E, Weckener M, Sente A, Ward P, Wohlkonig A, Zogg T, Remaut H, Naismith JH, Nury H, Vranken W, Aricescu AR, Pardon E, Steyaert J	Year: 2021
6XUX	related: 6QFA	-	Homo sapiens	PubMed ID: 33408403	Authors: Ucha≈Ñski T, Masiulis S, Fischer B, Kalichuk V, Lopez-Sanchez U, Zarkadas E, Weckener M, Sente A, Ward P, Wohlkonig A, Zogg T, Remaut H, Naismith JH, Nury H, Vranken W, Aricescu AR, Pardon E, Steyaert J	Year: 2021
6QD6	related: 6QFA	-	Homo sapiens	PubMed ID: 33408403	Authors: Ucha≈Ñski T, Masiulis S, Fischer B, Kalichuk V, Lopez-Sanchez U, Zarkadas E, Weckener M, Sente A, Ward P, Wohlkonig A, Zogg T, Remaut H, Naismith JH, Nury H, Vranken W, Aricescu AR, Pardon E, Steyaert J	Year: 2021
6XV8	related: 6QFA	-	Homo sapiens	PubMed ID: 33408403	Authors: Ucha≈Ñski T, Masiulis S, Fischer B, Kalichuk V, Lopez-Sanchez U, Zarkadas E, Weckener M, Sente A, Ward P, Wohlkonig A, Zogg T, Remaut H, Naismith JH, Nury H, Vranken W, Aricescu AR, Pardon E, Steyaert J	Year: 2021
7PC0	master: 4COF	GABAA receptor (Œ±Œ≤Œ≤Œ±Œ≤) with bound Œ±-Cobratoxin	Homo sapiens	PubMed ID: 35140402	Authors: Kasaragod VB, Mortensen M, Hardwick SW, Wahid AA, Dorovykh V, Chirgadze DY, Smart TG, Miller PS	Year: 2022
7PBD	related: 7PC0	-	Homo sapiens	PubMed ID: 35140402	Authors: Kasaragod VB, Mortensen M, Hardwick SW, Wahid AA, Dorovykh V, Chirgadze DY, Smart TG, Miller PS	Year: 2022
7PBZ	related: 7PC0	-	Homo sapiens	PubMed ID: 35140402	Authors: Kasaragod VB, Mortensen M, Hardwick SW, Wahid AA, Dorovykh V, Chirgadze DY, Smart TG, Miller PS	Year: 2022
7QN5	master: 4COF	GABAA receptor (Œ±4Œ≤3delta;), apo	Homo sapiens	PubMed ID: 35355020	Authors: Sente A, Desai R, Naydenova K, Malinauskas T, Jounaidi Y, Miehling J, Zhou X, Masiulis S, Hardwick SW, Chirgadze DY, Miller KW, Aricescu AR	Year: 2022
7QNA	related: 7QN5	-	Homo sapiens	PubMed ID: 35355020	Authors: Sente A, Desai R, Naydenova K, Malinauskas T, Jounaidi Y, Miehling J, Zhou X, Masiulis S, Hardwick SW, Chirgadze DY, Miller KW, Aricescu AR	Year: 2022
7QN9	related: 7QN5	-	Homo sapiens	PubMed ID: 35355020	Authors: Sente A, Desai R, Naydenova K, Malinauskas T, Jounaidi Y, Miehling J, Zhou X, Masiulis S, Hardwick SW, Chirgadze DY, Miller KW, Aricescu AR	Year: 2022
7QN6	related: 7QN5	-	Homo sapiens	PubMed ID: 35355020	Authors: Sente A, Desai R, Naydenova K, Malinauskas T, Jounaidi Y, Miehling J, Zhou X, Masiulis S, Hardwick SW, Chirgadze DY, Miller KW, Aricescu AR	Year: 2022
7QNB	related: 7QN5	-	Homo sapiens	PubMed ID: 35355020	Authors: Sente A, Desai R, Naydenova K, Malinauskas T, Jounaidi Y, Miehling J, Zhou X, Masiulis S, Hardwick SW, Chirgadze DY, Miller KW, Aricescu AR	Year: 2022
7QNC	related: 7QN5	-	Homo sapiens	PubMed ID: 35355020	Authors: Sente A, Desai R, Naydenova K, Malinauskas T, Jounaidi Y, Miehling J, Zhou X, Masiulis S, Hardwick SW, Chirgadze DY, Miller KW, Aricescu AR	Year: 2022
7QN8	related: 7QN5	-	Homo sapiens	PubMed ID: 35355020	Authors: Sente A, Desai R, Naydenova K, Malinauskas T, Jounaidi Y, Miehling J, Zhou X, Masiulis S, Hardwick SW, Chirgadze DY, Miller KW, Aricescu AR	Year: 2022
7QND	related: 7QN5	-	Homo sapiens	PubMed ID: 35355020	Authors: Sente A, Desai R, Naydenova K, Malinauskas T, Jounaidi Y, Miehling J, Zhou X, Masiulis S, Hardwick SW, Chirgadze DY, Miller KW, Aricescu AR	Year: 2022
7QNE	related: 7QN5	-	Homo sapiens	PubMed ID: 35355020	Authors: Sente A, Desai R, Naydenova K, Malinauskas T, Jounaidi Y, Miehling J, Zhou X, Masiulis S, Hardwick SW, Chirgadze DY, Miller KW, Aricescu AR	Year: 2022
7QN7	related: 7QN5	-	Homo sapiens	PubMed ID: 35355020	Authors: Sente A, Desai R, Naydenova K, Malinauskas T, Jounaidi Y, Miehling J, Zhou X, Masiulis S, Hardwick SW, Chirgadze DY, Miller KW, Aricescu AR	Year: 2022
7T0Z	master: 4COF	GABAA receptor in complex with autoimmune antibody Fab175	Homo sapiens	PubMed ID: 35803245	Authors: Noviello CM, Kreye J, Teng J, Pruss H, Hibbs RE	Year: 2022
7T0W	related: 7T0Z	-	Homo sapiens	PubMed ID: 35803245	Authors: Noviello CM, Kreye J, Teng J, Pruss H, Hibbs RE	Year: 2022
8AXD	-	Serotonin 5-HT3A receptor, Apo/Resting conformation	Homo sapiens	PubMed ID: 38698207	Authors: Lopez-Sanchez U, Munro LJ, Ladefoged LK, Pedersen AJ, Brun CC, Lyngby SM, Baud D, Juillan-Binard C, Pedersen MG, Lummis SCR, Bang-Andersen B, Schiott B, Chipot C, Schoehn G, Neyton J, Dehez F, Nury H, Kristensen AS	Year: 2024
8BL8	related: 8AXD	-	Homo sapiens	PubMed ID: 38698207	Authors: Lopez-Sanchez U, Munro LJ, Ladefoged LK, Pedersen AJ, Brun CC, Lyngby SM, Baud D, Juillan-Binard C, Pedersen MG, Lummis SCR, Bang-Andersen B, Schiott B, Chipot C, Schoehn G, Neyton J, Dehez F, Nury H, Kristensen AS	Year: 2024
4ZWJ	-	Human rhodopsin with bound mouse visual arrestin	Homo sapiens	PubMed ID: 26200343	Authors: Kang Y, Zhou XE, Gao X, He Y, Liu W, Ishchenko A, Barty A, White TA, Yefanov O, Han GW, Xu Q, de Waal PW, Ke J, Tan MH, Zhang C, Moeller A, West GM, Pascal BD, Van Eps N, Caro LN, Vishnivetskiy SA, Lee RJ, Suino-Powell KM, Gu X, Pal K, Ma J, Zhi X, Boutet S, Williams GJ, Messerschmidt M, Gati C, Zatsepin NA, Wang D, James D, Basu S, Roy-Chowdhury S, Conrad CE, Coe J, Liu H, Lisova S, Kup…	Year: 2015
6CMO	master: 4ZWJ	Human rhodopsin with bound inhibitory G protein (Gi)	Homo sapiens	PubMed ID: 29899450	Authors: Kang Y, Kuybeda O, de Waal PW, Mukherjee S, Van Eps N, Dutka P, Zhou XE, Bartesaghi A, Erramilli S, Morizumi T, Gu X, Yin Y, Liu P, Jiang Y, Meng X, Zhao G, Melcher K, Ernst OP, Kossiakoff AA, Subramaniam S, Xu HE	Year: 2018
7Y89	-	Orphan GPR17 class A receptor - Gi complex	Homo sapiens	PubMed ID: 36105372	Authors: Ye F, Wong TS, Chen G, Zhang Z, Zhang B, Gan S, Gao W, Li J, Wu Z, Pan X, Du Y	Year: 2022
8HS3	-	Orphan GPR20 class A receptor - Gi complex	Homo sapiens	PubMed ID: 36849514	Authors: Lin X, Jiang S, Wu Y, Wei X, Han GW, Wu L, Liu J, Chen B, Zhang Z, Zhao S, Cherezov V, Xu F	Year: 2023
8HS2	related: 8HS3	-	Homo sapiens	PubMed ID: 36849514	Authors: Lin X, Jiang S, Wu Y, Wei X, Han GW, Wu L, Liu J, Chen B, Zhang Z, Zhao S, Cherezov V, Xu F	Year: 2023
8HSC	related: 8HS3	-	Homo sapiens	PubMed ID: 36849514	Authors: Lin X, Jiang S, Wu Y, Wei X, Han GW, Wu L, Liu J, Chen B, Zhang Z, Zhao S, Cherezov V, Xu F	Year: 2023
8HMV	-	Orphan GPR21 class A receptor - Gs complex, apo form	Homo sapiens	PubMed ID: 36721851	Authors: Wong TS, Gao W, Chen G, Qiu C, He G, Ye F, Wu Z, Zeng Z, Du Y	Year: 2023
8HJ1	master: 8HMV	Orphan GPR21 class A receptor - Gs complex, wild-type	Homo sapiens	PubMed ID: 36639690	Authors: Lin X, Chen B, Wu Y, Han Y, Qi A, Wang J, Yang Z, Wei X, Zhao T, Wu L, Xie X, Sun J, Zheng J, Zhao S, Xu F	Year: 2023
8HJ0	related: 8HJ1	-	Homo sapiens	PubMed ID: 36639690	Authors: Lin X, Chen B, Wu Y, Han Y, Qi A, Wang J, Yang Z, Wei X, Zhao T, Wu L, Xie X, Sun J, Zheng J, Zhao S, Xu F	Year: 2023
8HIX	related: 8HJ1	-	Homo sapiens	PubMed ID: 36639690	Authors: Lin X, Chen B, Wu Y, Han Y, Qi A, Wang J, Yang Z, Wei X, Zhao T, Wu L, Xie X, Sun J, Zheng J, Zhao S, Xu F	Year: 2023
8HJ2	related: 8HJ1	-	Homo sapiens	PubMed ID: 36639690	Authors: Lin X, Chen B, Wu Y, Han Y, Qi A, Wang J, Yang Z, Wei X, Zhao T, Wu L, Xie X, Sun J, Zheng J, Zhao S, Xu F	Year: 2023
8IYX	-	Orphan GPR34 class A receptor with bound antagonist YL-365	Homo sapiens	PubMed ID: 37733739	Authors: Xia A, Yong X, Zhang C, Lin G, Jia G, Zhao C, Wang X, Hao Y, Wang Y, Zhou P, Yang X, Deng Y, Wu C, Chen Y, Zhu J, Tang X, Liu J, Zhang S, Zhang J, Xu Z, Hu Q, Zhao J, Yue Y, Yan W, Su Z, Wei Y, Zhou R, Dong H, Shao Z, Yang S	Year: 2023
8SAI	related: 8IYX	-	Homo sapiens	PubMed ID: 37733739	Authors: Xia A, Yong X, Zhang C, Lin G, Jia G, Zhao C, Wang X, Hao Y, Wang Y, Zhou P, Yang X, Deng Y, Wu C, Chen Y, Zhu J, Tang X, Liu J, Zhang S, Zhang J, Xu Z, Hu Q, Zhao J, Yue Y, Yan W, Su Z, Wei Y, Zhou R, Dong H, Shao Z, Yang S	Year: 2023
8H8J	-	Orphan GPR35 class A receptor - G13 complex with bound lodoxamide	Homo sapiens	PubMed ID: 36543774	Authors: Duan J, Liu Q, Yuan Q, Ji Y, Zhu S, Tan Y, He X, Xu Y, Shi J, Cheng X, Jiang H, Eric Xu H, Jiang Y	Year: 2022
6LI1	-	Orphan GPR52 class A receptor, ligand-free form with flavodoxin fusion	Homo sapiens	PubMed ID: 32076264	Authors: Lin X, Li M, Wang N, Wu Y, Luo Z, Guo S, Han GW, Li S, Yue Y, Wei X, Xie X, Chen Y, Zhao S, Wu J, Lei M, Xu F	Year: 2020
6LI2	related: 6LI1	-	Homo sapiens	PubMed ID: 32076264	Authors: Lin X, Li M, Wang N, Wu Y, Luo Z, Guo S, Han GW, Li S, Yue Y, Wei X, Xie X, Chen Y, Zhao S, Wu J, Lei M, Xu F	Year: 2020
6LI0	related: 6LI1	-	Homo sapiens	PubMed ID: 32076264	Authors: Lin X, Li M, Wang N, Wu Y, Luo Z, Guo S, Han GW, Li S, Yue Y, Wei X, Xie X, Chen Y, Zhao S, Wu J, Lei M, Xu F	Year: 2020
6LI3	related: 6LI1	-	Homo sapiens	PubMed ID: 32076264	Authors: Lin X, Li M, Wang N, Wu Y, Luo Z, Guo S, Han GW, Li S, Yue Y, Wei X, Xie X, Chen Y, Zhao S, Wu J, Lei M, Xu F	Year: 2020
8KGK	-	Orphan GPR61 class A receptor - Gs complex	Homo sapiens	PubMed ID: 37737235	Authors: Nie Y, Qiu Z, Chen S, Chen Z, Song X, Ma Y, Huang N, Cyster JG, Zheng S	Year: 2023
8J18	-	Orphan GPR84 class A receptor - Gi complex with bound 3-hydroxy lauric acid	Homo sapiens	PubMed ID: 37277332	Authors: Liu H, Zhang Q, He X, Jiang M, Wang S, Yan X, Cheng X, Liu Y, Nan FJ, Xu HE, Xie X, Yin W	Year: 2023
8J19	related: 8J18	-	Homo sapiens	PubMed ID: 37277332	Authors: Liu H, Zhang Q, He X, Jiang M, Wang S, Yan X, Cheng X, Liu Y, Nan FJ, Xu HE, Xie X, Yin W	Year: 2023
8J1A	related: 8J18	-	Homo sapiens	PubMed ID: 37277332	Authors: Liu H, Zhang Q, He X, Jiang M, Wang S, Yan X, Cheng X, Liu Y, Nan FJ, Xu HE, Xie X, Yin W	Year: 2023
8G05	master: 8J18	Orphan GPR84 class A receptor - Gi complex with bound agonist 6-OAU	Homo sapiens	PubMed ID: 37709767	Authors: Zhang X, Wang Y, Supekar S, Cao X, Zhou J, Dang J, Chen S, Jenkins L, Marsango S, Li X, Liu G, Milligan G, Feng M, Fan H, Gong W, Zhang C	Year: 2023
7WZ4	-	Orphan GPR88 class A receptor - Gi1 complex, apo form	Homo sapiens	PubMed ID: 35501348	Authors: Chen G, Xu J, Inoue A, Schmidt MF, Bai C, Lu Q, Gmeiner P, Liu Z, Du Y	Year: 2022
7EJX	related: 7WZ4	-	Homo sapiens	PubMed ID: 35501348	Authors: Chen G, Xu J, Inoue A, Schmidt MF, Bai C, Lu Q, Gmeiner P, Liu Z, Du Y	Year: 2022
8W8Q	-	Orphan GPR101 class A receptor - Gs complex, apo state	Homo sapiens	PubMed ID: 37945893	Authors: Yang Z, Wang JY, Yang F, Zhu KK, Wang GP, Guan Y, Ning SL, Lu Y, Li Y, Zhang C, Zheng Y, Zhou SH, Wang XW, Wang MW, Xiao P, Yi F, Zhang C, Zhang PJ, Xu F, Liu BH, Zhang H, Yu X, Gao N, Sun JP	Year: 2023
8W8S	related: 8W8Q	-	Homo sapiens	PubMed ID: 37945893	Authors: Yang Z, Wang JY, Yang F, Zhu KK, Wang GP, Guan Y, Ning SL, Lu Y, Li Y, Zhang C, Zheng Y, Zhou SH, Wang XW, Wang MW, Xiao P, Yi F, Zhang C, Zhang PJ, Xu F, Liu BH, Zhang H, Yu X, Gao N, Sun JP	Year: 2023
8W8R	related: 8W8Q	-	Homo sapiens	PubMed ID: 37945893	Authors: Yang Z, Wang JY, Yang F, Zhu KK, Wang GP, Guan Y, Ning SL, Lu Y, Li Y, Zhang C, Zheng Y, Zhou SH, Wang XW, Wang MW, Xiao P, Yi F, Zhang C, Zhang PJ, Xu F, Liu BH, Zhang H, Yu X, Gao N, Sun JP	Year: 2023
7XZ5	-	Orphan GPR119 class A receptor - Gs complex with bound LPC	Homo sapiens	PubMed ID: 35970999	Authors: Xu P, Huang S, Guo S, Yun Y, Cheng X, He X, Cai P, Lan Y, Zhou H, Jiang H, Jiang Y, Xie X, Xu HE	Year: 2022
7XZ6	related: 7XZ5	-	Homo sapiens	PubMed ID: 35970999	Authors: Xu P, Huang S, Guo S, Yun Y, Cheng X, He X, Cai P, Lan Y, Zhou H, Jiang H, Jiang Y, Xie X, Xu HE	Year: 2022
7WCN	master: 7XZ5	Orphan GPR119 class A receptor - Gs complex with bound AR231453	Homo sapiens	PubMed ID: 36396650	Authors: Qian Y, Wang J, Yang L, Liu Y, Wang L, Liu W, Lin Y, Yang H, Ma L, Ye S, Wu S, Qiao A	Year: 2022
7WCM	related: 7WCN	-	Homo sapiens	PubMed ID: 36396650	Authors: Qian Y, Wang J, Yang L, Liu Y, Wang L, Liu W, Lin Y, Yang H, Ma L, Ye S, Wu S, Qiao A	Year: 2022
7VUG	-	Orphan GPR139 receptor - Gi complex	Homo sapiens	PubMed ID: 34916631	Authors: Zhou Y, Daver H, Trapkov B, Wu L, Wu M, Harpsoe K, Gentry PR, Liu K, Larionova M, Liu J, Chen N, Brauner-Osborne H, Gloriam DE, Hua T, Liu ZJ	Year: 2021
7VUH	related: 7VUG	-	Homo sapiens	PubMed ID: 34916631	Authors: Zhou Y, Daver H, Trapkov B, Wu L, Wu M, Harpsoe K, Gentry PR, Liu K, Larionova M, Liu J, Chen N, Brauner-Osborne H, Gloriam DE, Hua T, Liu ZJ	Year: 2021
7VUJ	related: 7VUG	-	Homo sapiens	PubMed ID: 34916631	Authors: Zhou Y, Daver H, Trapkov B, Wu L, Wu M, Harpsoe K, Gentry PR, Liu K, Larionova M, Liu J, Chen N, Brauner-Osborne H, Gloriam DE, Hua T, Liu ZJ	Year: 2021
7VUI	related: 7VUG	-	Homo sapiens	PubMed ID: 34916631	Authors: Zhou Y, Daver H, Trapkov B, Wu L, Wu M, Harpsoe K, Gentry PR, Liu K, Larionova M, Liu J, Chen N, Brauner-Osborne H, Gloriam DE, Hua T, Liu ZJ	Year: 2021
8KH4	-	Orphan GPR161 class A receptor - Gs complex	Homo sapiens	PubMed ID: 37737235	Authors: Nie Y, Qiu Z, Chen S, Chen Z, Song X, Ma Y, Huang N, Cyster JG, Zheng S	Year: 2023
8SMV	master: 8KH4	Orphan GPR161 class A receptor - Gs complex	Homo sapiens	PubMed ID: 38326651	Authors: Hoppe N, Harrison S, Hwang SH, Chen Z, Karelina M, Deshpande I, Suomivuori CM, Palicharla VR, Berry SP, Tschaikner P, Regele D, Covey DF, Stefan E, Marks DS, Reiter JF, Dror RO, Evers AS, Mukhopadhyay S, Manglik A	Year: 2024
7XV3	-	Orphan GPR174 receptor - Gs complex with bound LPS	Homo sapiens	PubMed ID: 36823105	Authors: Liang J, Inoue A, Ikuta T, Xia R, Wang N, Kawakami K, Xu Z, Qian Y, Zhu X, Zhang A, Guo C, Huang Z, He Y	Year: 2023
8KH5	master: 7XV3	Orphan GPR174 class A receptor - Gs complex with bound endogenous lysoPS	Homo sapiens	PubMed ID: 37737235	Authors: Nie Y, Qiu Z, Chen S, Chen Z, Song X, Ma Y, Huang N, Cyster JG, Zheng S	Year: 2023
7TUY	-	Orphan GPR183 (EBI2) receptor with bound GSK682753A	Homo sapiens	PubMed ID: 35537452	Authors: Chen H, Huang W, Li X	Year: 2022
7TUZ	related: 7TUY	-	Homo sapiens	PubMed ID: 35537452	Authors: Chen H, Huang W, Li X	Year: 2022
4ZJ8	-	OX1 orexin receptor with bound suvorexant	Homo sapiens	PubMed ID: 26950369	Authors: Yin J, Babaoglu K, Brautigam CA, Clark L, Shao Z, Scheuermann TH, Harrell CM, Gotter AL, Roecker AJ, Winrow CJ, Renger JJ, Coleman PJ, Rosenbaum DM	Year: 2016
4ZJC	related: 4ZJ8	-	Homo sapiens	PubMed ID: 26950369	Authors: Yin J, Babaoglu K, Brautigam CA, Clark L, Shao Z, Scheuermann TH, Harrell CM, Gotter AL, Roecker AJ, Winrow CJ, Renger JJ, Coleman PJ, Rosenbaum DM	Year: 2016
6TO7	master: 4ZJ8	OX1 orexin receptor in complex with suvorexant	Homo sapiens	PubMed ID: 31860301	Authors: Rappas M, Ali AAE, Bennett KA, Brown JD, Bucknell SJ, Congreve M, Cooke RM, Cseke G, de Graaf C, Dore; AS, Errey JC, Jazayeri A, Marshall FH, Mason JS, Mould R, Patel JC, Tehan BG, Weir M, Christopher JA	Year: 2020
6TQ7	related: 6TO7	-	Homo sapiens	PubMed ID: 31860301	Authors: Rappas M, Ali AAE, Bennett KA, Brown JD, Bucknell SJ, Congreve M, Cooke RM, Cseke G, de Graaf C, Dore; AS, Errey JC, Jazayeri A, Marshall FH, Mason JS, Mould R, Patel JC, Tehan BG, Weir M, Christopher JA	Year: 2020
6TP6	related: 6TO7	-	Homo sapiens	PubMed ID: 31860301	Authors: Rappas M, Ali AAE, Bennett KA, Brown JD, Bucknell SJ, Congreve M, Cooke RM, Cseke G, de Graaf C, Dore; AS, Errey JC, Jazayeri A, Marshall FH, Mason JS, Mould R, Patel JC, Tehan BG, Weir M, Christopher JA	Year: 2020
6TOD	related: 6TO7	-	Homo sapiens	PubMed ID: 31860301	Authors: Rappas M, Ali AAE, Bennett KA, Brown JD, Bucknell SJ, Congreve M, Cooke RM, Cseke G, de Graaf C, Dore; AS, Errey JC, Jazayeri A, Marshall FH, Mason JS, Mould R, Patel JC, Tehan BG, Weir M, Christopher JA	Year: 2020
6TQ9	related: 6TO7	-	Homo sapiens	PubMed ID: 31860301	Authors: Rappas M, Ali AAE, Bennett KA, Brown JD, Bucknell SJ, Congreve M, Cooke RM, Cseke G, de Graaf C, Dore; AS, Errey JC, Jazayeri A, Marshall FH, Mason JS, Mould R, Patel JC, Tehan BG, Weir M, Christopher JA	Year: 2020
6TP3	related: 6TO7	-	Homo sapiens	PubMed ID: 31860301	Authors: Rappas M, Ali AAE, Bennett KA, Brown JD, Bucknell SJ, Congreve M, Cooke RM, Cseke G, de Graaf C, Dore; AS, Errey JC, Jazayeri A, Marshall FH, Mason JS, Mould R, Patel JC, Tehan BG, Weir M, Christopher JA	Year: 2020
6TOS	related: 6TO7	-	Homo sapiens	PubMed ID: 31860301	Authors: Rappas M, Ali AAE, Bennett KA, Brown JD, Bucknell SJ, Congreve M, Cooke RM, Cseke G, de Graaf C, Dore; AS, Errey JC, Jazayeri A, Marshall FH, Mason JS, Mould R, Patel JC, Tehan BG, Weir M, Christopher JA	Year: 2020
6TQ4	related: 6TO7	-	Homo sapiens	PubMed ID: 31860301	Authors: Rappas M, Ali AAE, Bennett KA, Brown JD, Bucknell SJ, Congreve M, Cooke RM, Cseke G, de Graaf C, Dore; AS, Errey JC, Jazayeri A, Marshall FH, Mason JS, Mould R, Patel JC, Tehan BG, Weir M, Christopher JA	Year: 2020
6TP4	related: 6TO7	-	Homo sapiens	PubMed ID: 31860301	Authors: Rappas M, Ali AAE, Bennett KA, Brown JD, Bucknell SJ, Congreve M, Cooke RM, Cseke G, de Graaf C, Dore; AS, Errey JC, Jazayeri A, Marshall FH, Mason JS, Mould R, Patel JC, Tehan BG, Weir M, Christopher JA	Year: 2020
6TQ6	related: 6TO7	-	Homo sapiens	PubMed ID: 31860301	Authors: Rappas M, Ali AAE, Bennett KA, Brown JD, Bucknell SJ, Congreve M, Cooke RM, Cseke G, de Graaf C, Dore; AS, Errey JC, Jazayeri A, Marshall FH, Mason JS, Mould R, Patel JC, Tehan BG, Weir M, Christopher JA	Year: 2020
6TOT	related: 6TO7	-	Homo sapiens	PubMed ID: 31860301	Authors: Rappas M, Ali AAE, Bennett KA, Brown JD, Bucknell SJ, Congreve M, Cooke RM, Cseke G, de Graaf C, Dore; AS, Errey JC, Jazayeri A, Marshall FH, Mason JS, Mould R, Patel JC, Tehan BG, Weir M, Christopher JA	Year: 2020
6V9S	master: 4ZJ8	OX1 orexin receptor with bound subtype-selective antagonist	Homo sapiens	PubMed ID: 32669442	Authors: Hellmann J, Drabek M, Yin J, Gunera J, Proll T, Kraus F, Langmead CJ, Hubner H, Weikert D, Kolb P, Rosenbaum DM, Gmeiner P	Year: 2020
4S0V	-	OX2 orexin receptor with bound suvorexant	Homo sapiens	PubMed ID: 25533960	Authors: Yin J, Mobarec JC, Kolb P, Rosenbaum DM	Year: 2015
5WQC	master: 4S0V	OX2 orexin receptor with bound antagonist EMPA	Homo sapiens	PubMed ID: 29225076	Authors: Suno R, Kimura KT, Nakane T, Yamashita K, Wang J, Fujiwara T, Yamanaka Y, Im D, Horita S, Tsujimoto H, Tawaramoto MS, Hirokawa T, Nango E, Tono K, Kameshima T, Hatsui T, Joti Y, Yabashi M, Shimamoto K, Yamamoto M, Rosenbaum DM, Iwata S, Shimamura T, Kobayashi T	Year: 2018
5WS3	related: 5WQC	-	Homo sapiens	PubMed ID: 29225076	Authors: Suno R, Kimura KT, Nakane T, Yamashita K, Wang J, Fujiwara T, Yamanaka Y, Im D, Horita S, Tsujimoto H, Tawaramoto MS, Hirokawa T, Nango E, Tono K, Kameshima T, Hatsui T, Joti Y, Yabashi M, Shimamoto K, Yamamoto M, Rosenbaum DM, Iwata S, Shimamura T, Kobayashi T	Year: 2018
6TPJ	master: 4S0V	OX2 orexin receptor in complex with suvorexant	Homo sapiens	PubMed ID: 31860301	Authors: Rappas M, Ali AAE, Bennett KA, Brown JD, Bucknell SJ, Congreve M, Cooke RM, Cseke G, de Graaf C, Dore; AS, Errey JC, Jazayeri A, Marshall FH, Mason JS, Mould R, Patel JC, Tehan BG, Weir M, Christopher JA	Year: 2020
6TPN	related: 6TPJ	-	Homo sapiens	PubMed ID: 31860301	Authors: Rappas M, Ali AAE, Bennett KA, Brown JD, Bucknell SJ, Congreve M, Cooke RM, Cseke G, de Graaf C, Dore; AS, Errey JC, Jazayeri A, Marshall FH, Mason JS, Mould R, Patel JC, Tehan BG, Weir M, Christopher JA	Year: 2020
6TPG	related: 6TPJ	-	Homo sapiens	PubMed ID: 31860301	Authors: Rappas M, Ali AAE, Bennett KA, Brown JD, Bucknell SJ, Congreve M, Cooke RM, Cseke G, de Graaf C, Dore; AS, Errey JC, Jazayeri A, Marshall FH, Mason JS, Mould R, Patel JC, Tehan BG, Weir M, Christopher JA	Year: 2020
7L1U	master: 4S0V	OX2 orexin receptor in complex with G protein and natural peptide-agonist Orexin B (OxB)	Homo sapiens	PubMed ID: 33547286	Authors: Hong C, Byrne NJ, Zamlynny B, Tummala S, Xiao L, Shipman JM, Partridge AT, Minnick C, Breslin MJ, Rudd MT, Stachel SJ, Rada VL, Kern JC, Armacost KA, Hollingsworth SA, O'Brien JA, Hall DL, McDonald TP, Strickland C, Brooun A, Soisson SM, Hollenstein K	Year: 2021
7L1V	related: 7L1U	-	Homo sapiens	PubMed ID: 33547286	Authors: Hong C, Byrne NJ, Zamlynny B, Tummala S, Xiao L, Shipman JM, Partridge AT, Minnick C, Breslin MJ, Rudd MT, Stachel SJ, Rada VL, Kern JC, Armacost KA, Hollingsworth SA, O'Brien JA, Hall DL, McDonald TP, Strickland C, Brooun A, Soisson SM, Hollenstein K	Year: 2021
7SQO	master: 4S0V	OX2 orexin receptor in complex with Gi protein and TAK-925	Homo sapiens	PubMed ID: 35614071	Authors: Yin J, Kang Y, McGrath AP, Chapman K, Sjodt M, Kimura E, Okabe A, Koike T, Miyanohana Y, Shimizu Y, Rallabandi R, Lian P, Bai X, Flinspach M, De Brabander JK, Rosenbaum DM	Year: 2022
7SR8	related: 7SQO	-	Homo sapiens	PubMed ID: 35614071	Authors: Yin J, Kang Y, McGrath AP, Chapman K, Sjodt M, Kimura E, Okabe A, Koike T, Miyanohana Y, Shimizu Y, Rallabandi R, Lian P, Bai X, Flinspach M, De Brabander JK, Rosenbaum DM	Year: 2022
7XRR	master: 4S0V	OX2 orexin receptor with bound lemborexant	Homo sapiens	PubMed ID: 36417909	Authors: Asada H, Im D, Hotta Y, Yasuda S, Murata T, Suno R, Iwata S	Year: 2022
8I97	-	C3a anaphylatoxin chemotactic receptor (C3aR) - Go complex, apo form; 200kV Glacios	Homo sapiens	PubMed ID: 37852260	Authors: Yadav MK, Maharana J, Yadav R, Saha S, Sarma P, Soni C, Singh V, Saha S, Ganguly M, Li XX, Mohapatra S, Mishra S, Khant HA, Chami M, Woodruff TM, Banerjee R, Shukla AK, Gati C	Year: 2023
8I9L	related: 8I97	-	Homo sapiens	PubMed ID: 37852260	Authors: Yadav MK, Maharana J, Yadav R, Saha S, Sarma P, Soni C, Singh V, Saha S, Ganguly M, Li XX, Mohapatra S, Mishra S, Khant HA, Chami M, Woodruff TM, Banerjee R, Shukla AK, Gati C	Year: 2023
8I9A	related: 8I97	-	Homo sapiens	PubMed ID: 37852260	Authors: Yadav MK, Maharana J, Yadav R, Saha S, Sarma P, Soni C, Singh V, Saha S, Ganguly M, Li XX, Mohapatra S, Mishra S, Khant HA, Chami M, Woodruff TM, Banerjee R, Shukla AK, Gati C	Year: 2023
8I9S	related: 8I97	-	Homo sapiens	PubMed ID: 37852260	Authors: Yadav MK, Maharana J, Yadav R, Saha S, Sarma P, Soni C, Singh V, Saha S, Ganguly M, Li XX, Mohapatra S, Mishra S, Khant HA, Chami M, Woodruff TM, Banerjee R, Shukla AK, Gati C	Year: 2023
8I95	related: 8I97	-	Homo sapiens	PubMed ID: 37852260	Authors: Yadav MK, Maharana J, Yadav R, Saha S, Sarma P, Soni C, Singh V, Saha S, Ganguly M, Li XX, Mohapatra S, Mishra S, Khant HA, Chami M, Woodruff TM, Banerjee R, Shukla AK, Gati C	Year: 2023
5O9H	-	C5a anaphylatoxin chemotactic receptor 1 (C5aR) in complex with NDT9513727	Homo sapiens	PubMed ID: 29300009	Authors: Robertson N, Rappas M, Dore AS, Brown J, Bottegoni G, Koglin M, Cansfield J, Jazayeri A, Cooke RM, Marshall FH	Year: 2018
6C1Q	master: 5O9H	C5a anaphylatoxin chemotactic receptor 1 (C5aR) in complex with orthosteric antagonist PMX53 and allosteric antagonist NDT9513727	Homo sapiens	PubMed ID: 29867214	Authors: Liu H, Kim HR, Deepak RNVK, Wang L, Chung KY, Fan H, Wei Z, Zhang C	Year: 2018
6C1R	related: 6C1Q	-	Homo sapiens	PubMed ID: 29867214	Authors: Liu H, Kim HR, Deepak RNVK, Wang L, Chung KY, Fan H, Wei Z, Zhang C	Year: 2018
7Y64	master: 5O9H	C5a anaphylatoxin chemotactic receptor 1 (C5aR) - Gi complex, with bound C5a anaphylatoxin	Homo sapiens	PubMed ID: 36806352	Authors: Feng Y, Zhao C, Deng Y, Wang H, Ma L, Liu S, Tian X, Wang B, Bin Y, Chen P, Yan W, Fu P, Shao Z	Year: 2023
7Y66	related: 7Y64	-	Homo sapiens	PubMed ID: 36806352	Authors: Feng Y, Zhao C, Deng Y, Wang H, Ma L, Liu S, Tian X, Wang B, Bin Y, Chen P, Yan W, Fu P, Shao Z	Year: 2023
7Y65	related: 7Y64	-	Homo sapiens	PubMed ID: 36806352	Authors: Feng Y, Zhao C, Deng Y, Wang H, Ma L, Liu S, Tian X, Wang B, Bin Y, Chen P, Yan W, Fu P, Shao Z	Year: 2023
7Y67	related: 7Y64	-	Homo sapiens	PubMed ID: 36806352	Authors: Feng Y, Zhao C, Deng Y, Wang H, Ma L, Liu S, Tian X, Wang B, Bin Y, Chen P, Yan W, Fu P, Shao Z	Year: 2023
8IA2	master: 5O9H	C5a anaphylatoxin chemotactic receptor 1 (C5aR1) - Go complex with bound C5a (composite map)	Homo sapiens	PubMed ID: 37852260	Authors: Yadav MK, Maharana J, Yadav R, Saha S, Sarma P, Soni C, Singh V, Saha S, Ganguly M, Li XX, Mohapatra S, Mishra S, Khant HA, Chami M, Woodruff TM, Banerjee R, Shukla AK, Gati C	Year: 2023
8JZZ	related: 8IA2	-	Homo sapiens	PubMed ID: 37852260	Authors: Yadav MK, Maharana J, Yadav R, Saha S, Sarma P, Soni C, Singh V, Saha S, Ganguly M, Li XX, Mohapatra S, Mishra S, Khant HA, Chami M, Woodruff TM, Banerjee R, Shukla AK, Gati C	Year: 2023
7YM8	-	Œ±1A-adrenergic receptor miniGsq-Nb29 complex with bound oxymetazoline	Homo sapiens	PubMed ID: 37339967	Authors: Toyoda Y, Zhu A, Kong F, Shan S, Zhao J, Wang N, Sun X, Zhang L, Yan C, Kobilka BK, Liu X	Year: 2023
7YMJ	related: 7YM8	-	Homo sapiens	PubMed ID: 37339967	Authors: Toyoda Y, Zhu A, Kong F, Shan S, Zhao J, Wang N, Sun X, Zhang L, Yan C, Kobilka BK, Liu X	Year: 2023
7YMH	related: 7YM8	-	Homo sapiens	PubMed ID: 37339967	Authors: Toyoda Y, Zhu A, Kong F, Shan S, Zhao J, Wang N, Sun X, Zhang L, Yan C, Kobilka BK, Liu X	Year: 2023
7B6W	-	alpha1B-adrenergic receptor in complex with inverse agonist (+)-cyclazosin	Homo sapiens	PubMed ID: 35046410	Authors: Deluigi M, Morstein L, Schuster M, Klenk C, Merklinger L, Cridge RR, de Zhang LA, Klipp A, Vacca S, Vaid TM, Mittl PRE, Egloff P, Eberle SA, Zerbe O, Chalmers DK, Scott DJ, Pluckthun A	Year: 2022
6KUX	-	alpha2A adrenergic receptor in complex with an antagonist RSC	Homo sapiens	PubMed ID: 31801060	Authors: Qu L, Zhou Q, Xu Y, Guo Y, Chen X, Yao D, Han GW, Liu ZJ, Stevens RC, Zhong G, Wu D, Zhao S	Year: 2019
6KUY	related: 6KUX	-	Homo sapiens	PubMed ID: 31801060	Authors: Qu L, Zhou Q, Xu Y, Guo Y, Chen X, Yao D, Han GW, Liu ZJ, Stevens RC, Zhong G, Wu D, Zhao S	Year: 2019
7W6P	master: 6KUX	Œ±2A adrenergic receptor - GoA complex with bound biased agonist 9087	Homo sapiens	PubMed ID: 36173843	Authors: Fink EA, Xu J, Hubner H, Braz JM, Seemann P, Avet C, Craik V, Weikert D, Schmidt MF, Webb CM, Tolmachova NA, Moroz YS, Huang XP, Kalyanaraman C, Gahbauer S, Chen G, Liu Z, Jacobson MP, Irwin JJ, Bouvier M, Du Y, Shoichet BK, Basbaum AI, Gmeiner P	Year: 2022
7W7E	related: 7W6P	-	Homo sapiens	PubMed ID: 36173843	Authors: Fink EA, Xu J, Hubner H, Braz JM, Seemann P, Avet C, Craik V, Weikert D, Schmidt MF, Webb CM, Tolmachova NA, Moroz YS, Huang XP, Kalyanaraman C, Gahbauer S, Chen G, Liu Z, Jacobson MP, Irwin JJ, Bouvier M, Du Y, Shoichet BK, Basbaum AI, Gmeiner P	Year: 2022
6K41	-	alpha2B adrenergic receptor in complex with GoA	Homo sapiens	PubMed ID: 32152538	Authors: Yuan D, Liu Z, Kaindl J, Maeda S, Zhao J, Sun X, Xu J, Gmeiner P, Wang HW, Kobilka BK	Year: 2020
6K42	related: 6K41	-	Homo sapiens	PubMed ID: 32152538	Authors: Yuan D, Liu Z, Kaindl J, Maeda S, Zhao J, Sun X, Xu J, Gmeiner P, Wang HW, Kobilka BK	Year: 2020
6KUW	-	alpha2C adrenergic receptor	Homo sapiens	PubMed ID: 31801061	Authors: Chen X, Xu Y, Qu L, Wu L, Han GW, Guo Y, Wu Y, Zhou Q, Sun Q, Chu C, Yang J, Yang L, Wang Q, Yuan S, Wang L, Hu T, Tao H, Sun Y, Song Y, Hu L, Liu ZJ, Stevens RC, Zhao S, Wu D, Zhong G	Year: 2019
7BVQ	-	beta1 adrenergic receptor bound to carazolol	Homo sapiens	PubMed ID: 33093660	Authors: Xu X, Kaindl J, Clark MJ, Hubner H, Hirata K, Sunahara RK, Gmeiner P, Kobilka BK, Liu X	Year: 2020
7BU6	related: 7BVQ	-	Homo sapiens	PubMed ID: 33093660	Authors: Xu X, Kaindl J, Clark MJ, Hubner H, Hirata K, Sunahara RK, Gmeiner P, Kobilka BK, Liu X	Year: 2020
7BTS	related: 7BVQ	-	Homo sapiens	PubMed ID: 33093660	Authors: Xu X, Kaindl J, Clark MJ, Hubner H, Hirata K, Sunahara RK, Gmeiner P, Kobilka BK, Liu X	Year: 2020
7BU7	related: 7BVQ	-	Homo sapiens	PubMed ID: 33093660	Authors: Xu X, Kaindl J, Clark MJ, Hubner H, Hirata K, Sunahara RK, Gmeiner P, Kobilka BK, Liu X	Year: 2020
2R4R	-	beta2 adrenergic receptor	Homo sapiens	PubMed ID: 17952055	Authors: Rasmussen SG, Choi HJ, Rosenbaum DM, Kobilka TS, Thian FS, Edwards PC, Burghammer M, Ratnala VR, Sanishvili R, Fischetti RF, Schertler GF, Weis WI, Kobilka BK	Year: 2007
2R4S	related: 2R4R	-	Homo sapiens	PubMed ID: 17952055	Authors: Rasmussen SG, Choi HJ, Rosenbaum DM, Kobilka TS, Thian FS, Edwards PC, Burghammer M, Ratnala VR, Sanishvili R, Fischetti RF, Schertler GF, Weis WI, Kobilka BK	Year: 2007
3KJ6	master: 2R4R	Methylated beta2 adrenergic receptor	Homo sapiens	PubMed ID: 20054398	Authors: Bokoch MP, Zou Y, Rasmussen SG, Liu CW, Nygaard R, Rosenbaum DM, Fung JJ, Choi HJ, Thian FS, Kobilka TS, Puglisi JD, Weis WI, Pardo L, Prosser RS, Mueller L, Kobilka BK	Year: 2010
2RH1	master: 2R4R	beta2 adrenergic receptor (engineered)	Homo sapiens	PubMed ID: 17962520	Authors: Cherezov V, Rosenbaum DM, Hanson MA, Rasmussen SG, Thian FS, Kobilka TS, Choi HJ, Kuhn P, Weis WI, Kobilka BK, Stevens RC	Year: 2007
3D4S	master: 2R4R	beta2 adrenergic receptor (engineered)	Homo sapiens	PubMed ID: 18547522	Authors: Hanson MA, Cherezov V, Griffith MT, Roth CB, Jaakola VP, Chien EY, Velasquez J, Kuhn P, Stevens RC	Year: 2008
3NY8	master: 2R4R	beta2 adrenergic receptor (engineered) in complex with ICI 118,551	Homo sapiens	PubMed ID: 20669948	Authors: Wacker D, Fenalti G, Brown MA, Katritch V, Abagyan R, Cherezov V, Stevens RC	Year: 2010
3NY9	related: 3NY8	-	Homo sapiens	PubMed ID: 20669948	Authors: Wacker D, Fenalti G, Brown MA, Katritch V, Abagyan R, Cherezov V, Stevens RC	Year: 2010
3NYA	related: 3NY8	-	Homo sapiens	PubMed ID: 20669948	Authors: Wacker D, Fenalti G, Brown MA, Katritch V, Abagyan R, Cherezov V, Stevens RC	Year: 2010
3P0G	master: 2R4R	beta2 adrenergic receptor (engineered) in nanobody-stabilized active state	Homo sapiens	PubMed ID: 21228869	Authors: Rasmussen SG, Choi HJ, Fung JJ, Pardon E, Casarosa P, Chae PS, Devree BT, Rosenbaum DM, Thian FS, Kobilka TS, Schnapp A, Konetzki I, Sunahara RK, Gellman SH, Pautsch A, Steyaert J, Weis WI, Kobilka BK	Year: 2011
3PDS	master: 2R4R	beta2 adrenergic receptor (engineered) with irreversibly-bound agonist	Homo sapiens	PubMed ID: 21228876	Authors: Rosenbaum DM, Zhang C, Lyons JA, Holl R, Aragao D, Arlow DH, Rasmussen SG, Choi HJ, Devree BT, Sunahara RK, Chae PS, Gellman SH, Dror RO, Shaw DE, Weis WI, Caffrey M, Gmeiner P, Kobilka BK	Year: 2011
4GBR	master: 2R4R	beta2 adrenergic receptor (engineered)	Homo sapiens	PubMed ID: 23056231	Authors: Zou Y, Weis WI, Kobilka BK	Year: 2012
6N48	master: 2R4R	beta2 adrenergic receptor with a bound positive allosteric modulator	Homo sapiens	PubMed ID: 31249059	Authors: Liu X, Masoudi A, Kahsai AW, Huang LY, Pani B, Staus DP, Shim PJ, Hirata K, Simhal RK, Schwalb AM, Rambarat PK, Ahn S, Lefkowitz RJ, Kobilka B	Year: 2019
6e+67	master: 2R4R	beta2 adrenergic receptor fused to a Gs peptide	Homo sapiens	PubMed ID: 31080070	Authors: Liu X, Xu X, Hilger D, Aschauer P, Tiemann JKS, Du Y, Liu H, Hirata K, Sun X, Guixa-Gonzalez R, Mathiesen JM, Hildebrand PW, Kobilka BK	Year: 2019
6EG8	related: 6E67	-	Homo sapiens	PubMed ID: 31080070	Authors: Liu X, Xu X, Hilger D, Aschauer P, Tiemann JKS, Du Y, Liu H, Hirata K, Sun X, Guixa-Gonzalez R, Mathiesen JM, Hildebrand PW, Kobilka BK	Year: 2019
6PRZ	master: 2R4R	beta2 adrenergic receptor with bound alprenolol	Homo sapiens	PubMed ID: 31709066	Authors: Ishchenko A, Stauch B, Han GW, Batyuk A, Shiriaeva A, Li C, Zatsepin N, Weierstall U, Liu W, Nango E, Nakane T, Tanaka R, Tono K, Joti Y, Iwata S, Moraes I, Gati C, Cherezov V	Year: 2019
6PS6	related: 6PRZ	-	Homo sapiens	PubMed ID: 31709066	Authors: Ishchenko A, Stauch B, Han GW, Batyuk A, Shiriaeva A, Li C, Zatsepin N, Weierstall U, Liu W, Nango E, Nakane T, Tanaka R, Tono K, Joti Y, Iwata S, Moraes I, Gati C, Cherezov V	Year: 2019
6PS0	related: 6PRZ	-	Homo sapiens	PubMed ID: 31709066	Authors: Ishchenko A, Stauch B, Han GW, Batyuk A, Shiriaeva A, Li C, Zatsepin N, Weierstall U, Liu W, Nango E, Nakane T, Tanaka R, Tono K, Joti Y, Iwata S, Moraes I, Gati C, Cherezov V	Year: 2019
6SP2	related: 6PRZ	-	Homo sapiens	PubMed ID: 31709066	Authors: Ishchenko A, Stauch B, Han GW, Batyuk A, Shiriaeva A, Li C, Zatsepin N, Weierstall U, Liu W, Nango E, Nakane T, Tanaka R, Tono K, Joti Y, Iwata S, Moraes I, Gati C, Cherezov V	Year: 2019
6PS3	related: 6PRZ	-	Homo sapiens	PubMed ID: 31709066	Authors: Ishchenko A, Stauch B, Han GW, Batyuk A, Shiriaeva A, Li C, Zatsepin N, Weierstall U, Liu W, Nango E, Nakane T, Tanaka R, Tono K, Joti Y, Iwata S, Moraes I, Gati C, Cherezov V	Year: 2019
6PS4	related: 6PRZ	-	Homo sapiens	PubMed ID: 31709066	Authors: Ishchenko A, Stauch B, Han GW, Batyuk A, Shiriaeva A, Li C, Zatsepin N, Weierstall U, Liu W, Nango E, Nakane T, Tanaka R, Tono K, Joti Y, Iwata S, Moraes I, Gati C, Cherezov V	Year: 2019
6PS5	related: 6PRZ	-	Homo sapiens	PubMed ID: 31709066	Authors: Ishchenko A, Stauch B, Han GW, Batyuk A, Shiriaeva A, Li C, Zatsepin N, Weierstall U, Liu W, Nango E, Nakane T, Tanaka R, Tono K, Joti Y, Iwata S, Moraes I, Gati C, Cherezov V	Year: 2019
6PS1	related: 6PRZ	-	Homo sapiens	PubMed ID: 31709066	Authors: Ishchenko A, Stauch B, Han GW, Batyuk A, Shiriaeva A, Li C, Zatsepin N, Weierstall U, Liu W, Nango E, Nakane T, Tanaka R, Tono K, Joti Y, Iwata S, Moraes I, Gati C, Cherezov V	Year: 2019
6NI3	master: 2R4R	beta2V2R-Gs protein subcomplex of a GPCR-G protein-beta-arrestin mega-complex	Homo sapiens	PubMed ID: 31740855	Authors: Nguyen AH, Thomsen ARB, Cahill TJ 3rd, Huang R, Huang LY, Marcink T, Clarke OB, Heissel S, Masoudi A, Ben-Hail D, Samaan F, Dandey VP, Tan YZ, Hong C, Mahoney JP, Triest S, Little J 4th, Chen X, Sunahara R, Steyaert J, Molina H, Yu Z, des Georges A, Lefkowitz RJ	Year: 2019
6NI2	related: 6NI3	-	Homo sapiens	PubMed ID: 31740855	Authors: Nguyen AH, Thomsen ARB, Cahill TJ 3rd, Huang R, Huang LY, Marcink T, Clarke OB, Heissel S, Masoudi A, Ben-Hail D, Samaan F, Dandey VP, Tan YZ, Hong C, Mahoney JP, Triest S, Little J 4th, Chen X, Sunahara R, Steyaert J, Molina H, Yu Z, des Georges A, Lefkowitz RJ	Year: 2019
6OBA	master: 2R4R	beta2 adrenergic receptor with bound allosteric modulator AS408	Homo sapiens	PubMed ID: 32483378	Authors: Liu X, Kaindl J, Korczynska M, Stosel A, Dengler D, Stanek M, Hubner H, Clark MJ, Mahoney J, Matt RA, Xu X, Hirata K, Shoichet BK, Sunahara RK, Kobilka BK, Gmeiner P	Year: 2020
7BZ2	master: 2R4R	beta2 adrenergic receptor with bound formoterol and Gs protein	Homo sapiens	PubMed ID: 32655881	Authors: Zhang Y, Yang F, Ling S, Lv P, Zhou Y, Fang W, Sun W, Zhang L, Shi P, Tian C	Year: 2020
5X7D	master: 2R4R	beta2 adrenergic receptor with bound carazolol and Cmpd-15	Homo sapiens	PubMed ID: 28813418	Authors: Liu X, Ahn S, Kahsai AW, Meng KC, Latorraca NR, Pani B, Venkatakrishnan AJ, Masoudi A, Weis WI, Dror RO, Chen X, Lefkowitz RJ, Kobilka BK	Year: 2017
6KR8	master: 2R4R	beta2 adrenergic receptor in full agonist-bound state	Homo sapiens	PubMed ID: 31959965	Authors: Imai S, Yokomizo T, Kofuku Y, Shiraishi Y, Ueda T, Shimada I	Year: 2020
8JJ8	master: 2R4R	Œ≤2 adrenergic receptor - modified BRIL (mBRIL) construct with bound partial agonist formoterol	Homo sapiens	PubMed ID: 37580554	Authors: Guo Q, He B, Zhong Y, Jiao H, Ren Y, Wang Q, Ge Q, Gao Y, Liu X, Du Y, Hu H, Tao Y	Year: 2024
8JJO	related: 8JJ8	-	Homo sapiens	PubMed ID: 37580554	Authors: Guo Q, He B, Zhong Y, Jiao H, Ren Y, Wang Q, Ge Q, Gao Y, Liu X, Du Y, Hu H, Tao Y	Year: 2024
8JJL	related: 8JJ8	-	Homo sapiens	PubMed ID: 37580554	Authors: Guo Q, He B, Zhong Y, Jiao H, Ren Y, Wang Q, Ge Q, Gao Y, Liu X, Du Y, Hu H, Tao Y	Year: 2024
5UEN	-	A1 adenosine receptor	Homo sapiens	PubMed ID: 28235198	Authors: Glukhova A, Thal DM, Nguyen AT, Vecchio EA, Jorg M, Scammells PJ, May LT, Sexton PM, Christopoulos A	Year: 2017
6D9H	master: 5UEN	A1 adenosine receptor in complex with Gi2	Homo sapiens	PubMed ID: 29925945	Authors: Draper-Joyce CJ, Khoshouei M, Thal DM, Liang YL, Nguyen ATN, Furness SGB, Venugopal H, Baltos JA, Plitzko JM, Danev R, Baumeister W, May LT, Wootten D, Sexton PM, Glukhova A, Christopoulos A	Year: 2018
5N2S	master: 5UEN	A1 adenosine receptor in complex with PSB36	Homo sapiens	PubMed ID: 28712806	Authors: Cheng RKY, Segala E, Robertson N, Deflorian F, Dore; AS, Errey JC, Fiez-Vandal C, Marshall FH, Cooke RM	Year: 2017
7LD3	master: 5UEN	A1 adenosine receptor - Gi2-protein complex with endogenous agonist and an allosteric ligand	Homo sapiens	PubMed ID: 34497422	Authors: Draper-Joyce CJ, Bhola R, Wang J, Bhattarai A, Nguyen ATN, Cowie-Kent I, O'Sullivan K, Chia LY, Venugopal H, Valant C, Thal DM, Wootten D, Panel N, Carlsson J, Christie MJ, White PJ, Scammells P, May LT, Sexton PM, Danev R, Miao Y, Glukhova A, Imlach WL, Christopoulos A	Year: 2021
7LD4	related: 7LD3	-	Homo sapiens	PubMed ID: 34497422	Authors: Draper-Joyce CJ, Bhola R, Wang J, Bhattarai A, Nguyen ATN, Cowie-Kent I, O'Sullivan K, Chia LY, Venugopal H, Valant C, Thal DM, Wootten D, Panel N, Carlsson J, Christie MJ, White PJ, Scammells P, May LT, Sexton PM, Danev R, Miao Y, Glukhova A, Imlach WL, Christopoulos A	Year: 2021
3EML	-	A2A adenosine receptor	Homo sapiens	PubMed ID: 18832607	Authors: Jaakola VP, Griffith MT, Hanson MA, Cherezov V, Chien EY, Lane JR, Ijzerman AP, Stevens RC	Year: 2008
3QAK	master: 3EML	A2A adenosine receptor with bound agonist (UK-432097)	Homo sapiens	PubMed ID: 21393508	Authors: Xu F, Wu H, Katritch V, Han GW, Jacobson KA, Gao ZG, Cherezov V, Stevens RC	Year: 2011
2YDO	master: 3EML	A2A adenosine receptor (engineered) with bound adenosine	Homo sapiens	PubMed ID: 21593763	Authors: Lebon G, Warne T, Edwards PC, Bennett K, Langmead CJ, Leslie AG, Tate CG	Year: 2011
2YDV	related: 2YDO	-	Homo sapiens	PubMed ID: 21593763	Authors: Lebon G, Warne T, Edwards PC, Bennett K, Langmead CJ, Leslie AG, Tate CG	Year: 2011
3RFM	master: 3EML	A2A adenosine receptor in complex with caffeine	Homo sapiens	PubMed ID: 21885291	Authors: Dore; AS, Robertson N, Errey JC, Ng I, Hollenstein K, Tehan B, Hurrell E, Bennett K, Congreve M, Magnani F, Tate CG, Weir M, Marshall FH	Year: 2011
3PWH	related: 3RFM	-	Homo sapiens	PubMed ID: 21885291	Authors: Dore; AS, Robertson N, Errey JC, Ng I, Hollenstein K, Tehan B, Hurrell E, Bennett K, Congreve M, Magnani F, Tate CG, Weir M, Marshall FH	Year: 2011
3REY	related: 3RFM	-	Homo sapiens	PubMed ID: 21885291	Authors: Dore; AS, Robertson N, Errey JC, Ng I, Hollenstein K, Tehan B, Hurrell E, Bennett K, Congreve M, Magnani F, Tate CG, Weir M, Marshall FH	Year: 2011
3VG9	master: 3EML	A2A adenosine receptor in complex inverse-agonist antibody	Homo sapiens	PubMed ID: 22286059	Authors: Hino T, Arakawa T, Iwanari H, Yurugi-Kobayashi T, Ikeda-Suno C, Nakada-Nakura Y, Kusano-Arai O, Weyand S, Shimamura T, Nomura N, Cameron AD, Kobayashi T, Hamakubo T, Iwata S, Murata T	Year: 2012
3VGA	related: 3VG9	-	Homo sapiens	PubMed ID: 22286059	Authors: Hino T, Arakawa T, Iwanari H, Yurugi-Kobayashi T, Ikeda-Suno C, Nakada-Nakura Y, Kusano-Arai O, Weyand S, Shimamura T, Nomura N, Cameron AD, Kobayashi T, Hamakubo T, Iwata S, Murata T	Year: 2012
4EIY	master: 3EML	A2A adenosine receptor in complex with ZM241385	Homo sapiens	PubMed ID: 22798613	Authors: Liu W, Chun E, Thompson AA, Chubukov P, Xu F, Katritch V, Han GW, Roth CB, Heitman LH, IJzerman AP, Cherezov V, Stevens RC	Year: 2012
4UHR	master: 3EML	A2A adenosine receptor (engineered) with bound CGS21680 (P21)	Homo sapiens	PubMed ID: 25762024	Authors: Lebon G, Edwards PC, Leslie AG, Tate CG	Year: 2015
4UG2	related: 4UHR	-	Homo sapiens	PubMed ID: 25762024	Authors: Lebon G, Edwards PC, Leslie AG, Tate CG	Year: 2015
5G53	master: 3EML	A2A adenosine receptor with bound engineered G protein	Homo sapiens	PubMed ID: 27462812	Authors: Carpenter B, Nehme; R, Warne T, Leslie AG, Tate CG	Year: 2016
5NLX	master: 3EML	A2A adenosine receptor by by serial millisecond crystallography (SMC)	Homo sapiens	PubMed ID: 28912485	Authors: Weinert T, Olieric N, Cheng R, Brunle S, James D, Ozerov D, Gashi D, Vera L, Marsh M, Jaeger K, Dworkowski F, Panepucci E, Basu S, Skopintsev P, Dore; AS, Geng T, Cooke RM, Liang M, Prota AE, Panneels V, Nogly P, Ermler U, Schertler G, Hennig M, Steinmetz MO, Wang M, Standfuss J	Year: 2017
5NM2	related: 5NLX	-	Homo sapiens	PubMed ID: 28912485	Authors: Weinert T, Olieric N, Cheng R, Brunle S, James D, Ozerov D, Gashi D, Vera L, Marsh M, Jaeger K, Dworkowski F, Panepucci E, Basu S, Skopintsev P, Dore; AS, Geng T, Cooke RM, Liang M, Prota AE, Panneels V, Nogly P, Ermler U, Schertler G, Hennig M, Steinmetz MO, Wang M, Standfuss J	Year: 2017
5NM4	related: 5NLX	-	Homo sapiens	PubMed ID: 28912485	Authors: Weinert T, Olieric N, Cheng R, Brunle S, James D, Ozerov D, Gashi D, Vera L, Marsh M, Jaeger K, Dworkowski F, Panepucci E, Basu S, Skopintsev P, Dore; AS, Geng T, Cooke RM, Liang M, Prota AE, Panneels V, Nogly P, Ermler U, Schertler G, Hennig M, Steinmetz MO, Wang M, Standfuss J	Year: 2017
6GDG	master: 3EML	A2A adenosine receptor with bound miniGs heterotrimer	Homo sapiens	PubMed ID: 29726815	Authors: Garcia-Nafria J, Lee Y, Bai X, Carpenter B, Tate CG	Year: 2018
6PS7	master: 3EML	A2A adenosine receptor with bound ZM241385	Homo sapiens	PubMed ID: 31709066	Authors: Ishchenko A, Stauch B, Han GW, Batyuk A, Shiriaeva A, Li C, Zatsepin N, Weierstall U, Liu W, Nango E, Nakane T, Tanaka R, Tono K, Joti Y, Iwata S, Moraes I, Gati C, Cherezov V	Year: 2019
6JZH	master: 3EML	A2A adenosine receptor in complex with ZM241385	Homo sapiens	PubMed ID: 31798359	Authors: Shimazu Y, Tono K, Tanaka T, Yamanaka Y, Nakane T, Mori C, Terakado Kimura K, Fujiwara T, Sugahara M, Tanaka R, Doak RB, Shimamura T, Iwata S, Nango E, Yabashi M	Year: 2019
7C6A	master: 3EML	A2A adenosine receptor with SRP2070_Fab complex	Homo sapiens	PubMed ID: 32669569	Authors: Miyagi H, Asada H, Suzuki M, Takahashi Y, Yasunaga M, Suno C, Iwata S, Saito JI	Year: 2020
5WF5	master: 3EML	A2A adenosine receptor with bound UK432097, D52N mutant	Homo sapiens	PubMed ID: 29395784	Authors: White KL, Eddy MT, Gao ZG, Han GW, Lian T, Deary A, Patel N, Jacobson KA, Katritch V, Stevens RC	Year: 2018
5WF6	related: 5WF5	-	Homo sapiens	PubMed ID: 29395784	Authors: White KL, Eddy MT, Gao ZG, Han GW, Lian T, Deary A, Patel N, Jacobson KA, Katritch V, Stevens RC	Year: 2018
5MZJ	master: 3EML	A2A adenosine receptor in complex with theophylline	Homo sapiens	PubMed ID: 28712806	Authors: Cheng RKY, Segala E, Robertson N, Deflorian F, Dore; AS, Errey JC, Fiez-Vandal C, Marshall FH, Cooke RM	Year: 2017
5N2R	related: 5MZJ	-	Homo sapiens	PubMed ID: 28712806	Authors: Cheng RKY, Segala E, Robertson N, Deflorian F, Dore; AS, Errey JC, Fiez-Vandal C, Marshall FH, Cooke RM	Year: 2017
5MZP	related: 5MZJ	-	Homo sapiens	PubMed ID: 28712806	Authors: Cheng RKY, Segala E, Robertson N, Deflorian F, Dore; AS, Errey JC, Fiez-Vandal C, Marshall FH, Cooke RM	Year: 2017
6ZDR	master: 3EML	A2A adenosine receptor in complex with Chromone 4d	Homo sapiens	PubMed ID: 32542862	Authors: Jespers W, Verdon G, Azuaje J, Majellaro M, Keranen H, Garcia-Mera X, Congreve M, Deflorian F, de Graaf C, Zhukov A, Dore; AS, Mason JS, Aqvist J, Cooke RM, Sotelo E, Gutie;rrez-de-Teran H	Year: 2020
6ZDV	related: 6ZDR	-	Homo sapiens	PubMed ID: 32542862	Authors: Jespers W, Verdon G, Azuaje J, Majellaro M, Keranen H, Garcia-Mera X, Congreve M, Deflorian F, de Graaf C, Zhukov A, Dore; AS, Mason JS, Aqvist J, Cooke RM, Sotelo E, Gutie;rrez-de-Teran H	Year: 2020
6WQA	master: 3EML	A2A adenosine receptor, structure using XFEL-SFX diffraction	Homo sapiens	PubMed ID: 33209312	Authors: Lee MY, Geiger J, Ishchenko A, Han GW, Barty A, White TA, Gati C, Batyuk A, Hunter MS, Aquila A, Boutet S, Weierstall U, Cherezov V, Liu W	Year: 2020
6LPK	master: 3EML	A2A adenosine receptor in EROCOC17+4, LCP-SFX at 293 K	Homo sapiens	PubMed ID: 33168855	Authors: Ihara K, Hato M, Nakane T, Yamashita K, Kimura-Someya T, Hosaka T, Ishizuka-Katsura Y, Tanaka R, Tanaka T, Sugahara M, Hirata K, Yamamoto M, Nureki O, Tono K, Nango E, Iwata S, Shirouzu M	Year: 2020
6LPJ	related: 6LPK	-	Homo sapiens	PubMed ID: 33168855	Authors: Ihara K, Hato M, Nakane T, Yamashita K, Kimura-Someya T, Hosaka T, Ishizuka-Katsura Y, Tanaka R, Tanaka T, Sugahara M, Hirata K, Yamamoto M, Nureki O, Tono K, Nango E, Iwata S, Shirouzu M	Year: 2020
6LPL	related: 6LPK	-	Homo sapiens	PubMed ID: 33168855	Authors: Ihara K, Hato M, Nakane T, Yamashita K, Kimura-Someya T, Hosaka T, Ishizuka-Katsura Y, Tanaka R, Tanaka T, Sugahara M, Hirata K, Yamamoto M, Nureki O, Tono K, Nango E, Iwata S, Shirouzu M	Year: 2020
7ARO	master: 3EML	A2A adenosine receptor with bound nonriboside partial agonist	Homo sapiens	PubMed ID: 33764785	Authors: Amelia T, van Veldhoven JPD, Falsini M, Liu R, Heitman LH, van Westen GJP, Segala E, Verdon G, Cheng RKY, Cooke RM, van der Es D, IJzerman AP	Year: 2021
7RM5	master: 3EML	A2A adenosine receptor with bound ZM241385	Homo sapiens	PubMed ID: 34462357	Authors: Martynowycz MW, Shiriaeva A, Ge X, Hattne J, Nannenga BL, Cherezov V, Gonen T	Year: 2021
7PX4	master: 3EML	A2A adenosine receptor (S91K mutant) in complex with preladenant conjugate PSB-2113	Homo sapiens	PubMed ID: 35174942	Authors: Claff T, Klapschinski TA, Tiruttani Subhramanyam UK, Vaabetaen VJ, Schlegel JG, Vielmuth C, Vos JH, Labahn J, Muller CE	Year: 2022
7PYR	related: 7PX4	-	Homo sapiens	PubMed ID: 35174942	Authors: Claff T, Klapschinski TA, Tiruttani Subhramanyam UK, Vaabetaen VJ, Schlegel JG, Vielmuth C, Vos JH, Labahn J, Muller CE	Year: 2022
7EZC	master: 3EML	A2A adenosine receptor, I92N mutant	Homo sapiens	PubMed ID: 35546802	Authors: Cui M, Zhou Q, Xu Y, Weng Y, Yao D, Zhao S, Song G	Year: 2022
7T32	master: 3EML	A2A adenosine receptor with ZM241385_Fab complex	Homo sapiens	PubMed ID: 35902590	Authors: Zhang K, Wu H, Hoppe N, Manglik A, Cheng Y	Year: 2022
8CU6	master: 3EML	A2A adenosine receptor in complex with LJ-4517, A2AAR-StaR2-S277-bRIL construct	Homo sapiens	PubMed ID: 35977382	Authors: Shiriaeva A, Park D, Kim G, Lee Y, Hou X, Jarhad DB, Kim G, Yu J, Hyun YE, Kim W, Gao ZG, Jacobson KA, Han GW, Stevens RC, Jeong LS, Choi S, Cherezov V	Year: 2022
8CU7	related: 8CU6	-	Homo sapiens	PubMed ID: 35977382	Authors: Shiriaeva A, Park D, Kim G, Lee Y, Hou X, Jarhad DB, Kim G, Yu J, Hyun YE, Kim W, Gao ZG, Jacobson KA, Han GW, Stevens RC, Jeong LS, Choi S, Cherezov V	Year: 2022
8PWN	master: 3EML	A2A adenosine receptor, A2AAR-StaR2-bRIL construct, native-SAD structure determined at wavelength 2.75 A	Homo sapiens	PubMed ID: 37828292	Authors: El Omari K, Duman R, Mykhaylyk V, Orr CM, Latimer-Smith M, Winter G, Grama V, Qu F, Bountra K, Kwong HS, Romano M, Reis RI, Vogeley L, Vecchia L, Owen CD, Wittmann S, Renner M, Senda M, Matsugaki N, Kawano Y, Bowden TA, Moraes I, Grimes JM, Mancini EJ, Walsh MA, Guzzo CR, Owens RJ, Jones EY, Brown DG, Stuart DI, Beis K, Wagner A	Year: 2023
8GNE	master: 3EML	A2A adenosine receptor in complex with KW-6356	Homo sapiens	PubMed ID: 36894319	Authors: Ohno Y, Suzuki M, Asada H, Kanda T, Saki M, Miyagi H, Yasunaga M, Suno C, Iwata S, Saito JI, Uchida S	Year: 2023
8GNG	related: 8GNE	-	Homo sapiens	PubMed ID: 36894319	Authors: Ohno Y, Suzuki M, Asada H, Kanda T, Saki M, Miyagi H, Yasunaga M, Suno C, Iwata S, Saito JI, Uchida S	Year: 2023
8WDT	master: 3EML	A2A adenosine receptor in complex with photoresponsive ligand photoNECA (blue)	Homo sapiens	PubMed ID: 38171234	Authors: Araya T, Matsuba Y, Suzuki H, Doura T, Nuemket N, Nango E, Yamamoto M, Im D, Asada H, Kiyonaka S, Iwata S	Year: 2023
8RQQ	master: 3EML	A2A adenosine receptor in 7.10 monoacylglycerol (MAG)	Homo sapiens	PubMed ID: 38585376	Authors: Krawinski P, Smithers L, van Dalsen L, Boland C, Ostrovitsa N, Perez J, Caffrey M	Year: 2024
8HDO	-	A2B adenosine receptor - Gs complex with bound BAY 60-6583	Homo sapiens	PubMed ID: 36575181	Authors: Cai H, Xu Y, Guo S, He X, Sun J, Li X, Li C, Yin W, Cheng X, Jiang H, Xu HE, Xie X, Jiang Y	Year: 2022
8HDP	related: 8HDO	-	Homo sapiens	PubMed ID: 36575181	Authors: Cai H, Xu Y, Guo S, He X, Sun J, Li X, Li C, Yin W, Cheng X, Jiang H, Xu HE, Xie X, Jiang Y	Year: 2022
2LNL	-	CXCR1 chemokine receptor in phospholipid bilayers	Homo sapiens	PubMed ID: 23086146	Authors: Park SH, Das BB, Casagrande F, Tian Y, Nothnagel HJ, Chu M, Kiefer H, Maier K, De Angelis AA, Marassi FM, Opella SJ	Year: 2012
8IC0	master: 2LNL	CXCR1 chemokine receptor - Gi complex with bound CXCL8	Homo sapiens	PubMed ID: 37433790	Authors: Ishimoto N, Park JH, Kawakami K, Tajiri M, Mizutani K, Akashi S, Tame JRH, Inoue A, Park SY	Year: 2023
6LFO	-	CXCR2 chemokine receptor - Gi complex with bound CXCL8	Homo sapiens	PubMed ID: 32610344	Authors: Liu K, Wu L, Yuan S, Wu M, Xu Y, Sun Q, Li S, Zhao S, Hua T, Liu ZJ	Year: 2020
6LFM	related: 6LFO	-	Homo sapiens	PubMed ID: 32610344	Authors: Liu K, Wu L, Yuan S, Wu M, Xu Y, Sun Q, Li S, Zhao S, Hua T, Liu ZJ	Year: 2020
6LFL	related: 6LFO	-	Homo sapiens	PubMed ID: 32610344	Authors: Liu K, Wu L, Yuan S, Wu M, Xu Y, Sun Q, Li S, Zhao S, Hua T, Liu ZJ	Year: 2020
7VL8	-	CCR1 Chemokine receptor-Gi complex, apo form	Homo sapiens	PubMed ID: 34949837	Authors: Shao Z, Shen Q, Yao B, Mao C, Chen LN, Zhang H, Shen DD, Zhang C, Li W, Du X, Li F, Ma H, Chen ZH, Xu HE, Ying S, Zhang Y, Shen H	Year: 2022
7VL9	related: 7VL8	-	Homo sapiens	PubMed ID: 34949837	Authors: Shao Z, Shen Q, Yao B, Mao C, Chen LN, Zhang H, Shen DD, Zhang C, Li W, Du X, Li F, Ma H, Chen ZH, Xu HE, Ying S, Zhang Y, Shen H	Year: 2022
7VLA	related: 7VL8	-	Homo sapiens	PubMed ID: 34949837	Authors: Shao Z, Shen Q, Yao B, Mao C, Chen LN, Zhang H, Shen DD, Zhang C, Li W, Du X, Li F, Ma H, Chen ZH, Xu HE, Ying S, Zhang Y, Shen H	Year: 2022
5T1A	-	CCR2 Chemokine receptor with ortho- and allosteric antagonists	Homo sapiens	PubMed ID: 27926736	Authors: Zheng Y, Qin L, Zacarias NV, de Vries H, Han GW, Gustavsson M, Dabros M, Zhao C, Cherney RJ, Carter P, Stamos D, Abagyan R, Cherezov V, Stevens RC, IJzerman AP, Heitman LH, Tebben A, Kufareva I, Handel TM	Year: 2016
7XA3	master: 5T1A	CCR2 Chemokine receptor-Gi complex with bound CCL2	Homo sapiens	PubMed ID: 35570218	Authors: Shao Z, Tan Y, Shen Q, Hou L, Yao B, Qin J, Xu P, Mao C, Chen LN, Zhang H, Shen DD, Zhang C, Li W, Du X, Li F, Chen ZH, Jiang Y, Xu HE, Ying S, Ma H, Zhang Y, Shen H	Year: 2022
6GPS	-	CCR2A Chemokine receptor, full length in complex with MK-0812	Homo sapiens	PubMed ID: 30581043	Authors: Apel AK, Cheng RKY, Tautermann CS, Brauchle M, Huang CY, Pautsch A, Hennig M, Nar H, Schnapp G	Year: 2019
6GPX	related: 6GPS	-	Homo sapiens	PubMed ID: 30581043	Authors: Apel AK, Cheng RKY, Tautermann CS, Brauchle M, Huang CY, Pautsch A, Hennig M, Nar H, Schnapp G	Year: 2019
7X9Y	-	CCR3 Chemokine receptor-Gi complex	Homo sapiens	PubMed ID: 35570218	Authors: Shao Z, Tan Y, Shen Q, Hou L, Yao B, Qin J, Xu P, Mao C, Chen LN, Zhang H, Shen DD, Zhang C, Li W, Du X, Li F, Chen ZH, Jiang Y, Xu HE, Ying S, Ma H, Zhang Y, Shen H	Year: 2022
7SK3	-	Atypical chemokine receptor 3 (ACKR3) in complex with chemokine CXCL12, intracellular Fab, and extracellular Fab	Homo sapiens	PubMed ID: 35857509	Authors: Yen YC, Schafer CT, Gustavsson M, Eberle SA, Dominik PK, Deneka D, Zhang P, Schall TJ, Kossiakoff AA, Tesmer JJG, Handel TM	Year: 2022
7SK5	related: 7SK3	-	Homo sapiens	PubMed ID: 35857509	Authors: Yen YC, Schafer CT, Gustavsson M, Eberle SA, Dominik PK, Deneka D, Zhang P, Schall TJ, Kossiakoff AA, Tesmer JJG, Handel TM	Year: 2022
7SK7	related: 7SK3	-	Homo sapiens	PubMed ID: 35857509	Authors: Yen YC, Schafer CT, Gustavsson M, Eberle SA, Dominik PK, Deneka D, Zhang P, Schall TJ, Kossiakoff AA, Tesmer JJG, Handel TM	Year: 2022
7SK4	related: 7SK3	-	Homo sapiens	PubMed ID: 35857509	Authors: Yen YC, Schafer CT, Gustavsson M, Eberle SA, Dominik PK, Deneka D, Zhang P, Schall TJ, Kossiakoff AA, Tesmer JJG, Handel TM	Year: 2022
7SK8	related: 7SK3	-	Homo sapiens	PubMed ID: 35857509	Authors: Yen YC, Schafer CT, Gustavsson M, Eberle SA, Dominik PK, Deneka D, Zhang P, Schall TJ, Kossiakoff AA, Tesmer JJG, Handel TM	Year: 2022
7SK6	related: 7SK3	-	Homo sapiens	PubMed ID: 35857509	Authors: Yen YC, Schafer CT, Gustavsson M, Eberle SA, Dominik PK, Deneka D, Zhang P, Schall TJ, Kossiakoff AA, Tesmer JJG, Handel TM	Year: 2022
3ODU	-	CXCR4 chemokine receptor complexed with IT1t antagonist	Homo sapiens	PubMed ID: 20929726	Authors: Wu B, Chien EY, Mol CD, Fenalti G, Liu W, Katritch V, Abagyan R, Brooun A, Wells P, Bi FC, Hamel DJ, Kuhn P, Handel TM, Cherezov V, Stevens RC	Year: 2010
3OE9	related: 3ODU	-	Homo sapiens	PubMed ID: 20929726	Authors: Wu B, Chien EY, Mol CD, Fenalti G, Liu W, Katritch V, Abagyan R, Brooun A, Wells P, Bi FC, Hamel DJ, Kuhn P, Handel TM, Cherezov V, Stevens RC	Year: 2010
3OE8	related: 3ODU	-	Homo sapiens	PubMed ID: 20929726	Authors: Wu B, Chien EY, Mol CD, Fenalti G, Liu W, Katritch V, Abagyan R, Brooun A, Wells P, Bi FC, Hamel DJ, Kuhn P, Handel TM, Cherezov V, Stevens RC	Year: 2010
3OE0	related: 3ODU	-	Homo sapiens	PubMed ID: 20929726	Authors: Wu B, Chien EY, Mol CD, Fenalti G, Liu W, Katritch V, Abagyan R, Brooun A, Wells P, Bi FC, Hamel DJ, Kuhn P, Handel TM, Cherezov V, Stevens RC	Year: 2010
3OE6	related: 3ODU	-	Homo sapiens	PubMed ID: 20929726	Authors: Wu B, Chien EY, Mol CD, Fenalti G, Liu W, Katritch V, Abagyan R, Brooun A, Wells P, Bi FC, Hamel DJ, Kuhn P, Handel TM, Cherezov V, Stevens RC	Year: 2010
4RWS	master: 3ODU	CXCR4 chemokine receptor complexed with viral chemokine antagonist vMIP-II	Homo sapiens	PubMed ID: 25612609	Authors: Qin L, Kufareva I, Holden LG, Wang C, Zheng Y, Zhao C, Fenalti G, Wu H, Han GW, Cherezov V, Abagyan R, Stevens RC, Handel TM	Year: 2015
7XBW	-	CX3CR1 chemokine receptor in complex with Gi1	Homo sapiens	PubMed ID: 35767622	Authors: Lu M, Zhao W, Han S, Lin X, Xu T, Tan Q, Wang M, Yi C, Chu X, Yang W, Zhu Y, Wu B, Zhao Q	Year: 2022
7XBX	related: 7XBW	-	Homo sapiens	PubMed ID: 35767622	Authors: Lu M, Zhao W, Han S, Lin X, Xu T, Tan Q, Wang M, Yi C, Chu X, Yang W, Zhu Y, Wu B, Zhao Q	Year: 2022
4MBS	-	CCR5 chemokine receptor with bound Maraviroc	Homo sapiens	PubMed ID: 24030490	Authors: Tan Q, Zhu Y, Li J, Chen Z, Han GW, Kufareva I, Li T, Ma L, Fenalti G, Li J, Zhang W, Xie X, Yang H, Jiang H, Cherezov V, Liu H, Stevens RC, Zhao Q, Wu B	Year: 2013
7O7F	master: 4MBS	CCR5 chemokine receptor in complex with super-agonist and Gi heterotrimer	Homo sapiens	PubMed ID: 34134983	Authors: Isaikina P, Tsai CJ, Dietz N, Pamula F, Grahl A, Goldie KN, Guixa-Gonzalez R, Branco C, Paolini-Bertrand M, Calo N, Cerini F, Schertler GFX, Hartley O, Stahlberg H, Maier T, Deupi X, Grzesiek S	Year: 2021
7F1Q	master: 4MBS	CCR5 chemokine receptor in complex with Gi & MIP-1a	Homo sapiens	PubMed ID: 34230484	Authors: Zhang H, Chen K, Tan Q, Shao Q, Han S, Zhang C, Yi C, Chu X, Zhu Y, Xu Y, Zhao Q, Wu B	Year: 2021
7F1S	related: 7F1Q	-	Homo sapiens	PubMed ID: 34230484	Authors: Zhang H, Chen K, Tan Q, Shao Q, Han S, Zhang C, Yi C, Chu X, Zhu Y, Xu Y, Zhao Q, Wu B	Year: 2021
7F1R	related: 7F1Q	-	Homo sapiens	PubMed ID: 34230484	Authors: Zhang H, Chen K, Tan Q, Shao Q, Han S, Zhang C, Yi C, Chu X, Zhu Y, Xu Y, Zhao Q, Wu B	Year: 2021
6WWZ	-	CCR6 chemokine receptor with bound CCL20 and a Go protein	Homo sapiens	PubMed ID: 32541785	Authors: Wasilko DJ, Johnson ZL, Ammirati M, Che Y, Griffor MC, Han S, Wu H	Year: 2020
6QZH	-	CCR7 chemokine receptor in complex with Cmp2105	Homo sapiens	PubMed ID: 31442409	Authors: Jaeger K, Bruenle S, Weinert T, Guba W, Muehle J, Miyazaki T, Weber M, Furrer A, Haenggi N, Tetaz T, Huang CY, Mattle D, Vonach JM, Gast A, Kuglstatter A, Rudolph MG, Nogly P, Benz J, Dawson RJP, Standfuss J	Year: 2019
5LWE	-	Chemokine receptor CCR9 in complex with vercirnon	Homo sapiens	PubMed ID: 27926729	Authors: Oswald C, Rappas M, Kean J, Dore; AS, Errey JC, Bennett K, Deflorian F, Christopher JA, Jazayeri A, Mason JS, Congreve M, Cooke RM, Marshall FH	Year: 2016
5GLH	-	endothelin ETB receptor with bound endothelin-1	Homo sapiens	PubMed ID: 27595334	Authors: Shihoya W, Nishizawa T, Okuta A, Tani K, Dohmae N, Fujiyoshi Y, Nureki O, Doi T	Year: 2016
5GLI	related: 5GLH	-	Homo sapiens	PubMed ID: 27595334	Authors: Shihoya W, Nishizawa T, Okuta A, Tani K, Dohmae N, Fujiyoshi Y, Nureki O, Doi T	Year: 2016
6K1Q	master: 5GLH	endothelin ETB receptor with bound IRL2500	Homo sapiens	PubMed ID: 31263780	Authors: Nagiri C, Shihoya W, Inoue A, Kadji FMN, Aoki J, Nureki O	Year: 2019
6LRY	master: 5GLH	endothelin ETB receptor in complex with sarafotoxin S6b	Homo sapiens	PubMed ID: 32001000	Authors: Izume T, Miyauchi H, Shihoya W, Nureki O	Year: 2020
5X93	master: 5GLH	endothelin ETB receptor with bound K-8794	Homo sapiens	PubMed ID: 28805809	Authors: Shihoya W, Nishizawa T, Yamashita K, Inoue A, Hirata K, Kadji FMN, Okuta A, Tani K, Aoki J, Fujiyoshi Y, Doi T, Nureki O	Year: 2017
5XPR	related: 5X93	-	Homo sapiens	PubMed ID: 28805809	Authors: Shihoya W, Nishizawa T, Yamashita K, Inoue A, Hirata K, Kadji FMN, Okuta A, Tani K, Aoki J, Fujiyoshi Y, Doi T, Nureki O	Year: 2017
8IY5	master: 5GLH	endothelin ETB receptor-Gi complex with bound endothelin-1	Homo sapiens	PubMed ID: 37096326	Authors: Sano FK, Akasaka H, Shihoya W, Nureki O	Year: 2023
8IY6	related: 8IY5	-	Homo sapiens	PubMed ID: 37096326	Authors: Sano FK, Akasaka H, Shihoya W, Nureki O	Year: 2023
7WVU	-	Formylpeptide receptor FPR1-Gi1 complex with bound fMLF	Homo sapiens	PubMed ID: 35365641	Authors: Zhu Y, Lin X, Zong X, Han S, Wang M, Su Y, Ma L, Chu X, Yi C, Zhao Q, Wu B	Year: 2022
7T6T	master: 7WVU	Formylpeptide receptor FPR1-Gi complex with bound fMLFII peptide	Homo sapiens	PubMed ID: 35217703	Authors: Zhuang Y, Wang L, Guo J, Sun D, Wang Y, Liu W, Xu HE, Zhang C	Year: 2022
7T6U	related: 7T6T	-	Homo sapiens	PubMed ID: 35217703	Authors: Zhuang Y, Wang L, Guo J, Sun D, Wang Y, Liu W, Xu HE, Zhang C	Year: 2022
7EUO	master: 7WVU	Formylpeptide receptor FPR1-Gi complex with bound peptide agonist fMLF	Homo sapiens	PubMed ID: 36064945	Authors: Chen G, Wang X, Liao Q, Ge Y, Jiao H, Chen Q, Liu Y, Lyu W, Zhu L, van Zundert GCP, Robertson MJ, Skiniotis G, Du Y, Hu H, Ye RD	Year: 2022
7VFX	related: 7EUO	-	Homo sapiens	PubMed ID: 36064945	Authors: Chen G, Wang X, Liao Q, Ge Y, Jiao H, Chen Q, Liu Y, Lyu W, Zhu L, van Zundert GCP, Robertson MJ, Skiniotis G, Du Y, Hu H, Ye RD	Year: 2022
6OMM	-	Formylpeptide receptor FPR2-Gi complex	Homo sapiens	PubMed ID: 32060286	Authors: Zhuang Y, Liu H, Edward Zhou X, Kumar Verma R, de Waal PW, Jang W, Xu TH, Wang L, Meng X, Zhao G, Kang Y, Melcher K, Fan H, Lambert NA, Eric Xu H, Zhang C	Year: 2020
6LW5	master: 6OMM	Formylpeptide receptor FPR2 with bound peptide agonist WKYMVm	Homo sapiens	PubMed ID: 32139677	Authors: Chen T, Xiong M, Zong X, Ge Y, Zhang H, Wang M, Won Han G, Yi C, Ma L, Ye RD, Xu Y, Zhao Q, Wu B	Year: 2020
7WVV	master: 6OMM	Formylpeptide receptor FPR2-Gi2 complex with bound fM5	Homo sapiens	PubMed ID: 35365641	Authors: Zhu Y, Lin X, Zong X, Han S, Wang M, Su Y, Ma L, Chu X, Yi C, Zhao Q, Wu B	Year: 2022
7WVY	related: 7WVV	-	Homo sapiens	PubMed ID: 35365641	Authors: Zhu Y, Lin X, Zong X, Han S, Wang M, Su Y, Ma L, Chu X, Yi C, Zhao Q, Wu B	Year: 2022
7WVW	related: 7WVV	-	Homo sapiens	PubMed ID: 35365641	Authors: Zhu Y, Lin X, Zong X, Han S, Wang M, Su Y, Ma L, Chu X, Yi C, Zhao Q, Wu B	Year: 2022
7WVX	related: 7WVV	-	Homo sapiens	PubMed ID: 35365641	Authors: Zhu Y, Lin X, Zong X, Han S, Wang M, Su Y, Ma L, Chu X, Yi C, Zhao Q, Wu B	Year: 2022
7T6V	master: 6OMM	Formylpeptide receptor FPR2-Gi complex with bound fMLFII peptide	Homo sapiens	PubMed ID: 35217703	Authors: Zhuang Y, Wang L, Guo J, Sun D, Wang Y, Liu W, Xu HE, Zhang C	Year: 2022
7T6S	related: 7T6V	-	Homo sapiens	PubMed ID: 35217703	Authors: Zhuang Y, Wang L, Guo J, Sun D, Wang Y, Liu W, Xu HE, Zhang C	Year: 2022
7JV5	-	Dopamine D1 receptor complexed with Gs protein with bound SKF-81297	Homo sapiens	PubMed ID: 33571431	Authors: Zhuang Y, Xu P, Mao C, Wang L, Krumm B, Zhou XE, Huang S, Liu H, Cheng X, Huang XP, Shen DD, Xu T, Liu YF, Wang Y, Guo J, Jiang Y, Jiang H, Melcher K, Roth BL, Zhang Y, Zhang C, Xu HE	Year: 2021
7JVP	related: 7JV5	-	Homo sapiens	PubMed ID: 33571431	Authors: Zhuang Y, Xu P, Mao C, Wang L, Krumm B, Zhou XE, Huang S, Liu H, Cheng X, Huang XP, Shen DD, Xu T, Liu YF, Wang Y, Guo J, Jiang Y, Jiang H, Melcher K, Roth BL, Zhang Y, Zhang C, Xu HE	Year: 2021
7JVQ	related: 7JV5	-	Homo sapiens	PubMed ID: 33571431	Authors: Zhuang Y, Xu P, Mao C, Wang L, Krumm B, Zhou XE, Huang S, Liu H, Cheng X, Huang XP, Shen DD, Xu T, Liu YF, Wang Y, Guo J, Jiang Y, Jiang H, Melcher K, Roth BL, Zhang Y, Zhang C, Xu HE	Year: 2021
7CKW	master: 7JV5	Dopamine D1 receptor complexed with Gs protein with bound Fenoldopam	Homo sapiens	PubMed ID: 33571432	Authors: Xiao P, Yan W, Gou L, Zhong YN, Kong L, Wu C, Wen X, Yuan Y, Cao S, Qu C, Yang X, Yang CC, Xia A, Hu Z, Zhang Q, He YH, Zhang DL, Zhang C, Hou GH, Liu H, Zhu L, Fu P, Yang S, Rosenbaum DM, Sun JP, Du Y, Zhang L, Yu X, Shao Z	Year: 2021
7CKX	related: 7CKW	-	Homo sapiens	PubMed ID: 33571432	Authors: Xiao P, Yan W, Gou L, Zhong YN, Kong L, Wu C, Wen X, Yuan Y, Cao S, Qu C, Yang X, Yang CC, Xia A, Hu Z, Zhang Q, He YH, Zhang DL, Zhang C, Hou GH, Liu H, Zhu L, Fu P, Yang S, Rosenbaum DM, Sun JP, Du Y, Zhang L, Yu X, Shao Z	Year: 2021
7CKY	related: 7CKW	-	Homo sapiens	PubMed ID: 33571432	Authors: Xiao P, Yan W, Gou L, Zhong YN, Kong L, Wu C, Wen X, Yuan Y, Cao S, Qu C, Yang X, Yang CC, Xia A, Hu Z, Zhang Q, He YH, Zhang DL, Zhang C, Hou GH, Liu H, Zhu L, Fu P, Yang S, Rosenbaum DM, Sun JP, Du Y, Zhang L, Yu X, Shao Z	Year: 2021
7CRH	related: 7CKW	-	Homo sapiens	PubMed ID: 33571432	Authors: Xiao P, Yan W, Gou L, Zhong YN, Kong L, Wu C, Wen X, Yuan Y, Cao S, Qu C, Yang X, Yang CC, Xia A, Hu Z, Zhang Q, He YH, Zhang DL, Zhang C, Hou GH, Liu H, Zhu L, Fu P, Yang S, Rosenbaum DM, Sun JP, Du Y, Zhang L, Yu X, Shao Z	Year: 2021
7CKZ	related: 7CKW	-	Homo sapiens	PubMed ID: 33571432	Authors: Xiao P, Yan W, Gou L, Zhong YN, Kong L, Wu C, Wen X, Yuan Y, Cao S, Qu C, Yang X, Yang CC, Xia A, Hu Z, Zhang Q, He YH, Zhang DL, Zhang C, Hou GH, Liu H, Zhu L, Fu P, Yang S, Rosenbaum DM, Sun JP, Du Y, Zhang L, Yu X, Shao Z	Year: 2021
7LJC	master: 7JV5	Dopamine D1 receptor complexed with mini Gs protein , SKF-81297-bound, with bound LY3154207	Homo sapiens	PubMed ID: 33750903	Authors: Zhuang Y, Krumm B, Zhang H, Zhou XE, Wang Y, Huang XP, Liu Y, Cheng X, Jiang Y, Jiang H, Zhang C, Yi W, Roth BL, Zhang Y, Xu HE	Year: 2021
7LJD	related: 7LJC	-	Homo sapiens	PubMed ID: 33750903	Authors: Zhuang Y, Krumm B, Zhang H, Zhou XE, Wang Y, Huang XP, Liu Y, Cheng X, Jiang Y, Jiang H, Zhang C, Yi W, Roth BL, Zhang Y, Xu HE	Year: 2021
7X2C	master: 7JV5	Dopamine D1 receptor complexed with mini Gs protein with bound fenoldopam	Homo sapiens	PubMed ID: 35676276	Authors: Teng X, Chen S, Nie Y, Xiao P, Yu X, Shao Z, Zheng S	Year: 2022
7X2F	related: 7X2C	-	Homo sapiens	PubMed ID: 35676276	Authors: Teng X, Chen S, Nie Y, Xiao P, Yu X, Shao Z, Zheng S	Year: 2022
7X2D	related: 7X2C	-	Homo sapiens	PubMed ID: 35676276	Authors: Teng X, Chen S, Nie Y, Xiao P, Yu X, Shao Z, Zheng S	Year: 2022
7F1O	master: 7JV5	Dopamine D1 receptor complexed with mini Gs protein, GDP-bound, with bound Nb35	Homo sapiens	PubMed ID: 35687690	Authors: Teng X, Chen S, Wang Q, Chen Z, Wang X, Huang N, Zheng S	Year: 2022
7F1Z	related: 7F1O	-	Homo sapiens	PubMed ID: 35687690	Authors: Teng X, Chen S, Wang Q, Chen Z, Wang X, Huang N, Zheng S	Year: 2022
7F23	related: 7F1O	-	Homo sapiens	PubMed ID: 35687690	Authors: Teng X, Chen S, Wang Q, Chen Z, Wang X, Huang N, Zheng S	Year: 2022
7F24	related: 7F1O	-	Homo sapiens	PubMed ID: 35687690	Authors: Teng X, Chen S, Wang Q, Chen Z, Wang X, Huang N, Zheng S	Year: 2022
8IRR	master: 7JV5	Dopamine D1 Receptor-Gs complex with bound rotigotine	Homo sapiens	PubMed ID: 37221270	Authors: Xu P, Huang S, Krumm BE, Zhuang Y, Mao C, Zhang Y, Wang Y, Huang XP, Liu YF, He X, Li H, Yin W, Jiang Y, Zhang Y, Roth BL, Xu HE	Year: 2023
6CM4	-	Dopamine D2 receptor complexed with risperidone	Homo sapiens	PubMed ID: 29466326	Authors: Wang S, Che T, Levit A, Shoichet BK, Wacker D, Roth BL	Year: 2018
6LUQ	master: 6CM4	Dopamine D2 receptor complexed with haloperidol	Homo sapiens	PubMed ID: 32103023	Authors: Fan L, Tan L, Chen Z, Qi J, Nie F, Luo Z, Cheng J, Wang S	Year: 2020
6VMS	master: 6CM4	Dopamine D2 receptor-Gi protein complex in nanodiscs	Homo sapiens	PubMed ID: 32528175	Authors: Yin J, Chen KM, Clark MJ, Hijazi M, Kumari P, Bai XC, Sunahara RK, Barth P, Rosenbaum DM	Year: 2020
7DFP	master: 6CM4	Dopamine D2 receptor complexed with spiperone	Homo sapiens	PubMed ID: 33353947	Authors: Im D, Inoue A, Fujiwara T, Nakane T, Yamanaka Y, Uemura T, Mori C, Shiimura Y, Kimura KT, Asada H, Nomura N, Tanaka T, Yamashita A, Nango E, Tono K, Kadji FMN, Aoki J, Iwata S, Shimamura T	Year: 2020
7JVR	master: 6CM4	Dopamine D2 receptor complexed with Gi protein with bound bromocriptine	Homo sapiens	PubMed ID: 33571431	Authors: Zhuang Y, Xu P, Mao C, Wang L, Krumm B, Zhou XE, Huang S, Liu H, Cheng X, Huang XP, Shen DD, Xu T, Liu YF, Wang Y, Guo J, Jiang Y, Jiang H, Melcher K, Roth BL, Zhang Y, Zhang C, Xu HE	Year: 2021
8IRS	master: 6CM4	Dopamine D2 receptor-Gi complex with bound rotigotine	Homo sapiens	PubMed ID: 37221270	Authors: Xu P, Huang S, Krumm BE, Zhuang Y, Mao C, Zhang Y, Wang Y, Huang XP, Liu YF, He X, Li H, Yin W, Jiang Y, Zhang Y, Roth BL, Xu HE	Year: 2023
3PBL	-	Dopamine D3 receptor complexed with D2/D3-selective antagonist	Homo sapiens	PubMed ID: 21097933	Authors: Chien EY, Liu W, Zhao Q, Katritch V, Han GW, Hanson MA, Shi L, Newman AH, Javitch JA, Cherezov V, Stevens RC	Year: 2010
7CMU	master: 3PBL	Dopamine D3-Gi in complex with Pramipexole	Homo sapiens	PubMed ID: 33548201	Authors: Xu P, Huang S, Mao C, Krumm BE, Zhou XE, Tan Y, Huang XP, Liu Y, Shen DD, Jiang Y, Yu X, Jiang H, Melcher K, Roth BL, Cheng X, Zhang Y, Xu HE	Year: 2021
7CMV	related: 7CMU	-	Homo sapiens	PubMed ID: 33548201	Authors: Xu P, Huang S, Mao C, Krumm BE, Zhou XE, Tan Y, Huang XP, Liu Y, Shen DD, Jiang Y, Yu X, Jiang H, Melcher K, Roth BL, Cheng X, Zhang Y, Xu HE	Year: 2021
8IRT	master: 3PBL	Dopamine D3 receptor-Gi complex with bound rotigotine	Homo sapiens	PubMed ID: 37221270	Authors: Xu P, Huang S, Krumm BE, Zhuang Y, Mao C, Zhang Y, Wang Y, Huang XP, Liu YF, He X, Li H, Yin W, Jiang Y, Zhang Y, Roth BL, Xu HE	Year: 2023
5WIU	-	Dopamine D4 receptor complexed with nemonapride	Homo sapiens	PubMed ID: 29051383	Authors: Wang S, Wacker D, Levit A, Che T, Betz RM, McCorvy JD, Venkatakrishnan AJ, Huang XP, Dror RO, Shoichet BK, Roth BL	Year: 2017
5WIV	related: 5WIU	-	Homo sapiens	PubMed ID: 29051383	Authors: Wang S, Wacker D, Levit A, Che T, Betz RM, McCorvy JD, Venkatakrishnan AJ, Huang XP, Dror RO, Shoichet BK, Roth BL	Year: 2017
8IRU	master: 5WIU	Dopamine D4 receptor-Gi complex with bound rotigotine	Homo sapiens	PubMed ID: 37221270	Authors: Xu P, Huang S, Krumm BE, Zhuang Y, Mao C, Zhang Y, Wang Y, Huang XP, Liu YF, He X, Li H, Yin W, Jiang Y, Zhang Y, Roth BL, Xu HE	Year: 2023
8IRV	-	Dopamine D5 receptor-Gs complex with bound rotigotine	Homo sapiens	PubMed ID: 37221270	Authors: Xu P, Huang S, Krumm BE, Zhuang Y, Mao C, Zhang Y, Wang Y, Huang XP, Liu YF, He X, Li H, Yin W, Jiang Y, Zhang Y, Roth BL, Xu HE	Year: 2023
3RZE	-	Histamine H1 receptor, complexed with doxepin	Homo sapiens	PubMed ID: 21697825	Authors: Shimamura T, Shiroishi M, Weyand S, Tsujimoto H, Winter G, Katritch V, Abagyan R, Cherezov V, Liu W, Han GW, Kobayashi T, Stevens RC, Iwata S	Year: 2011
7DFL	master: 3RZE	Histamine H1 receptor-Gq complex	Homo sapiens	PubMed ID: 33828102	Authors: Xia R, Wang N, Xu Z, Lu Y, Song J, Zhang A, Guo C, He Y	Year: 2021
8X5X	master: 3RZE	Histamine H1 receptor, apo state, local refinement	Homo sapiens	PubMed ID: 38167898	Authors: Wang D, Guo Q, Wu Z, Li M, He B, Du Y, Zhang K, Tao Y	Year: 2024
8X5Y	related: 8X5X	-	Homo sapiens	PubMed ID: 38167898	Authors: Wang D, Guo Q, Wu Z, Li M, He B, Du Y, Zhang K, Tao Y	Year: 2024
8X64	related: 8X5X	-	Homo sapiens	PubMed ID: 38167898	Authors: Wang D, Guo Q, Wu Z, Li M, He B, Du Y, Zhang K, Tao Y	Year: 2024
8X63	related: 8X5X	-	Homo sapiens	PubMed ID: 38167898	Authors: Wang D, Guo Q, Wu Z, Li M, He B, Du Y, Zhang K, Tao Y	Year: 2024
7UL3	-	Histamine H2 receptor, complexed with famotidine, a modified nanobody Nb6M, and nanobody-binding antibody fragment (NabFab)	Homo sapiens	PubMed ID: 36396979	Authors: Robertson MJ, Papasergi-Scott MM, He F, Seven AB, Meyerowitz JG, Panova O, Peroto MC, Che T, Skiniotis G	Year: 2022
8POK	master: 7UL3	Histamine H2 receptor - Gs complex in lipid nanodiscs with bound histidine (cell-free synthesis)	Homo sapiens	PubMed ID: 38418462	Authors: Kock Z, Schnelle K, Persechino M, Umbach S, Schihada H, Januliene D, Parey K, Pockes S, Kolb P, Dotsch V, Moller A, Hilger D, Bernhard F	Year: 2024
8YUT	master: 7UL3	Histamine H2 receptor-Gs complex with bound amthamine	Homo sapiens	PubMed ID: 38647423	Authors: Shen Q, Tang X, Wen X, Cheng S, Xiao P, Zang SK, Shen DD, Jiang L, Zheng Y, Zhang H, Xu H, Mao C, Zhang M, Hu W, Sun JP, Zhang Y, Chen Z	Year: 2024
7F61	-	Histamine H3 receptor (H3R), complexed with PF03654746	Homo sapiens	PubMed ID: 36243875	Authors: Peng X, Yang L, Liu Z, Lou S, Mei S, Li M, Chen Z, Zhang H	Year: 2022
8YUU	master: 7F61	Histamine H3 receptor-Gi complex with bound histamine	Homo sapiens	PubMed ID: 38647423	Authors: Shen Q, Tang X, Wen X, Cheng S, Xiao P, Zang SK, Shen DD, Jiang L, Zheng Y, Zhang H, Xu H, Mao C, Zhang M, Hu W, Sun JP, Zhang Y, Chen Z	Year: 2024
8YUV	related: 8YUU	-	Homo sapiens	PubMed ID: 38647423	Authors: Shen Q, Tang X, Wen X, Cheng S, Xiao P, Zang SK, Shen DD, Jiang L, Zheng Y, Zhang H, Xu H, Mao C, Zhang M, Hu W, Sun JP, Zhang Y, Chen Z	Year: 2024
7YFC	-	Histamine H4 receptor-Gq complex with bound histamine	Homo sapiens	PubMed ID: 37863901	Authors: Im D, Kishikawa JI, Shiimura Y, Hisano H, Ito A, Fujita-Fujiharu Y, Sugita Y, Noda T, Kato T, Asada H, Iwata S	Year: 2023
7YFD	related: 7YFC	-	Homo sapiens	PubMed ID: 37863901	Authors: Im D, Kishikawa JI, Shiimura Y, Hisano H, Ito A, Fujita-Fujiharu Y, Sugita Y, Noda T, Kato T, Asada H, Iwata S	Year: 2023
8JXT	master: 7YFC	Histamine H4 receptor- Gi complex with bound histamine	Homo sapiens	PubMed ID: 38509098	Authors: Xia R, Shi S, Xu Z, Vischer HF, Windhorst AD, Qian Y, Duan Y, Liang J, Chen K, Zhang A, Guo C, Leurs R, He Y	Year: 2024
8JXV	related: 8JXT	-	Homo sapiens	PubMed ID: 38509098	Authors: Xia R, Shi S, Xu Z, Vischer HF, Windhorst AD, Qian Y, Duan Y, Liang J, Chen K, Zhang A, Guo C, Leurs R, He Y	Year: 2024
8JXX	related: 8JXT	-	Homo sapiens	PubMed ID: 38509098	Authors: Xia R, Shi S, Xu Z, Vischer HF, Windhorst AD, Qian Y, Duan Y, Liang J, Chen K, Zhang A, Guo C, Leurs R, He Y	Year: 2024
8JXW	related: 8JXT	-	Homo sapiens	PubMed ID: 38509098	Authors: Xia R, Shi S, Xu Z, Vischer HF, Windhorst AD, Qian Y, Duan Y, Liang J, Chen K, Zhang A, Guo C, Leurs R, He Y	Year: 2024
3V2W	-	Sphingosine-1-phosphate receptor 1 (S1PR1)	Homo sapiens	PubMed ID: 22344443	Authors: Hanson MA, Roth CB, Jo E, Griffith MT, Scott FL, Reinhart G, Desale H, Clemons B, Cahalan SM, Schuerer SC, Sanna MG, Han GW, Kuhn P, Rosen H, Stevens RC	Year: 2012
3V2Y	related: 3V2W	-	Homo sapiens	PubMed ID: 22344443	Authors: Hanson MA, Roth CB, Jo E, Griffith MT, Scott FL, Reinhart G, Desale H, Clemons B, Cahalan SM, Schuerer SC, Sanna MG, Han GW, Kuhn P, Rosen H, Stevens RC	Year: 2012
7EVY	master: 3V2W	Sphingosine-1-phosphate receptor 1 (S1PR1)-Gi with bound siponimod	Homo sapiens	PubMed ID: 34526663	Authors: Yuan Y, Jia G, Wu C, Wang W, Cheng L, Li Q, Li Z, Luo K, Yang S, Yan W, Su Z, Shao Z	Year: 2021
7EW7	related: 7EVY	-	Homo sapiens	PubMed ID: 34526663	Authors: Yuan Y, Jia G, Wu C, Wang W, Cheng L, Li Q, Li Z, Luo K, Yang S, Yan W, Su Z, Shao Z	Year: 2021
7EW0	related: 7EVY	-	Homo sapiens	PubMed ID: 34526663	Authors: Yuan Y, Jia G, Wu C, Wang W, Cheng L, Li Q, Li Z, Luo K, Yang S, Yan W, Su Z, Shao Z	Year: 2021
7EVZ	related: 7EVY	-	Homo sapiens	PubMed ID: 34526663	Authors: Yuan Y, Jia G, Wu C, Wang W, Cheng L, Li Q, Li Z, Luo K, Yang S, Yan W, Su Z, Shao Z	Year: 2021
7TD3	master: 3V2W	Sphingosine-1-phosphate receptor 1 - Gi complex bound to S1P	Homo sapiens	PubMed ID: 35136060	Authors: Liu S, Paknejad N, Zhu L, Kihara Y, Ray M, Chun J, Liu W, Hite RK, Huang XY	Year: 2022
7TD4	related: 7TD3	-	Homo sapiens	PubMed ID: 35136060	Authors: Liu S, Paknejad N, Zhu L, Kihara Y, Ray M, Chun J, Liu W, Hite RK, Huang XY	Year: 2022
7WF7	master: 3V2W	Sphingosine-1-phosphate receptor 1 (S1PR1)-Gi complex with bound S1P	Homo sapiens	PubMed ID: 34937912	Authors: Xu Z, Ikuta T, Kawakami K, Kise R, Qian Y, Xia R, Sun MX, Zhang A, Guo C, Cai XH, Huang Z, Inoue A, He Y	Year: 2022
7EO2	related: 7WF7	-	Homo sapiens	PubMed ID: 34937912	Authors: Xu Z, Ikuta T, Kawakami K, Kise R, Qian Y, Xia R, Sun MX, Zhang A, Guo C, Cai XH, Huang Z, Inoue A, He Y	Year: 2022
7EO4	related: 7WF7	-	Homo sapiens	PubMed ID: 34937912	Authors: Xu Z, Ikuta T, Kawakami K, Kise R, Qian Y, Xia R, Sun MX, Zhang A, Guo C, Cai XH, Huang Z, Inoue A, He Y	Year: 2022
7T6B	-	Sphingosine-1-phosphate receptor 2 (S1PR2)- heterotrimeric G13 complex with bound S1P	Homo sapiens	PubMed ID: 35353559	Authors: Chen H, Chen K, Huang W, Staudt LM, Cyster JG, Li X	Year: 2022
7C4S	-	Sphingosine-1-phosphate receptor 3 (S1PR3) in complex with natural ligand	Homo sapiens	PubMed ID: 34108205	Authors: Maeda S, Shiimura Y, Asada H, Hirata K, Luo F, Nango E, Tanaka N, Toyomoto M, Inoue A, Aoki J, Iwata S, Hagiwara M	Year: 2021
7EW3	master: 7C4S	Sphingosine-1-phosphate receptor 3 (S1PR3)-Gi complex with bound S1P	Homo sapiens	PubMed ID: 34545189	Authors: Zhao C, Cheng L, Wang W, Wang H, Luo Y, Feng Y, Wang X, Fu H, Cai Y, Yang S, Fu P, Yan W, Shao Z	Year: 2022
7EW4	related: 7EW3	-	Homo sapiens	PubMed ID: 34545189	Authors: Zhao C, Cheng L, Wang W, Wang H, Luo Y, Feng Y, Wang X, Fu H, Cai Y, Yang S, Fu P, Yan W, Shao Z	Year: 2022
7EW2	related: 7EW3	-	Homo sapiens	PubMed ID: 34545189	Authors: Zhao C, Cheng L, Wang W, Wang H, Luo Y, Feng Y, Wang X, Fu H, Cai Y, Yang S, Fu P, Yan W, Shao Z	Year: 2022
7EW1	-	Sphingosine-1-phosphate receptor 5 (S1PR5)-Gi complex with bound siponimod	Homo sapiens	PubMed ID: 34526663	Authors: Yuan Y, Jia G, Wu C, Wang W, Cheng L, Li Q, Li Z, Luo K, Yang S, Yan W, Su Z, Shao Z	Year: 2021
7YXA	master: 7EW1	Sphingosine-1-phosphate receptor 5 (S1PR5) in complex with ONO-5430608	Homo sapiens	PubMed ID: 35961984	Authors: Lyapina E, Marin E, Gusach A, Orekhov P, Gerasimov A, Luginina A, Vakhrameev D, Ergasheva M, Kovaleva M, Khusainov G, Khorn P, Shevtsov M, Kovalev K, Bukhdruker S, Okhrimenko I, Popov P, Hu H, Weierstall U, Liu W, Cho Y, Gushchin I, Rogachev A, Bourenkov G, Park S, Park G, Hyun HJ, Park J, Gordeliy V, Borshchevskiy V, Mishin A, Cherezov V	Year: 2022
5CXV	-	M1 muscarinic acetylcholine receptor with bound tiotropium	Homo sapiens	PubMed ID: 26958838	Authors: Thal DM, Sun B, Feng D, Nawaratne V, Leach K, Felder CC, Bures MG, Evans DA, Weis WI, Bachhawat P, Kobilka TS, Sexton PM, Kobilka BK, Christopoulos A	Year: 2016
6OIJ	master: 5CXV	M1 muscarinic acetylcholine receptor in complex with G11 protein	Homo sapiens	PubMed ID: 31073061	Authors: Maeda S, Qu Q, Robertson MJ, Skiniotis G, Kobilka BK	Year: 2019
6WJC	master: 5CXV	M1 muscarinic acetylcholine receptor in complex with muscarinic toxin 7 (MT7)	Homo sapiens	PubMed ID: 32646996	Authors: Maeda S, Xu J, N Kadji FM, Clark MJ, Zhao J, Tsutsumi N, Aoki J, Sunahara RK, Inoue A, Garcia KC, Kobilka BK	Year: 2020
6ZFZ	master: 5CXV	M1 muscarinic acetylcholine receptor in complex with 77-LH-28-1	Homo sapiens	PubMed ID: 34822784	Authors: Brown AJH, Bradley SJ, Marshall FH, Brown GA, Bennett KA, Brown J, Cansfield JE, Cross DM, de Graaf C, Hudson BD, Dwomoh L, Dias JM, Errey JC, Hurrell E, Liptrot J, Mattedi G, Molloy C, Nathan PJ, Okrasa K, Osborne G, Patel JC, Pickworth M, Robertson N, Shahabi S, Bundgaard C, Phillips K, Broad LM, Goonawardena AV, Morairty SR, Browning M, Perini F, Dawson GR, Deakin JFW, Smith RT, Sexto…	Year: 2021
6ZG4	related: 6ZFZ	-	Homo sapiens	PubMed ID: 34822784	Authors: Brown AJH, Bradley SJ, Marshall FH, Brown GA, Bennett KA, Brown J, Cansfield JE, Cross DM, de Graaf C, Hudson BD, Dwomoh L, Dias JM, Errey JC, Hurrell E, Liptrot J, Mattedi G, Molloy C, Nathan PJ, Okrasa K, Osborne G, Patel JC, Pickworth M, Robertson N, Shahabi S, Bundgaard C, Phillips K, Broad LM, Goonawardena AV, Morairty SR, Browning M, Perini F, Dawson GR, Deakin JFW, Smith RT, Sexto…	Year: 2021
3UON	-	M2 muscarinic acetylcholine receptor bound to an antagonist	Homo sapiens	PubMed ID: 22278061	Authors: Haga K, Kruse AC, Asada H, Yurugi-Kobayashi T, Shiroishi M, Zhang C, Weis WI, Okada T, Kobilka BK, Haga T, Kobayashi T	Year: 2012
4MQS	master: 3UON	M2 muscarinic acetylcholine receptor bound to the agonist iperoxo	Homo sapiens	PubMed ID: 24256733	Authors: Kruse AC, Ring AM, Manglik A, Hu J, Hu K, Eitel K, Hubner H, Pardon E, Valant C, Sexton PM, Christopoulos A, Felder CC, Gmeiner P, Steyaert J, Weis WI, Garcia KC, Wess J, Kobilka BK	Year: 2013
4MQT	related: 4MQS	-	Homo sapiens	PubMed ID: 24256733	Authors: Kruse AC, Ring AM, Manglik A, Hu J, Hu K, Eitel K, Hubner H, Pardon E, Valant C, Sexton PM, Christopoulos A, Felder CC, Gmeiner P, Steyaert J, Weis WI, Garcia KC, Wess J, Kobilka BK	Year: 2013
6OIK	master: 3UON	M2 muscarinic acetylcholine receptor in complex with Go	Homo sapiens	PubMed ID: 31073061	Authors: Maeda S, Qu Q, Robertson MJ, Skiniotis G, Kobilka BK	Year: 2019
8E9W	-	M3 muscarinic acetylcholine receptor-miniGq protein complex with bound DCZ	Homo sapiens	PubMed ID: 36450989	Authors: Zhang S, Gumpper RH, Huang XP, Liu Y, Krumm BE, Cao C, Fay JF, Roth BL	Year: 2022
8E9Y	related: 8E9W	-	Homo sapiens	PubMed ID: 36450989	Authors: Zhang S, Gumpper RH, Huang XP, Liu Y, Krumm BE, Cao C, Fay JF, Roth BL	Year: 2022
8E9Z	related: 8E9W	-	Homo sapiens	PubMed ID: 36450989	Authors: Zhang S, Gumpper RH, Huang XP, Liu Y, Krumm BE, Cao C, Fay JF, Roth BL	Year: 2022
8EA0	related: 8E9W	-	Homo sapiens	PubMed ID: 36450989	Authors: Zhang S, Gumpper RH, Huang XP, Liu Y, Krumm BE, Cao C, Fay JF, Roth BL	Year: 2022
5DSG	-	M4 muscarinic acetylcholine receptor with bound tiotropium	Homo sapiens	PubMed ID: 26958838	Authors: Thal DM, Sun B, Feng D, Nawaratne V, Leach K, Felder CC, Bures MG, Evans DA, Weis WI, Bachhawat P, Kobilka TS, Sexton PM, Kobilka BK, Christopoulos A	Year: 2016
6KP6	master: 5DSG	M4 muscarinic acetylcholine receptor, inactive N449<sup>7.49</sup>R mutant	Homo sapiens	PubMed ID: 32148857	Authors: Wang J, Wu M, Wu L, Xu Y, Li F, Wu Y, Popov P, Wang L, Bai F, Zhao S, Liu ZJ, Hua T	Year: 2020
7V6A	master: 5DSG	M4 muscarinic acetylcholine receptor - Gi complex with bound compound 110	Homo sapiens	PubMed ID: 35606397	Authors: Wang J, Wu M, Chen Z, Wu L, Wang T, Cao D, Wang H, Liu S, Xu Y, Li F, Liu J, Chen N, Zhao S, Cheng J, Wang S, Hua T	Year: 2022
7V68	related: 7V6A	-	Homo sapiens	PubMed ID: 35606397	Authors: Wang J, Wu M, Chen Z, Wu L, Wang T, Cao D, Wang H, Liu S, Xu Y, Li F, Liu J, Chen N, Zhao S, Cheng J, Wang S, Hua T	Year: 2022
7V69	related: 7V6A	-	Homo sapiens	PubMed ID: 35606397	Authors: Wang J, Wu M, Chen Z, Wu L, Wang T, Cao D, Wang H, Liu S, Xu Y, Li F, Liu J, Chen N, Zhao S, Cheng J, Wang S, Hua T	Year: 2022
8E9X	master: 5DSG	M4 muscarinic acetylcholine receptor-miniGo protein complex with bound DCZ	Homo sapiens	PubMed ID: 36450989	Authors: Zhang S, Gumpper RH, Huang XP, Liu Y, Krumm BE, Cao C, Fay JF, Roth BL	Year: 2022
8FX5	master: 5DSG	M4 muscarinic acetylcholine receptor (M4 mAChR) - Gi1 complex with bound xanomeline	Homo sapiens	PubMed ID: 37673901	Authors: Burger WAC, Pham V, Vuckovic Z, Powers AS, Mobbs JI, Laloudakis Y, Glukhova A, Wootten D, Tobin AB, Sexton PM, Paul SM, Felder CC, Danev R, Dror RO, Christopoulos A, Valant C, Thal DM	Year: 2023
6OL9	-	M5 muscarinic acetylcholine receptor with bound tiotropium	Homo sapiens	PubMed ID: 31772027	Authors: Vuckovic Z, Gentry PR, Berizzi AE, Hirata K, Varghese S, Thompson G, van der Westhuizen ET, Burger WAC, Rahmani R, Valant C, Langmead CJ, Lindsley CW, Baell JB, Tobin AB, Sexton PM, Christopoulos A, Thal DM	Year: 2019
4DJH	-	kappa-opioid receptor in complex with JDTic	Homo sapiens	PubMed ID: 22437504	Authors: Wu H, Wacker D, Mileni M, Katritch V, Han GW, Vardy E, Liu W, Thompson AA, Huang XP, Carroll FI, Mascarella SW, Westkaemper RB, Mosier PD, Roth BL, Cherezov V, Stevens RC	Year: 2012
6VI4	master: 4DJH	kappa-opioid receptor in complex with JDTic and nanobody Nb6	Homo sapiens	PubMed ID: 32123179	Authors: Che T, English J, Krumm BE, Kim K, Pardon E, Olsen RHJ, Wang S, Zhang S, Diberto JF, Sciaky N, Carroll FI, Steyaert J, Wacker D, Roth BL	Year: 2020
6B73	master: 4DJH	kappa-opioid receptor, nanobody-stabilized active state	Homo sapiens	PubMed ID: 29307491	Authors: Che T, Majumdar S, Zaidi SA, Ondachi P, McCorvy JD, Wang S, Mosier PD, Uprety R, Vardy E, Krumm BE, Han GW, Lee MY, Pardon E, Steyaert J, Huang XP, Strachan RT, Tribo AR, Pasternak GW, Carroll FI, Stevens RC, Cherezov V, Katritch V, Wacker D, Roth BL	Year: 2018
8F7W	master: 4DJH	Œ∫-opioid receptor-Gi complex with bound dynorphin	Homo sapiens	PubMed ID: 36638794	Authors: Wang Y, Zhuang Y, DiBerto JF, Zhou XE, Schmitz GP, Yuan Q, Jain MK, Liu W, Melcher K, Jiang Y, Roth BL, Xu HE	Year: 2023
7YIT	master: 4DJH	kappa-opioid receptor in complex with nalfurafine and nanobody Nb39	Homo sapiens	PubMed ID: 36906681	Authors: El Daibani A, Paggi JM, Kim K, Laloudakis YD, Popov P, Bernhard SM, Krumm BE, Olsen RHJ, Diberto J, Carroll FI, Katritch V, Wunsch B, Dror RO, Che T	Year: 2023
8DZP	master: 4DJH	kappa-opioid receptor-Gi1 complex with bound momSalB	Homo sapiens	PubMed ID: 37138078	Authors: Han J, Zhang J, Nazarova AL, Bernhard SM, Krumm BE, Zhao L, Lam JH, Rangari VA, Majumdar S, Nichols DE, Katritch V, Yuan P, Fay JF, Che T	Year: 2023
8DZS	related: 8DZP	-	Homo sapiens	PubMed ID: 37138078	Authors: Han J, Zhang J, Nazarova AL, Bernhard SM, Krumm BE, Zhao L, Lam JH, Rangari VA, Majumdar S, Nichols DE, Katritch V, Yuan P, Fay JF, Che T	Year: 2023
8DZR	related: 8DZP	-	Homo sapiens	PubMed ID: 37138078	Authors: Han J, Zhang J, Nazarova AL, Bernhard SM, Krumm BE, Zhao L, Lam JH, Rangari VA, Majumdar S, Nichols DE, Katritch V, Yuan P, Fay JF, Che T	Year: 2023
8DZQ	related: 8DZP	-	Homo sapiens	PubMed ID: 37138078	Authors: Han J, Zhang J, Nazarova AL, Bernhard SM, Krumm BE, Zhao L, Lam JH, Rangari VA, Majumdar S, Nichols DE, Katritch V, Yuan P, Fay JF, Che T	Year: 2023
8EF5	-	mu-opioid receptor-Gi complex with bound fentanyl	Homo sapiens	PubMed ID: 36368306	Authors: Zhuang Y, Wang Y, He B, He X, Zhou XE, Guo S, Rao Q, Yang J, Liu J, Zhou Q, Wang X, Liu M, Liu W, Jiang X, Yang D, Jiang H, Shen J, Melcher K, Chen H, Jiang Y, Cheng X, Wang MW, Xie X, Xu HE	Year: 2022
8EFO	related: 8EF5	-	Homo sapiens	PubMed ID: 36368306	Authors: Zhuang Y, Wang Y, He B, He X, Zhou XE, Guo S, Rao Q, Yang J, Liu J, Zhou Q, Wang X, Liu M, Liu W, Jiang X, Yang D, Jiang H, Shen J, Melcher K, Chen H, Jiang Y, Cheng X, Wang MW, Xie X, Xu HE	Year: 2022
8EF6	related: 8EF5	-	Homo sapiens	PubMed ID: 36368306	Authors: Zhuang Y, Wang Y, He B, He X, Zhou XE, Guo S, Rao Q, Yang J, Liu J, Zhou Q, Wang X, Liu M, Liu W, Jiang X, Yang D, Jiang H, Shen J, Melcher K, Chen H, Jiang Y, Cheng X, Wang MW, Xie X, Xu HE	Year: 2022
8EFQ	related: 8EF5	-	Homo sapiens	PubMed ID: 36368306	Authors: Zhuang Y, Wang Y, He B, He X, Zhou XE, Guo S, Rao Q, Yang J, Liu J, Zhou Q, Wang X, Liu M, Liu W, Jiang X, Yang D, Jiang H, Shen J, Melcher K, Chen H, Jiang Y, Cheng X, Wang MW, Xie X, Xu HE	Year: 2022
8EFL	related: 8EF5	-	Homo sapiens	PubMed ID: 36368306	Authors: Zhuang Y, Wang Y, He B, He X, Zhou XE, Guo S, Rao Q, Yang J, Liu J, Zhou Q, Wang X, Liu M, Liu W, Jiang X, Yang D, Jiang H, Shen J, Melcher K, Chen H, Jiang Y, Cheng X, Wang MW, Xie X, Xu HE	Year: 2022
8EFB	related: 8EF5	-	Homo sapiens	PubMed ID: 36368306	Authors: Zhuang Y, Wang Y, He B, He X, Zhou XE, Guo S, Rao Q, Yang J, Liu J, Zhou Q, Wang X, Liu M, Liu W, Jiang X, Yang D, Jiang H, Shen J, Melcher K, Chen H, Jiang Y, Cheng X, Wang MW, Xie X, Xu HE	Year: 2022
8F7Q	master: 8EF5	Œº-opioid receptor-Gi complex with bound beta-endorphin	Homo sapiens	PubMed ID: 36638794	Authors: Wang Y, Zhuang Y, DiBerto JF, Zhou XE, Schmitz GP, Yuan Q, Jain MK, Liu W, Melcher K, Jiang Y, Roth BL, Xu HE	Year: 2023
8F7R	related: 8F7Q	-	Homo sapiens	PubMed ID: 36638794	Authors: Wang Y, Zhuang Y, DiBerto JF, Zhou XE, Schmitz GP, Yuan Q, Jain MK, Liu W, Melcher K, Jiang Y, Roth BL, Xu HE	Year: 2023
4N6H	-	delta;-opioid receptor in complex with naltrindol	Homo sapiens	PubMed ID: 24413399	Authors: Fenalti G, Giguere PM, Katritch V, Huang XP, Thompson AA, Cherezov V, Roth BL, Stevens RC	Year: 2014
4RWD	master: 4N6H	delta;-opioid receptor with bound antagonist/agonist tetrapeptide DIPP-NH2	Homo sapiens	PubMed ID: 25686086	Authors: Fenalti G, Zatsepin NA, Betti C, Giguere P, Han GW, Ishchenko A, Liu W, Guillemyn K, Zhang H, James D, Wang D, Weierstall U, Spence JC, Boutet S, Messerschmidt M, Williams GJ, Gati C, Yefanov OM, White TA, Oberthuer D, Metz M, Yoon CH, Barty A, Chapman HN, Basu S, Coe J, Conrad CE, Fromme R, Fromme P, Tourwe D, Schiller PW, Roth BL, Ballet S, Katritch V, Stevens RC, Cherezov V	Year: 2015
4RWA	related: 4RWD	-	Homo sapiens	PubMed ID: 25686086	Authors: Fenalti G, Zatsepin NA, Betti C, Giguere P, Han GW, Ishchenko A, Liu W, Guillemyn K, Zhang H, James D, Wang D, Weierstall U, Spence JC, Boutet S, Messerschmidt M, Williams GJ, Gati C, Yefanov OM, White TA, Oberthuer D, Metz M, Yoon CH, Barty A, Chapman HN, Basu S, Coe J, Conrad CE, Fromme R, Fromme P, Tourwe D, Schiller PW, Roth BL, Ballet S, Katritch V, Stevens RC, Cherezov V	Year: 2015
6PT2	master: 4N6H	delta;-opioid receptor in complex with the peptide agonist KGCHM07	Homo sapiens	PubMed ID: 31807708	Authors: Claff T, Yu J, Blais V, Patel N, Martin C, Wu L, Han GW, Holleran BJ, Van der Poorten O, White KL, Hanson MA, Sarret P, Gendron L, Cherezov V, Katritch V, Ballet S, Liu ZJ, Muller CE, Stevens RC	Year: 2019
6PT3	related: 6PT2	-	Homo sapiens	PubMed ID: 31807708	Authors: Claff T, Yu J, Blais V, Patel N, Martin C, Wu L, Han GW, Holleran BJ, Van der Poorten O, White KL, Hanson MA, Sarret P, Gendron L, Cherezov V, Katritch V, Ballet S, Liu ZJ, Muller CE, Stevens RC	Year: 2019
8F7S	master: 4N6H	Œ¥-opioid receptor-Gi complex with bound deltorphin	Homo sapiens	PubMed ID: 36638794	Authors: Wang Y, Zhuang Y, DiBerto JF, Zhou XE, Schmitz GP, Yuan Q, Jain MK, Liu W, Melcher K, Jiang Y, Roth BL, Xu HE	Year: 2023
5TGZ	-	CB1 cannabinoid receptor complexed with stabilizing antagonist AM6538	Homo sapiens	PubMed ID: 27768894	Authors: Hua T, Vemuri K, Pu M, Qu L, Han GW, Wu Y, Zhao S, Shui W, Li S, Korde A, Laprairie RB, Stahl EL, Ho JH, Zvonok N, Zhou H, Kufareva I, Wu B, Zhao Q, Hanson MA, Bohn LM, Makriyannis A, Stevens RC, Liu ZJ	Year: 2016
6KQI	master: 5TGZ	CB1 cannabinoid receptor with bound ORG27569 (NAM) and CP55940 agonist	Homo sapiens	PubMed ID: 31659318	Authors: Shao Z, Yan W, Chapman K, Ramesh K, Ferrell AJ, Yin J, Wang X, Xu Q, Rosenbaum DM	Year: 2019
5U09	master: 5TGZ	CB1 cannabinoid receptor with bound inhibitor taranabant	Homo sapiens	PubMed ID: 27851727	Authors: Shao Z, Yin J, Chapman K, Grzemska M, Clark L, Wang J, Rosenbaum DM	Year: 2016
6N4B	master: 5TGZ	CB1 cannabinoid receptor with bound MDMB-Fubinaca	Homo sapiens	PubMed ID: 30639101	Authors: Krishna Kumar K, Shalev-Benami M, Robertson MJ, Hu H, Banister SD, Hollingsworth SA, Latorraca NR, Kato HE, Hilger D, Maeda S, Weis WI, Farrens DL, Dror RO, Malhotra SV, Kobilka BK, Skiniotis G	Year: 2019
6KPG	master: 5TGZ	CB1 cannabinoid receptor complexed with G protein and AM841	Homo sapiens	PubMed ID: 32004463	Authors: Hua T, Li X, Wu L, Iliopoulos-Tsoutsouvas C, Wang Y, Wu M, Shen L, Johnston CA, Nikas SP, Song F, Song X, Yuan S, Sun Q, Wu Y, Jiang S, Grim TW, Benchama O, Stahl EL, Zvonok N, Zhao S, Bohn LM, Makriyannis A, Liu ZJ	Year: 2020
5XRA	master: 5TGZ	CB1 cannabinoid receptor complexed wih AM11542	Homo sapiens	PubMed ID: 28678776	Authors: Hua T, Vemuri K, Nikas SP, Laprairie RB, Wu Y, Qu L, Pu M, Korde A, Jiang S, Ho JH, Han GW, Ding K, Li X, Liu H, Hanson MA, Zhao S, Bohn LM, Makriyannis A, Stevens RC, Liu ZJ	Year: 2017
5XR8	related: 5XRA	-	Homo sapiens	PubMed ID: 28678776	Authors: Hua T, Vemuri K, Nikas SP, Laprairie RB, Wu Y, Qu L, Pu M, Korde A, Jiang S, Ho JH, Han GW, Ding K, Li X, Liu H, Hanson MA, Zhao S, Bohn LM, Makriyannis A, Stevens RC, Liu ZJ	Year: 2017
7FEE	master: 5TGZ	CB1 cannabinoid receptor complexed wih CP55940 and ZCZ011	Homo sapiens	PubMed ID: 35637350	Authors: Yang X, Wang X, Xu Z, Wu C, Zhou Y, Wang Y, Lin G, Li K, Wu M, Xia A, Liu J, Cheng L, Zou J, Yan W, Shao Z, Yang S	Year: 2022
7WV9	related: 7FEE	-	Homo sapiens	PubMed ID: 35637350	Authors: Yang X, Wang X, Xu Z, Wu C, Zhou Y, Wang Y, Lin G, Li K, Wu M, Xia A, Liu J, Cheng L, Zou J, Yan W, Shao Z, Yang S	Year: 2022
8GHV	master: 5TGZ	CB1-Gi cannabinoid receptor complex with bound AMG315	Homo sapiens	PubMed ID: 37160876	Authors: Krishna Kumar K, Robertson MJ, Thadhani E, Wang H, Suomivuori CM, Powers AS, Ji L, Nikas SP, Dror RO, Inoue A, Makriyannis A, Skiniotis G, Kobilka B	Year: 2023
5ZTY	-	CB2 cannabinoid receptor complexed with antagonist AM10257	Homo sapiens	PubMed ID: 30639103	Authors: Li X, Hua T, Vemuri K, Ho JH, Wu Y, Wu L, Popov P, Benchama O, Zvonok N, Locke K, Qu L, Han GW, Iyer MR, Cinar R, Coffey NJ, Wang J, Wu M, Katritch V, Zhao S, Kunos G, Bohn LM, Makriyannis A, Stevens RC, Liu ZJ	Year: 2019
6KPC	master: 5ZTY	CB2 cannabinoid receptor complexed with antagonist AM12033	Homo sapiens	PubMed ID: 32004463	Authors: Hua T, Li X, Wu L, Iliopoulos-Tsoutsouvas C, Wang Y, Wu M, Shen L, Johnston CA, Nikas SP, Song F, Song X, Yuan S, Sun Q, Wu Y, Jiang S, Grim TW, Benchama O, Stahl EL, Zvonok N, Zhao S, Bohn LM, Makriyannis A, Liu ZJ	Year: 2020
6KPF	related: 6KPC	-	Homo sapiens	PubMed ID: 32004463	Authors: Hua T, Li X, Wu L, Iliopoulos-Tsoutsouvas C, Wang Y, Wu M, Shen L, Johnston CA, Nikas SP, Song F, Song X, Yuan S, Sun Q, Wu Y, Jiang S, Grim TW, Benchama O, Stahl EL, Zvonok N, Zhao S, Bohn LM, Makriyannis A, Liu ZJ	Year: 2020
6PT0	master: 5ZTY	CB2-Gi cannabinoid receptor complex	Homo sapiens	PubMed ID: 32004460	Authors: Xing C, Zhuang Y, Xu TH, Feng Z, Zhou XE, Chen M, Wang L, Meng X, Xue Y, Wang J, Liu H, McGuire TF, Zhao G, Melcher K, Zhang C, Xu HE, Xie XQ	Year: 2020
8GUT	master: 5ZTY	CB2-Gi cannabinoid receptor complex with bound LEI-102	Homo sapiens	PubMed ID: 36922494	Authors: Li X, Chang H, Bouma J, de Paus LV, Mukhopadhyay P, Paloczi J, Mustafa M, van der Horst C, Kumar SS, Wu L, Yu Y, van den Berg RJBHN, Janssen APA, Lichtman A, Liu ZJ, Pacher P, van der Stelt M, Heitman LH, Hua T	Year: 2023
8GUQ	related: 8GUT	-	Homo sapiens	PubMed ID: 36922494	Authors: Li X, Chang H, Bouma J, de Paus LV, Mukhopadhyay P, Paloczi J, Mustafa M, van der Horst C, Kumar SS, Wu L, Yu Y, van den Berg RJBHN, Janssen APA, Lichtman A, Liu ZJ, Pacher P, van der Stelt M, Heitman LH, Hua T	Year: 2023
8GUR	related: 8GUT	-	Homo sapiens	PubMed ID: 36922494	Authors: Li X, Chang H, Bouma J, de Paus LV, Mukhopadhyay P, Paloczi J, Mustafa M, van der Horst C, Kumar SS, Wu L, Yu Y, van den Berg RJBHN, Janssen APA, Lichtman A, Liu ZJ, Pacher P, van der Stelt M, Heitman LH, Hua T	Year: 2023
8GUS	related: 8GUT	-	Homo sapiens	PubMed ID: 36922494	Authors: Li X, Chang H, Bouma J, de Paus LV, Mukhopadhyay P, Paloczi J, Mustafa M, van der Horst C, Kumar SS, Wu L, Yu Y, van den Berg RJBHN, Janssen APA, Lichtman A, Liu ZJ, Pacher P, van der Stelt M, Heitman LH, Hua T	Year: 2023
4EA3	-	Nociceptin/orphanin FQ (N/OFQ) receptor with bound peptide	Homo sapiens	PubMed ID: 22596163	Authors: Thompson AA, Liu W, Chun E, Katritch V, Wu H, Vardy E, Huang XP, Trapella C, Guerrini R, Calo G, Roth BL, Cherezov V, Stevens RC	Year: 2012
5DHG	master: 4EA3	Nociceptin/orphanin FQ (N/OFQ) receptor with bound C-35	Homo sapiens	PubMed ID: 26526853	Authors: Miller RL, Thompson AA, Trapella C, Guerrini R, Malfacini D, Patel N, Han GW, Cherezov V, Calo G, Katritch V, Stevens RC	Year: 2015
5DHH	related: 5DHG	-	Homo sapiens	PubMed ID: 26526853	Authors: Miller RL, Thompson AA, Trapella C, Guerrini R, Malfacini D, Patel N, Han GW, Cherezov V, Calo G, Katritch V, Stevens RC	Year: 2015
8F7X	master: 4EA3	Nociceptin/orphanin FQ (N/OFQ) receptor-Gi complex with bound nociceptin peptide	Homo sapiens	PubMed ID: 36638794	Authors: Wang Y, Zhuang Y, DiBerto JF, Zhou XE, Schmitz GP, Yuan Q, Jain MK, Liu W, Melcher K, Jiang Y, Roth BL, Xu HE	Year: 2023
6OS9	-	NTSR1 neurotensin receptor in complex with Gi1 hetero trimer, canonical conformation (C state)	Homo sapiens	PubMed ID: 31243364	Authors: Kato HE, Zhang Y, Hu H, Suomivuori CM, Kadji FMN, Aoki J, Krishna Kumar K, Fonseca R, Hilger D, Huang W, Latorraca NR, Inoue A, Dror RO, Kobilka BK, Skiniotis G	Year: 2019
6OSA	related: 6OS9	-	Homo sapiens	PubMed ID: 31243364	Authors: Kato HE, Zhang Y, Hu H, Suomivuori CM, Kadji FMN, Aoki J, Krishna Kumar K, Fonseca R, Hilger D, Huang W, Latorraca NR, Inoue A, Dror RO, Kobilka BK, Skiniotis G	Year: 2019
6PWC	master: 6OS9	NTSR1 neurotensin receptor in complex with Arrestin-2	Homo sapiens	PubMed ID: 31776446	Authors: Yin W, Li Z, Jin M, Yin YL, de Waal PW, Pal K, Yin Y, Gao X, He Y, Gao J, Wang X, Zhang Y, Zhou H, Melcher K, Jiang Y, Cong Y, Edward Zhou X, Yu X, Eric Xu H	Year: 2019
6UP7	master: 6OS9	NTSR1 neurotensin receptor in complex with beta-arrestin1	Homo sapiens	PubMed ID: 31945771	Authors: Huang W, Masureel M, Qu Q, Janetzko J, Inoue A, Kato HE, Robertson MJ, Nguyen KC, Glenn JS, Skiniotis G, Kobilka BK	Year: 2020
7UL2	master: 6OS9	NTSR1 neurotensin receptor in complex with SR48692 and nanobody Nb6	Homo sapiens	PubMed ID: 36396979	Authors: Robertson MJ, Papasergi-Scott MM, He F, Seven AB, Meyerowitz JG, Panova O, Peroto MC, Che T, Skiniotis G	Year: 2022
5ZBQ	-	Neuropeptide Y Y1 receptor with bound UR-MK299	Homo sapiens	PubMed ID: 29670288	Authors: Yang Z, Han S, Keller M, Kaiser A, Bender BJ, Bosse M, Burkert K, Kogler LM, Wifling D, Bernhardt G, Plank N, Littmann T, Schmidt P, Yi C, Li B, Ye S, Zhang R, Xu B, Larhammar D, Stevens RC, Huster D, Meiler J, Zhao Q, Beck-Sickinger AG, Buschauer A, Wu B	Year: 2018
5ZBH	related: 5ZBQ	-	Homo sapiens	PubMed ID: 29670288	Authors: Yang Z, Han S, Keller M, Kaiser A, Bender BJ, Bosse M, Burkert K, Kogler LM, Wifling D, Bernhardt G, Plank N, Littmann T, Schmidt P, Yi C, Li B, Ye S, Zhang R, Xu B, Larhammar D, Stevens RC, Huster D, Meiler J, Zhao Q, Beck-Sickinger AG, Buschauer A, Wu B	Year: 2018
7VGX	master: 5ZBQ	Neuropeptide Y Y1 - G Protein complex with bound peptide-agonist Neuropeptide Y (NPY)	Homo sapiens	PubMed ID: 35165283	Authors: Park C, Kim J, Ko SB, Choi YK, Jeong H, Woo H, Kang H, Bang I, Kim SA, Yoon TY, Seok C, Im W, Choi HJ	Year: 2022
7DDZ	-	Neuropeptide Y Y2 receptor with bound selective antagonist JNJ-31020028	Homo sapiens	PubMed ID: 33531491	Authors: Tang T, Hartig C, Chen Q, Zhao W, Kaiser A, Zhang X, Zhang H, Qu H, Yi C, Ma L, Han S, Zhao Q, Beck-Sickinger AG, Wu B	Year: 2021
7X9B	master: 7DDZ	Neuropeptide Y Y2 - Gi Protein complex with bound NPY	Homo sapiens	PubMed ID: 35507650	Authors: Tang T, Tan Q, Han S, Diemar A, Lobner K, Wang H, Schus C, Behr V, Morl K, Wang M, Chu X, Yi C, Keller M, Kofoed J, Reedtz-Runge S, Kaiser A, Beck-Sickinger AG, Zhao Q, Wu B	Year: 2022
7YON	master: 7DDZ	Neuropeptide Y Y2 - Gi Protein complex with bound PYY (3-36)	Homo sapiens	PubMed ID: 36525977	Authors: Kang H, Park C, Choi YK, Bae J, Kwon S, Kim J, Choi C, Seok C, Im W, Choi HJ	Year: 2023
7YOO	related: 7YON	-	Homo sapiens	PubMed ID: 36525977	Authors: Kang H, Park C, Choi YK, Bae J, Kwon S, Kim J, Choi C, Seok C, Im W, Choi HJ	Year: 2023
7X9C	-	Neuropeptide Y Y4 - Gi Protein complex with bound PP	Homo sapiens	PubMed ID: 35507650	Authors: Tang T, Tan Q, Han S, Diemar A, Lobner K, Wang H, Schus C, Behr V, Morl K, Wang M, Chu X, Yi C, Keller M, Kofoed J, Reedtz-Runge S, Kaiser A, Beck-Sickinger AG, Zhao Q, Wu B	Year: 2022
3VW7	-	Protease-activated receptor 1 (PAR1) bound with antagonist vorapaxar	Homo sapiens	PubMed ID: 23222541	Authors: Zhang C, Srinivasan Y, Arlow DH, Fung JJ, Palmer D, Zheng Y, Green HF, Pandey A, Dror RO, Shaw DE, Weis WI, Coughlin SR, Kobilka BK	Year: 2012
5NDD	-	Protease-activated receptor 2 (PAR2) with bound AZ8838	Homo sapiens	PubMed ID: 28445455	Authors: Cheng RKY, Fiez-Vandal C, Schlenker O, Edman K, Aggeler B, Brown DG, Brown GA, Cooke RM, Dumelin CE, Dore AS, Geschwindner S, Grebner C, Hermansson NO, Jazayeri A, Johansson P, Leong L, Prihandoko R, Rappas M, Soutter H, Snijder A, Sundstrom L, Tehan B, Thornton P, Troast D, Wiggin G, Zhukov A, Marshall FH, Dekker N	Year: 2017
5NDZ	related: 5NDD	-	Homo sapiens	PubMed ID: 28445455	Authors: Cheng RKY, Fiez-Vandal C, Schlenker O, Edman K, Aggeler B, Brown DG, Brown GA, Cooke RM, Dumelin CE, Dore AS, Geschwindner S, Grebner C, Hermansson NO, Jazayeri A, Johansson P, Leong L, Prihandoko R, Rappas M, Soutter H, Snijder A, Sundstrom L, Tehan B, Thornton P, Troast D, Wiggin G, Zhukov A, Marshall FH, Dekker N	Year: 2017
5NJ6	related: 5NDD	-	Homo sapiens	PubMed ID: 28445455	Authors: Cheng RKY, Fiez-Vandal C, Schlenker O, Edman K, Aggeler B, Brown DG, Brown GA, Cooke RM, Dumelin CE, Dore AS, Geschwindner S, Grebner C, Hermansson NO, Jazayeri A, Johansson P, Leong L, Prihandoko R, Rappas M, Soutter H, Snijder A, Sundstrom L, Tehan B, Thornton P, Troast D, Wiggin G, Zhukov A, Marshall FH, Dekker N	Year: 2017
2LOU	-	Apelin receptor (AR) TM helix 1 in DPC micelles	Homo sapiens	PubMed ID: 23438363	Authors: Langelaan DN, Reddy T, Banks AW, Dellaire G, Dupre DJ, Rainey JK	Year: 2013
2LOW	related: 2LOU	-	Homo sapiens	PubMed ID: 23438363	Authors: Langelaan DN, Reddy T, Banks AW, Dellaire G, Dupre DJ, Rainey JK	Year: 2013
2LOV	related: 2LOU	-	Homo sapiens	PubMed ID: 23438363	Authors: Langelaan DN, Reddy T, Banks AW, Dellaire G, Dupre DJ, Rainey JK	Year: 2013
2LOT	related: 2LOU	-	Homo sapiens	PubMed ID: 23438363	Authors: Langelaan DN, Reddy T, Banks AW, Dellaire G, Dupre DJ, Rainey JK	Year: 2013
5VBL	master: 2LOU	Apelin receptor (angiotensin II protein J receptor [APJR]) in complex with apelin-17 mimetic peptide	Homo sapiens	PubMed ID: 28528775	Authors: Ma Y, Yue Y, Ma Y, Zhang Q, Zhou Q, Song Y, Shen Y, Li X, Ma X, Li C, Hanson MA, Han GW, Sickmier EA, Swaminath G, Zhao S, Stevens RC, Hu LA, Zhong W, Zhang M, Xu F	Year: 2017
7W0L	master: 2LOU	Apelin receptor (angiotensin II protein J receptor [APJR]) - Gi complex, dimeric APJR, with bound compound 644	Homo sapiens	PubMed ID: 35817871	Authors: Yue Y, Liu L, Wu LJ, Wu Y, Wang L, Li F, Liu J, Han GW, Chen B, Lin X, Brouillette RL, Breault e;:, Longpre;: JM, Shi S, Lei H, Sarret P, Stevens RC, Hanson MA, Xu F	Year: 2022
7W0P	related: 7W0L	-	Homo sapiens	PubMed ID: 35817871	Authors: Yue Y, Liu L, Wu LJ, Wu Y, Wang L, Li F, Liu J, Han GW, Chen B, Lin X, Brouillette RL, Breault e;:, Longpre;: JM, Shi S, Lei H, Sarret P, Stevens RC, Hanson MA, Xu F	Year: 2022
7W0O	related: 7W0L	-	Homo sapiens	PubMed ID: 35817871	Authors: Yue Y, Liu L, Wu LJ, Wu Y, Wang L, Li F, Liu J, Han GW, Chen B, Lin X, Brouillette RL, Breault e;:, Longpre;: JM, Shi S, Lei H, Sarret P, Stevens RC, Hanson MA, Xu F	Year: 2022
7SUS	related: 7W0L	-	Homo sapiens	PubMed ID: 35817871	Authors: Yue Y, Liu L, Wu LJ, Wu Y, Wang L, Li F, Liu J, Han GW, Chen B, Lin X, Brouillette RL, Breault e;:, Longpre;: JM, Shi S, Lei H, Sarret P, Stevens RC, Hanson MA, Xu F	Year: 2022
7W0M	related: 7W0L	-	Homo sapiens	PubMed ID: 35817871	Authors: Yue Y, Liu L, Wu LJ, Wu Y, Wang L, Li F, Liu J, Han GW, Chen B, Lin X, Brouillette RL, Breault e;:, Longpre;: JM, Shi S, Lei H, Sarret P, Stevens RC, Hanson MA, Xu F	Year: 2022
8XZG	master: 2LOU	Apelin receptor (angiotensin II protein J receptor [APJR])- Gi complex with bound apelin	Homo sapiens	PubMed ID: 38428423	Authors: Wang WW, Ji SY, Zhang W, Zhang J, Cai C, Hu R, Zang SK, Miao L, Xu H, Chen LN, Yang Z, Guo J, Qin J, Shen DD, Liang P, Zhang Y, Zhang Y	Year: 2024
8XZH	related: 8XZG	-	Homo sapiens	PubMed ID: 38428423	Authors: Wang WW, Ji SY, Zhang W, Zhang J, Cai C, Hu R, Zang SK, Miao L, Xu H, Chen LN, Yang Z, Guo J, Qin J, Shen DD, Liang P, Zhang Y, Zhang Y	Year: 2024
8XZF	related: 8XZG	-	Homo sapiens	PubMed ID: 38428423	Authors: Wang WW, Ji SY, Zhang W, Zhang J, Cai C, Hu R, Zang SK, Miao L, Xu H, Chen LN, Yang Z, Guo J, Qin J, Shen DD, Liang P, Zhang Y, Zhang Y	Year: 2024
8XZI	related: 8XZG	-	Homo sapiens	PubMed ID: 38428423	Authors: Wang WW, Ji SY, Zhang W, Zhang J, Cai C, Hu R, Zang SK, Miao L, Xu H, Chen LN, Yang Z, Guo J, Qin J, Shen DD, Liang P, Zhang Y, Zhang Y	Year: 2024
8XZJ	related: 8XZG	-	Homo sapiens	PubMed ID: 38428423	Authors: Wang WW, Ji SY, Zhang W, Zhang J, Cai C, Hu R, Zang SK, Miao L, Xu H, Chen LN, Yang Z, Guo J, Qin J, Shen DD, Liang P, Zhang Y, Zhang Y	Year: 2024
7E2X	-	5-HT1A-Gi serotonin receptor complex, apo state	Homo sapiens	PubMed ID: 33762731	Authors: Xu P, Huang S, Zhang H, Mao C, Zhou XE, Cheng X, Simon IA, Shen DD, Yen HY, Robinson CV, Harpsoe K, Svensson B, Guo J, Jiang H, Gloriam DE, Melcher K, Jiang Y, Zhang Y, Xu HE	Year: 2021
7E2Z	related: 7E2X	-	Homo sapiens	PubMed ID: 33762731	Authors: Xu P, Huang S, Zhang H, Mao C, Zhou XE, Cheng X, Simon IA, Shen DD, Yen HY, Robinson CV, Harpsoe K, Svensson B, Guo J, Jiang H, Gloriam DE, Melcher K, Jiang Y, Zhang Y, Xu HE	Year: 2021
7E2Y	related: 7E2X	-	Homo sapiens	PubMed ID: 33762731	Authors: Xu P, Huang S, Zhang H, Mao C, Zhou XE, Cheng X, Simon IA, Shen DD, Yen HY, Robinson CV, Harpsoe K, Svensson B, Guo J, Jiang H, Gloriam DE, Melcher K, Jiang Y, Zhang Y, Xu HE	Year: 2021
8JSP	master: 7E2X	5-HT1A-Gi serotonin receptor complex with bound Ulotaront(SEP-363856)	Homo sapiens	PubMed ID: 37935376	Authors: Xu Z, Guo L, Yu J, Shen S, Wu C, Zhang W, Zhao C, Deng Y, Tian X, Feng Y, Hou H, Su L, Wang H, Guo S, Wang H, Wang K, Chen P, Zhao J, Zhang X, Yong X, Cheng L, Liu L, Yang S, Yang F, Wang X, Yu X, Xu Y, Sun JP, Yan W, Shao Z	Year: 2023
8W8B	master: 7E2X	5-HT1A-Gi serotonin receptor complex, with bound SEP-363856	Homo sapiens	PubMed ID: 37935377	Authors: Liu H, Zheng Y, Wang Y, Wang Y, He X, Xu P, Huang S, Yuan Q, Zhang X, Wang L, Jiang K, Chen H, Li Z, Liu W, Wang S, Xu HE, Xu F	Year: 2023
4IAR	-	5-HT1B serotonin receptor with bound ergotamine	Homo sapiens	PubMed ID: 23519210	Authors: Wang C, Jiang Y, Ma J, Wu H, Wacker D, Katritch V, Han GW, Liu W, Huang XP, Vardy E, McCorvy JD, Gao X, Zhou XE, Melcher K, Zhang C, Bai F, Yang H, Yang L, Jiang H, Roth BL, Cherezov V, Stevens RC, Xu HE	Year: 2013
4IAQ	related: 4IAR	-	Homo sapiens	PubMed ID: 23519210	Authors: Wang C, Jiang Y, Ma J, Wu H, Wacker D, Katritch V, Han GW, Liu W, Huang XP, Vardy E, McCorvy JD, Gao X, Zhou XE, Melcher K, Zhang C, Bai F, Yang H, Yang L, Jiang H, Roth BL, Cherezov V, Stevens RC, Xu HE	Year: 2013
6G79	master: 4IAR	5-HT1B serotonin receptor with bound donitriptan coupled to heterotrimeric Go	Homo sapiens	PubMed ID: 29925951	Authors: Garcia-Nafria J, Nehme; R, Edwards PC, Tate CG	Year: 2018
7C61	master: 4IAR	5-HT1B serotonin receptor with SRP2070_Fab complex	Homo sapiens	PubMed ID: 32669569	Authors: Miyagi H, Asada H, Suzuki M, Takahashi Y, Yasunaga M, Suno C, Iwata S, Saito JI	Year: 2020
7e+32	-	5-HT1D-Gi serotonin receptor complex	Homo sapiens	PubMed ID: 33762731	Authors: Xu P, Huang S, Zhang H, Mao C, Zhou XE, Cheng X, Simon IA, Shen DD, Yen HY, Robinson CV, Harpsoe K, Svensson B, Guo J, Jiang H, Gloriam DE, Melcher K, Jiang Y, Zhang Y, Xu HE	Year: 2021
7e+33	-	5-HT1E-Gi serotonin receptor complex	Homo sapiens	PubMed ID: 33762731	Authors: Xu P, Huang S, Zhang H, Mao C, Zhou XE, Cheng X, Simon IA, Shen DD, Yen HY, Robinson CV, Harpsoe K, Svensson B, Guo J, Jiang H, Gloriam DE, Melcher K, Jiang Y, Zhang Y, Xu HE	Year: 2021
8UGY	master: 7E33	5-HT1E-Gi1 serotonin receptor complex with bound agonist mianserin	Homo sapiens	PubMed ID: 37986777	Authors: Zilberg G, Parpounas AK, Warren AL, Fiorillo B, Provasi D, Filizola M, Wacker D	Year: 2023
8UH3	related: 8UGY	-	Homo sapiens	PubMed ID: 37986777	Authors: Zilberg G, Parpounas AK, Warren AL, Fiorillo B, Provasi D, Filizola M, Wacker D	Year: 2023
7EXD	-	5-HT1F-Gi serotonin receptor complex	Homo sapiens	PubMed ID: 34239069	Authors: Huang S, Xu P, Tan Y, You C, Zhang Y, Jiang Y, Xu HE	Year: 2021
6A93	-	5-HT2A serotonin receptor with bound risperidone	Homo sapiens	PubMed ID: 30723326	Authors: Kimura KT, Asada H, Inoue A, Kadji FMN, Im D, Mori C, Arakawa T, Hirata K, Nomura Y, Nomura N, Aoki J, Iwata S, Shimamura T	Year: 2019
6A94	related: 6A93	-	Homo sapiens	PubMed ID: 30723326	Authors: Kimura KT, Asada H, Inoue A, Kadji FMN, Im D, Mori C, Arakawa T, Hirata K, Nomura Y, Nomura N, Aoki J, Iwata S, Shimamura T	Year: 2019
6WHA	master: 6A93	5-HT2A serotonin receptor complexed with Galphaq and hallucinogen	Homo sapiens	PubMed ID: 32946782	Authors: Kim K, Che T, Panova O, DiBerto JF, Lyu J, Krumm BE, Wacker D, Robertson MJ, Seven AB, Nichols DE, Shoichet BK, Skiniotis G, Roth BL	Year: 2020
6WH4	related: 6WHA	-	Homo sapiens	PubMed ID: 32946782	Authors: Kim K, Che T, Panova O, DiBerto JF, Lyu J, Krumm BE, Wacker D, Robertson MJ, Seven AB, Nichols DE, Shoichet BK, Skiniotis G, Roth BL	Year: 2020
6WGT	related: 6WHA	-	Homo sapiens	PubMed ID: 32946782	Authors: Kim K, Che T, Panova O, DiBerto JF, Lyu J, Krumm BE, Wacker D, Robertson MJ, Seven AB, Nichols DE, Shoichet BK, Skiniotis G, Roth BL	Year: 2020
7VOD	master: 6A93	5-HT2A serotonin receptor with bound cariprazine	Homo sapiens	PubMed ID: 34887590	Authors: Chen Z, Fan L, Wang H, Yu J, Lu D, Qi J, Nie F, Luo Z, Liu Z, Cheng J, Wang S	Year: 2022
7VOE	related: 7VOD	-	Homo sapiens	PubMed ID: 34887590	Authors: Chen Z, Fan L, Wang H, Yu J, Lu D, Qi J, Nie F, Luo Z, Liu Z, Cheng J, Wang S	Year: 2022
7WC4	master: 6A93	5-HT2A serotonin receptor in complex with serotonin	Homo sapiens	PubMed ID: 35084960	Authors: Cao D, Yu J, Wang H, Luo Z, Liu X, He L, Qi J, Fan L, Tang L, Chen Z, Li J, Cheng J, Wang S	Year: 2022
7WC7	related: 7WC4	-	Homo sapiens	PubMed ID: 35084960	Authors: Cao D, Yu J, Wang H, Luo Z, Liu X, He L, Qi J, Fan L, Tang L, Chen Z, Li J, Cheng J, Wang S	Year: 2022
7WC9	related: 7WC4	-	Homo sapiens	PubMed ID: 35084960	Authors: Cao D, Yu J, Wang H, Luo Z, Liu X, He L, Qi J, Fan L, Tang L, Chen Z, Li J, Cheng J, Wang S	Year: 2022
7WC8	related: 7WC4	-	Homo sapiens	PubMed ID: 35084960	Authors: Cao D, Yu J, Wang H, Luo Z, Liu X, He L, Qi J, Fan L, Tang L, Chen Z, Li J, Cheng J, Wang S	Year: 2022
7WC5	related: 7WC4	-	Homo sapiens	PubMed ID: 35084960	Authors: Cao D, Yu J, Wang H, Luo Z, Liu X, He L, Qi J, Fan L, Tang L, Chen Z, Li J, Cheng J, Wang S	Year: 2022
7WC6	related: 7WC4	-	Homo sapiens	PubMed ID: 35084960	Authors: Cao D, Yu J, Wang H, Luo Z, Liu X, He L, Qi J, Fan L, Tang L, Chen Z, Li J, Cheng J, Wang S	Year: 2022
7RAN	master: 6A93	5-HT2A serotonin receptor complexed with miniGq and agonist (R)-69	Homo sapiens	PubMed ID: 36171289	Authors: Kaplan AL, Confair DN, Kim K, Barros-Alvarez X, Rodriguiz RM, Yang Y, Kweon OS, Che T, McCorvy JD, Kamber DN, Phelan JP, Martins LC, Pogorelov VM, DiBerto JF, Slocum ST, Huang XP, Kumar JM, Robertson MJ, Panova O, Seven AB, Wetsel AQ, Wetsel WC, Irwin JJ, Skiniotis G, Shoichet BK, Roth BL, Ellman JA	Year: 2022
7X5H	master: 6A93	5-HT2A serotonin receptor - Gi complex	Homo sapiens	PubMed ID: 35610220	Authors: Tan Y, Xu P, Huang S, Yang G, Zhou F, He X, Ma H, Xu HE, Jiang Y	Year: 2022
4IB4	-	5-HT2B serotonin receptor with bound ergotamine	Homo sapiens	PubMed ID: 23519215	Authors: Wacker D, Wang C, Katritch V, Han GW, Huang XP, Vardy E, McCorvy JD, Jiang Y, Chu M, Siu FY, Liu W, Xu HE, Cherezov V, Roth BL, Stevens RC	Year: 2013
4NC3	master: 4IB4	5-HT2B serotonin receptor	Homo sapiens	PubMed ID: 24357322	Authors: Liu W, Wacker D, Gati C, Han GW, James D et al.	Year: 2013
5TVN	master: 4IB4	5-HT2B serotonin receptor with bound LSD	Homo sapiens	PubMed ID: 28129538	Authors: Wacker D, Wang S, McCorvy JD, Betz RM, Venkatakrishnan AJ, Levit A, Lansu K, Schools ZL, Che T, Nichols DE, Shoichet BK, Dror RO, Roth BL	Year: 2017
7SRS	master: 4IB4	5-HT2B serotonin receptor - Œ≤ arrestin-1 complex with bound LSD	Homo sapiens	PubMed ID: 36087581	Authors: Cao C, Barros-alvarez X, Zhang S, Kim K, Damgen MA, Panova O, Suomivuori CM, Fay JF, Zhong X, Krumm BE, Gumpper RH, Seven AB, Robertson MJ, Krogan NJ, Huttenhain R, Nichols DE, Dror RO, Skiniotis G, Roth BL	Year: 2022
7SRR	related: 7SRS	-	Homo sapiens	PubMed ID: 36087581	Authors: Cao C, Barros-alvarez X, Zhang S, Kim K, Damgen MA, Panova O, Suomivuori CM, Fay JF, Zhong X, Krumm BE, Gumpper RH, Seven AB, Robertson MJ, Krogan NJ, Huttenhain R, Nichols DE, Dror RO, Skiniotis G, Roth BL	Year: 2022
7SRQ	related: 7SRS	-	Homo sapiens	PubMed ID: 36087581	Authors: Cao C, Barros-alvarez X, Zhang S, Kim K, Damgen MA, Panova O, Suomivuori CM, Fay JF, Zhong X, Krumm BE, Gumpper RH, Seven AB, Robertson MJ, Krogan NJ, Huttenhain R, Nichols DE, Dror RO, Skiniotis G, Roth BL	Year: 2022
6BQG	-	5-HT2C serotonin receptor with bound ergotamine	Homo sapiens	PubMed ID: 29398112	Authors: Peng Y, McCorvy JD, Harpsoe K, Lansu K, Yuan S, Popov P, Qu L, Pu M, Che T, Nikolajsen LF, Huang XP, Wu Y, Shen L, Bjorn-Yoshimoto WE, Ding K, Wacker D, Han GW, Cheng J, Katritch V, Jensen AA, Hanson MA, Zhao S, Gloriam DE, Roth BL, Stevens RC, Liu ZJ	Year: 2018
6BQH	related: 6BQG	-	Homo sapiens	PubMed ID: 29398112	Authors: Peng Y, McCorvy JD, Harpsoe K, Lansu K, Yuan S, Popov P, Qu L, Pu M, Che T, Nikolajsen LF, Huang XP, Wu Y, Shen L, Bjorn-Yoshimoto WE, Ding K, Wacker D, Han GW, Cheng J, Katritch V, Jensen AA, Hanson MA, Zhao S, Gloriam DE, Roth BL, Stevens RC, Liu ZJ	Year: 2018
8DPF	master: 6BQG	5-HT2C serotonin receptor (INI isoform) - Galphaq complex, with bound lorcaserin	Homo sapiens	PubMed ID: 35977511	Authors: Gumpper RH, Fay JF, Roth BL	Year: 2022
8DPG	related: 8DPF	-	Homo sapiens	PubMed ID: 35977511	Authors: Gumpper RH, Fay JF, Roth BL	Year: 2022
8DPH	related: 8DPF	-	Homo sapiens	PubMed ID: 35977511	Authors: Gumpper RH, Fay JF, Roth BL	Year: 2022
8DPI	related: 8DPF	-	Homo sapiens	PubMed ID: 35977511	Authors: Gumpper RH, Fay JF, Roth BL	Year: 2022
7XT8	-	5-HT4 serotonin receptor Gs-Nb35 complex	Homo sapiens	PubMed ID: 35714614	Authors: Huang S, Xu P, Shen DD, Simon IA, Mao C, Tan Y, Zhang H, Harpsoe K, Li H, Zhang Y, You C, Yu X, Jiang Y, Zhang Y, Gloriam DE, Xu HE	Year: 2022
7XT9	related: 7XT8	-	Homo sapiens	PubMed ID: 35714614	Authors: Huang S, Xu P, Shen DD, Simon IA, Mao C, Tan Y, Zhang H, Harpsoe K, Li H, Zhang Y, You C, Yu X, Jiang Y, Zhang Y, Gloriam DE, Xu HE	Year: 2022
7XTA	related: 7XT8	-	Homo sapiens	PubMed ID: 35714614	Authors: Huang S, Xu P, Shen DD, Simon IA, Mao C, Tan Y, Zhang H, Harpsoe K, Li H, Zhang Y, You C, Yu X, Jiang Y, Zhang Y, Gloriam DE, Xu HE	Year: 2022
7UM4	-	5-HT5A serotonin receptor in complex with AS2674723	Homo sapiens	PubMed ID: 35835867	Authors: Zhang S, Chen H, Zhang C, Yang Y, Popov P, Liu J, Krumm BE, Cao C, Kim K, Xiong Y, Katritch V, Shoichet BK, Jin J, Fay JF, Roth BL	Year: 2022
7UM5	related: 7UM4	-	Homo sapiens	PubMed ID: 35835867	Authors: Zhang S, Chen H, Zhang C, Yang Y, Popov P, Liu J, Krumm BE, Cao C, Kim K, Xiong Y, Katritch V, Shoichet BK, Jin J, Fay JF, Roth BL	Year: 2022
7UM6	related: 7UM4	-	Homo sapiens	PubMed ID: 35835867	Authors: Zhang S, Chen H, Zhang C, Yang Y, Popov P, Liu J, Krumm BE, Cao C, Kim K, Xiong Y, Katritch V, Shoichet BK, Jin J, Fay JF, Roth BL	Year: 2022
7UM7	related: 7UM4	-	Homo sapiens	PubMed ID: 35835867	Authors: Zhang S, Chen H, Zhang C, Yang Y, Popov P, Liu J, Krumm BE, Cao C, Kim K, Xiong Y, Katritch V, Shoichet BK, Jin J, Fay JF, Roth BL	Year: 2022
7XTB	-	5-HT6 serotonin receptor Gs-Nb35 complex	Homo sapiens	PubMed ID: 35714614	Authors: Huang S, Xu P, Shen DD, Simon IA, Mao C, Tan Y, Zhang H, Harpsoe K, Li H, Zhang Y, You C, Yu X, Jiang Y, Zhang Y, Gloriam DE, Xu HE	Year: 2022
7YS6	master: 7XTB	5-HT6 serotonin receptor Gs-scFv16 complex	Homo sapiens	PubMed ID: 36989299	Authors: He L, Zhao Q, Qi J, Wang Y, Han W, Chen Z, Cong Y, Wang S	Year: 2023
7XTC	-	5-HT7 serotonin receptor Gs-Nb35 complex:	Homo sapiens	PubMed ID: 35714614	Authors: Huang S, Xu P, Shen DD, Simon IA, Mao C, Tan Y, Zhang H, Harpsoe K, Li H, Zhang Y, You C, Yu X, Jiang Y, Zhang Y, Gloriam DE, Xu HE	Year: 2022
6ME2	-	MT1 melatonin receptor with bound ramelteon	Homo sapiens	PubMed ID: 31019306	Authors: Stauch B, Johansson LC, McCorvy JD, Patel N, Han GW, Huang XP, Gati C, Batyuk A, Slocum ST, Ishchenko A, Brehm W, White TA, Michaelian N, Madsen C, Zhu L, Grant TD, Grandner JM, Shiriaeva A, Olsen RHJ, Tribo AR, Yous S, Stevens RC, Weierstall U, Katritch V, Roth BL, Liu W, Cherezov V	Year: 2019
6ME5	related: 6ME2	-	Homo sapiens	PubMed ID: 31019306	Authors: Stauch B, Johansson LC, McCorvy JD, Patel N, Han GW, Huang XP, Gati C, Batyuk A, Slocum ST, Ishchenko A, Brehm W, White TA, Michaelian N, Madsen C, Zhu L, Grant TD, Grandner JM, Shiriaeva A, Olsen RHJ, Tribo AR, Yous S, Stevens RC, Weierstall U, Katritch V, Roth BL, Liu W, Cherezov V	Year: 2019
6ME4	related: 6ME2	-	Homo sapiens	PubMed ID: 31019306	Authors: Stauch B, Johansson LC, McCorvy JD, Patel N, Han GW, Huang XP, Gati C, Batyuk A, Slocum ST, Ishchenko A, Brehm W, White TA, Michaelian N, Madsen C, Zhu L, Grant TD, Grandner JM, Shiriaeva A, Olsen RHJ, Tribo AR, Yous S, Stevens RC, Weierstall U, Katritch V, Roth BL, Liu W, Cherezov V	Year: 2019
6ME3	related: 6ME2	-	Homo sapiens	PubMed ID: 31019306	Authors: Stauch B, Johansson LC, McCorvy JD, Patel N, Han GW, Huang XP, Gati C, Batyuk A, Slocum ST, Ishchenko A, Brehm W, White TA, Michaelian N, Madsen C, Zhu L, Grant TD, Grandner JM, Shiriaeva A, Olsen RHJ, Tribo AR, Yous S, Stevens RC, Weierstall U, Katritch V, Roth BL, Liu W, Cherezov V	Year: 2019
6PS8	master: 6ME2	MT1 melatonin receptor with bound 2-phenylmelatonin	Homo sapiens	PubMed ID: 31709066	Authors: Ishchenko A, Stauch B, Han GW, Batyuk A, Shiriaeva A, Li C, Zatsepin N, Weierstall U, Liu W, Nango E, Nakane T, Tanaka R, Tono K, Joti Y, Iwata S, Moraes I, Gati C, Cherezov V	Year: 2019
7DB6	master: 6ME2	MT1-Gi melatonin receptor complex	Homo sapiens	PubMed ID: 34354246	Authors: Okamoto HH, Miyauchi H, Inoue A, Raimondi F, Tsujimoto H, Kusakizako T, Shihoya W, Yamashita K, Suno R, Nomura N, Kobayashi T, Iwata S, Nishizawa T, Nureki O	Year: 2021
7VGY	master: 6ME2	MT1 melatonin receptor-Gi complex with bound 2-iodomelatonin	Homo sapiens	PubMed ID: 35075127	Authors: Wang Q, Lu Q, Guo Q, Teng M, Gong Q, Li X, Du Y, Liu Z, Tao Y	Year: 2022
7VGZ	related: 7VGY	-	Homo sapiens	PubMed ID: 35075127	Authors: Wang Q, Lu Q, Guo Q, Teng M, Gong Q, Li X, Du Y, Liu Z, Tao Y	Year: 2022
6ME6	-	MT2 melatonin receptor with bound 2-phenylmelatonin	Homo sapiens	PubMed ID: 31019305	Authors: Johansson LC, Stauch B, McCorvy JD, Han GW, Patel N, Huang XP, Batyuk A, Gati C, Slocum ST, Li C, Grandner JM, Hao S, Olsen RHJ, Tribo AR, Zaare S, Zhu L, Zatsepin NA, Weierstall U, Yous S, Stevens RC, Liu W, Roth BL, Katritch V, Cherezov V	Year: 2019
6ME8	related: 6ME6	-	Homo sapiens	PubMed ID: 31019305	Authors: Johansson LC, Stauch B, McCorvy JD, Han GW, Patel N, Huang XP, Batyuk A, Gati C, Slocum ST, Li C, Grandner JM, Hao S, Olsen RHJ, Tribo AR, Zaare S, Zhu L, Zatsepin NA, Weierstall U, Yous S, Stevens RC, Liu W, Roth BL, Katritch V, Cherezov V	Year: 2019
6ME9	related: 6ME6	-	Homo sapiens	PubMed ID: 31019305	Authors: Johansson LC, Stauch B, McCorvy JD, Han GW, Patel N, Huang XP, Batyuk A, Gati C, Slocum ST, Li C, Grandner JM, Hao S, Olsen RHJ, Tribo AR, Zaare S, Zhu L, Zatsepin NA, Weierstall U, Yous S, Stevens RC, Liu W, Roth BL, Katritch V, Cherezov V	Year: 2019
6ME7	related: 6ME6	-	Homo sapiens	PubMed ID: 31019305	Authors: Johansson LC, Stauch B, McCorvy JD, Han GW, Patel N, Huang XP, Batyuk A, Gati C, Slocum ST, Li C, Grandner JM, Hao S, Olsen RHJ, Tribo AR, Zaare S, Zhu L, Zatsepin NA, Weierstall U, Yous S, Stevens RC, Liu W, Roth BL, Katritch V, Cherezov V	Year: 2019
7VH0	master: 6ME6	MT2 melatonin receptor-Gi complex with bound remalteon	Homo sapiens	PubMed ID: 35075127	Authors: Wang Q, Lu Q, Guo Q, Teng M, Gong Q, Li X, Du Y, Liu Z, Tao Y	Year: 2022
4NTJ	-	P2Y12 receptor in complex with an antithrombotic drug	Homo sapiens	PubMed ID: 24670650	Authors: Zhang K, Zhang J, Gao ZG, Zhang D, Zhu L, Han GW, Moss SM, Paoletta S, Kiselev E, Lu W, Fenalti G, Zhang W, Muller CE, Yang H, Jiang H, Cherezov V, Katritch V, Jacobson KA, Stevens RC, Wu B, Zhao Q	Year: 2014
4PXZ	master: 4NTJ	P2Y12 receptor with bound agonist 2MeSADP	Homo sapiens	PubMed ID: 24784220	Authors: Zhang J, Zhang K, Gao ZG, Paoletta S, Zhang D, Han GW, Li T, Ma L, Zhang W, Muller CE, Yang H, Jiang H, Cherezov V, Katritch V, Jacobson KA, Stevens RC, Wu B, Zhao Q	Year: 2014
4PY0	related: 4PXZ	-	Homo sapiens	PubMed ID: 24784220	Authors: Zhang J, Zhang K, Gao ZG, Paoletta S, Zhang D, Han GW, Li T, Ma L, Zhang W, Muller CE, Yang H, Jiang H, Cherezov V, Katritch V, Jacobson KA, Stevens RC, Wu B, Zhao Q	Year: 2014
7PP1	master: 4NTJ	P2Y12 receptor with bound inverse agonist selatogrel	Homo sapiens	PubMed ID: 36306820	Authors: Pons V, Garcia C, Tidten-Luksch N, Mac Sweeney A, Caroff E, Gales C, Riederer MA	Year: 2022
4XNV	-	P2Y1 receptor in complex with BPTU	Homo sapiens	PubMed ID: 25822790	Authors: Zhang D, Gao ZG, Zhang K, Kiselev E, Crane S, Wang J, Paoletta S, Yi C, Ma L, Zhang W, Han GW, Liu H, Cherezov V, Katritch V, Jiang H, Stevens RC, Jacobson KA, Zhao Q, Wu B	Year: 2015
4XNW	related: 4XNV	-	Homo sapiens	PubMed ID: 25822790	Authors: Zhang D, Gao ZG, Zhang K, Kiselev E, Crane S, Wang J, Paoletta S, Yi C, Ma L, Zhang W, Han GW, Liu H, Cherezov V, Katritch V, Jiang H, Stevens RC, Jacobson KA, Zhao Q, Wu B	Year: 2015
7K15	-	Leukotriene B4 receptor BLT1 in Complex with Selective Antagonist MK-D-046	Homo sapiens	PubMed ID: 34016973	Authors: Michaelian N, Sadybekov A, Besserer-Offroy E, Han GW, Krishnamurthy H, Zamlynny BA, Fradera X, Siliphaivanh P, Presland J, Spencer KB, Soisson SM, Popov P, Sarret P, Katritch V, Cherezov V	Year: 2021
7VKT	master: 7K15	Leukotriene B4 receptor BLT1-Gi complex	Homo sapiens	PubMed ID: 35241677	Authors: Wang N, He X, Zhao J, Jiang H, Cheng X, Xia Y, Eric Xu H, He Y	Year: 2022
6RZ4	-	cysteinyl leukotriene receptor 1 (CysLT1) in complex with pranlukast	Homo sapiens	PubMed ID: 31633023	Authors: Luginina A, Gusach A, Marin E, Mishin A, Brouillette R, Popov P, Shiriaeva A, Besserer-Offroy e;, Longpre; JM, Lyapina E, Ishchenko A, Patel N, Polovinkin V, Safronova N, Bogorodskiy A, Edelweiss E, Hu H, Weierstall U, Liu W, Batyuk A, Gordeliy V, Han GW, Sarret P, Katritch V, Borshchevskiy V, Cherezov V	Year: 2019
6RZ5	related: 6RZ4	-	Homo sapiens	PubMed ID: 31633023	Authors: Luginina A, Gusach A, Marin E, Mishin A, Brouillette R, Popov P, Shiriaeva A, Besserer-Offroy e;, Longpre; JM, Lyapina E, Ishchenko A, Patel N, Polovinkin V, Safronova N, Bogorodskiy A, Edelweiss E, Hu H, Weierstall U, Liu W, Batyuk A, Gordeliy V, Han GW, Sarret P, Katritch V, Borshchevskiy V, Cherezov V	Year: 2019
6RZ6	-	cysteinyl leukotriene receptor 2 (CysLT2) in complex with ONO-2570366 (C2221) space group	Homo sapiens	PubMed ID: 31811124	Authors: Gusach A, Luginina A, Marin E, Brouillette RL, Besserer-Offroy e;, Longpre; JM, Ishchenko A, Popov P, Patel N, Fujimoto T, Maruyama T, Stauch B, Ergasheva M, Romanovskaia D, Stepko A, Kovalev K, Shevtsov M, Gordeliy V, Han GW, Katritch V, Borshchevskiy V, Sarret P, Mishin A, Cherezov V	Year: 2019
6RZ8	related: 6RZ6	-	Homo sapiens	PubMed ID: 31811124	Authors: Gusach A, Luginina A, Marin E, Brouillette RL, Besserer-Offroy e;, Longpre; JM, Ishchenko A, Popov P, Patel N, Fujimoto T, Maruyama T, Stauch B, Ergasheva M, Romanovskaia D, Stepko A, Kovalev K, Shevtsov M, Gordeliy V, Han GW, Katritch V, Borshchevskiy V, Sarret P, Mishin A, Cherezov V	Year: 2019
6RZ9	related: 6RZ6	-	Homo sapiens	PubMed ID: 31811124	Authors: Gusach A, Luginina A, Marin E, Brouillette RL, Besserer-Offroy e;, Longpre; JM, Ishchenko A, Popov P, Patel N, Fujimoto T, Maruyama T, Stauch B, Ergasheva M, Romanovskaia D, Stepko A, Kovalev K, Shevtsov M, Gordeliy V, Han GW, Katritch V, Borshchevskiy V, Sarret P, Mishin A, Cherezov V	Year: 2019
6TPK	-	oxytocin receptor	Homo sapiens	PubMed ID: 32832646	Authors: Waltenspuhl Y, Schoppe J, Ehrenmann J, Kummer L, Pluckthun A	Year: 2020
4PHU	-	GPR40 free fatty-acid receptor 1 (FFAR1) bound to TAK-875	Homo sapiens	PubMed ID: 25043059	Authors: Srivastava A, Yano J, Hirozane Y, Kefala G, Gruswitz F, Snell G, Lane W, Ivetac A, Aertgeerts K, Nguyen J, Jennings A, Okada K	Year: 2014
8T3V	master: 4PHU	GPR40 free fatty-acid receptor 1 (FFAR1) - Gq complex with bound DHA	Homo sapiens	PubMed ID: 38198545	Authors: Zhang X, Guseinov AA, Jenkins L, Li K, Tikhonova IG, Milligan G, Zhang C	Year: 2024
8T3S	-	GPR43 free fatty-acid receptor 2 (FFAR2) - Gq complex with bound butyrate	Homo sapiens	PubMed ID: 38198545	Authors: Zhang X, Guseinov AA, Jenkins L, Li K, Tikhonova IG, Milligan G, Zhang C	Year: 2024
8G59	-	GPR120 free fatty-acid receptor 4 (FFAR4) - Giq complex, with bound TUG891	Homo sapiens	PubMed ID: 36862765	Authors: Mao C, Xiao P, Tao XN, Qin J, He QT, Zhang C, Guo SC, Du YQ, Chen LN, Shen DD, Yang ZS, Zhang HQ, Huang SM, He YH, Cheng J, Zhong YN, Shang P, Chen J, Zhang DL, Wang QL, Liu MX, Li GY, Guo Y, Xu HE, Wang C, Zhang C, Feng S, Yu X, Zhang Y, Sun JP	Year: 2023
8ID4	related: 8G59	-	Homo sapiens	PubMed ID: 36862765	Authors: Mao C, Xiao P, Tao XN, Qin J, He QT, Zhang C, Guo SC, Du YQ, Chen LN, Shen DD, Yang ZS, Zhang HQ, Huang SM, He YH, Cheng J, Zhong YN, Shang P, Chen J, Zhang DL, Wang QL, Liu MX, Li GY, Guo Y, Xu HE, Wang C, Zhang C, Feng S, Yu X, Zhang Y, Sun JP	Year: 2023
8ID6	related: 8G59	-	Homo sapiens	PubMed ID: 36862765	Authors: Mao C, Xiao P, Tao XN, Qin J, He QT, Zhang C, Guo SC, Du YQ, Chen LN, Shen DD, Yang ZS, Zhang HQ, Huang SM, He YH, Cheng J, Zhong YN, Shang P, Chen J, Zhang DL, Wang QL, Liu MX, Li GY, Guo Y, Xu HE, Wang C, Zhang C, Feng S, Yu X, Zhang Y, Sun JP	Year: 2023
8ID9	related: 8G59	-	Homo sapiens	PubMed ID: 36862765	Authors: Mao C, Xiao P, Tao XN, Qin J, He QT, Zhang C, Guo SC, Du YQ, Chen LN, Shen DD, Yang ZS, Zhang HQ, Huang SM, He YH, Cheng J, Zhong YN, Shang P, Chen J, Zhang DL, Wang QL, Liu MX, Li GY, Guo Y, Xu HE, Wang C, Zhang C, Feng S, Yu X, Zhang Y, Sun JP	Year: 2023
8ID3	related: 8G59	-	Homo sapiens	PubMed ID: 36862765	Authors: Mao C, Xiao P, Tao XN, Qin J, He QT, Zhang C, Guo SC, Du YQ, Chen LN, Shen DD, Yang ZS, Zhang HQ, Huang SM, He YH, Cheng J, Zhong YN, Shang P, Chen J, Zhang DL, Wang QL, Liu MX, Li GY, Guo Y, Xu HE, Wang C, Zhang C, Feng S, Yu X, Zhang Y, Sun JP	Year: 2023
8ID8	related: 8G59	-	Homo sapiens	PubMed ID: 36862765	Authors: Mao C, Xiao P, Tao XN, Qin J, He QT, Zhang C, Guo SC, Du YQ, Chen LN, Shen DD, Yang ZS, Zhang HQ, Huang SM, He YH, Cheng J, Zhong YN, Shang P, Chen J, Zhang DL, Wang QL, Liu MX, Li GY, Guo Y, Xu HE, Wang C, Zhang C, Feng S, Yu X, Zhang Y, Sun JP	Year: 2023
8T3O	master: 8G59	GPR120 free fatty-acid receptor 4 (FFAR4) - Gq complex with bound TUG891	Homo sapiens	PubMed ID: 38198545	Authors: Zhang X, Guseinov AA, Jenkins L, Li K, Tikhonova IG, Milligan G, Zhang C	Year: 2024
8T3Q	related: 8T3O	-	Homo sapiens	PubMed ID: 38198545	Authors: Zhang X, Guseinov AA, Jenkins L, Li K, Tikhonova IG, Milligan G, Zhang C	Year: 2024
4Z34	-	LPA1 Lysophosphatidic Acid Receptor 1 in complex with ONO-9780307	Homo sapiens	PubMed ID: 26091040	Authors: Chrencik JE, Roth CB, Terakado M, Kurata H, Omi R, Kihara Y, Warshaviak D, Nakade S, Asmar-Rovira G, Mileni M, Mizuno H, Griffith MT, Rodgers C, Han GW, Velasquez J, Chun J, Stevens RC, Hanson MA	Year: 2015
4Z36	related: 4Z34	-	Homo sapiens	PubMed ID: 26091040	Authors: Chrencik JE, Roth CB, Terakado M, Kurata H, Omi R, Kihara Y, Warshaviak D, Nakade S, Asmar-Rovira G, Mileni M, Mizuno H, Griffith MT, Rodgers C, Han GW, Velasquez J, Chun J, Stevens RC, Hanson MA	Year: 2015
4Z35	related: 4Z34	-	Homo sapiens	PubMed ID: 26091040	Authors: Chrencik JE, Roth CB, Terakado M, Kurata H, Omi R, Kihara Y, Warshaviak D, Nakade S, Asmar-Rovira G, Mileni M, Mizuno H, Griffith MT, Rodgers C, Han GW, Velasquez J, Chun J, Stevens RC, Hanson MA	Year: 2015
7TD0	master: 4Z34	LPA1 Lysophosphatidic Acid Receptor 1 -Gi complex bound to LPA	Homo sapiens	PubMed ID: 35136060	Authors: Liu S, Paknejad N, Zhu L, Kihara Y, Ray M, Chun J, Liu W, Hite RK, Huang XY	Year: 2022
7TD1	related: 7TD0	-	Homo sapiens	PubMed ID: 35136060	Authors: Liu S, Paknejad N, Zhu L, Kihara Y, Ray M, Chun J, Liu W, Hite RK, Huang XY	Year: 2022
7TD2	related: 7TD0	-	Homo sapiens	PubMed ID: 35136060	Authors: Liu S, Paknejad N, Zhu L, Kihara Y, Ray M, Chun J, Liu W, Hite RK, Huang XY	Year: 2022
7YU3	master: 4Z34	LPA1 Lysophosphatidic Acid Receptor 1 -Gi complex with bound ONO-0740556	Homo sapiens	PubMed ID: 36109516	Authors: Akasaka H, Tanaka T, Sano FK, Matsuzaki Y, Shihoya W, Nureki O	Year: 2022
7YU8	related: 7YU3	-	Homo sapiens	PubMed ID: 36109516	Authors: Akasaka H, Tanaka T, Sano FK, Matsuzaki Y, Shihoya W, Nureki O	Year: 2022
7YU6	related: 7YU3	-	Homo sapiens	PubMed ID: 36109516	Authors: Akasaka H, Tanaka T, Sano FK, Matsuzaki Y, Shihoya W, Nureki O	Year: 2022
7YU5	related: 7YU3	-	Homo sapiens	PubMed ID: 36109516	Authors: Akasaka H, Tanaka T, Sano FK, Matsuzaki Y, Shihoya W, Nureki O	Year: 2022
7YU7	related: 7YU3	-	Homo sapiens	PubMed ID: 36109516	Authors: Akasaka H, Tanaka T, Sano FK, Matsuzaki Y, Shihoya W, Nureki O	Year: 2022
7YU4	related: 7YU3	-	Homo sapiens	PubMed ID: 36109516	Authors: Akasaka H, Tanaka T, Sano FK, Matsuzaki Y, Shihoya W, Nureki O	Year: 2022
4YAY	-	Angiotensin II type 1 receptor	Homo sapiens	PubMed ID: 25913193	Authors: Zhang H, Unal H, Gati C, Han GW, Liu W, Zatsepin NA, James D, Wang D, Nelson G, Weierstall U, Sawaya MR, Xu Q, Messerschmidt M, Williams GJ, Boutet S, Yefanov OM, White TA, Wang C, Ishchenko A, Tirupula KC, Desnoyer R, Coe J, Conrad CE, Fromme P, Stevens RC, Katritch V, Karnik SS, Cherezov V	Year: 2015
4ZUD	master: 4YAY	Angiotensin II type 1 receptor with bound olmesartan	Homo sapiens	PubMed ID: 26420482	Authors: Zhang H, Unal H, Desnoyer R, Han GW, Patel N, Katritch V, Karnik SS, Cherezov V, Stevens RC	Year: 2015
6DO1	master: 4YAY	Angiotensin II type 1 receptor in complex with angiotensin II peptide analog	Homo sapiens	PubMed ID: 30639100	Authors: Wingler LM, McMahon C, Staus DP, Lefkowitz RJ, Kruse AC	Year: 2019
6OS0	master: 4YAY	Angiotensin II type 1 receptor with bound angiotensin II	Homo sapiens	PubMed ID: 32079768	Authors: Wingler LM, Skiba MA, McMahon C, Staus DP, Kleinhenz ALW, Suomivuori CM, Latorraca NR, Dror RO, Lefkowitz RJ, Kruse AC	Year: 2020
6OS1	related: 6OS0	-	Homo sapiens	PubMed ID: 32079768	Authors: Wingler LM, Skiba MA, McMahon C, Staus DP, Kleinhenz ALW, Suomivuori CM, Latorraca NR, Dror RO, Lefkowitz RJ, Kruse AC	Year: 2020
6OS2	related: 6OS0	-	Homo sapiens	PubMed ID: 32079768	Authors: Wingler LM, Skiba MA, McMahon C, Staus DP, Kleinhenz ALW, Suomivuori CM, Latorraca NR, Dror RO, Lefkowitz RJ, Kruse AC	Year: 2020
6D26	-	prostaglandin D2 receptor CRTH2 with bound fevipiprant	Homo sapiens	PubMed ID: 30220562	Authors: Wang L, Yao D, Deepak RNVK, Liu H, Xiao Q, Fan H, Gong W, Wei Z, Zhang C	Year: 2018
6D27	related: 6D26	-	Homo sapiens	PubMed ID: 30220562	Authors: Wang L, Yao D, Deepak RNVK, Liu H, Xiao Q, Fan H, Gong W, Wei Z, Zhang C	Year: 2018
7M8W	master: 6D26	prostaglandin D2 receptor CRTH2 in complex with 15R-methyl-PGD2	Homo sapiens	PubMed ID: 34341104	Authors: Liu H, Deepak RNVK, Shiriaeva A, Gati C, Batyuk A, Hu H, Weierstall U, Liu W, Wang L, Cherezov V, Fan H, Zhang C	Year: 2021
7CX2	-	prostanoid receptor EP2-Gs with bound PGE2	Homo sapiens	PubMed ID: 33811074	Authors: Qu C, Mao C, Xiao P, Shen Q, Zhong YN, Yang F, Shen DD, Tao X, Zhang H, Yan X, Zhao RJ, He J, Guan Y, Zhang C, Hou G, Zhang PJ, Hou G, Li Z, Yu X, Chai RJ, Guan YF, Sun JP, Zhang Y	Year: 2021
7CX4	related: 7CX2	-	Homo sapiens	PubMed ID: 33811074	Authors: Qu C, Mao C, Xiao P, Shen Q, Zhong YN, Yang F, Shen DD, Tao X, Zhang H, Yan X, Zhao RJ, He J, Guan Y, Zhang C, Hou G, Zhang PJ, Hou G, Li Z, Yu X, Chai RJ, Guan YF, Sun JP, Zhang Y	Year: 2021
7CX3	related: 7CX2	-	Homo sapiens	PubMed ID: 33811074	Authors: Qu C, Mao C, Xiao P, Shen Q, Zhong YN, Yang F, Shen DD, Tao X, Zhang H, Yan X, Zhao RJ, He J, Guan Y, Zhang C, Hou G, Zhang PJ, Hou G, Li Z, Yu X, Chai RJ, Guan YF, Sun JP, Zhang Y	Year: 2021
6M9T	-	prostaglandin E2 receptor 3 (EP3) with bound misoprostol	Homo sapiens	PubMed ID: 30510194	Authors: Audet M, White KL, Breton B, Zarzycka B, Han GW, Lu Y, Gati C, Batyuk A, Popov P, Velasquez J, Manahan D, Hu H, Weierstall U, Liu W, Shui W, Katritch V, Cherezov V, Hanson MA, Stevens RC	Year: 2019
6AK3	master: 6M9T	prostanoid receptor EP3 with bound PGE2	Homo sapiens	PubMed ID: 30510192	Authors: Morimoto K, Suno R, Hotta Y, Yamashita K, Hirata K, Yamamoto M, Narumiya S, Iwata S, Kobayashi T	Year: 2019
8GDC	master: 6M9T	prostanoid receptor EP3 - Gi complex with bound PGE2	Homo sapiens	PubMed ID: 37478163	Authors: Huang SM, Xiong MY, Liu L, Mu J, Wang MW, Jia YL, Cai K, Tie L, Zhang C, Cao S, Wen X, Wang JL, Guo SC, Li Y, Qu CX, He QT, Cai BY, Xue C, Gan S, Xie Y, Cong X, Yang Z, Kong W, Li S, Li Z, Xiao P, Yang F, Yu X, Guan YF, Zhang X, Liu Z, Yang BX, Du Y, Sun JP	Year: 2023
5YWY	-	prostaglandin EP4 receptor in complex with agonist ONO-AE3-208	Homo sapiens	PubMed ID: 30510193	Authors: Toyoda Y, Morimoto K, Suno R, Horita S, Yamashita K, Hirata K, Sekiguchi Y, Yasuda S, Shiroishi M, Shimizu T, Urushibata Y, Kajiwara Y, Inazumi T, Hotta Y, Asada H, Nakane T, Shiimura Y, Nakagita T, Tsuge K, Yoshida S, Kuribara T, Hosoya T, Sugimoto Y, Nomura N, Sato M, Hirokawa T, Kinoshita M, Murata T, Takayama K, Yamamoto M, Narumiya S, Iwata S, Kobayashi T	Year: 2019
5YHL	related: 5YWY	-	Homo sapiens	PubMed ID: 30510193	Authors: Toyoda Y, Morimoto K, Suno R, Horita S, Yamashita K, Hirata K, Sekiguchi Y, Yasuda S, Shiroishi M, Shimizu T, Urushibata Y, Kajiwara Y, Inazumi T, Hotta Y, Asada H, Nakane T, Shiimura Y, Nakagita T, Tsuge K, Yoshida S, Kuribara T, Hosoya T, Sugimoto Y, Nomura N, Sato M, Hirokawa T, Kinoshita M, Murata T, Takayama K, Yamamoto M, Narumiya S, Iwata S, Kobayashi T	Year: 2019
7D7M	master: 5YWY	prostaglandin EP4-heterotrimeric Gs receptor in complex with PGE2	Homo sapiens	PubMed ID: 33264604	Authors: Nojima S, Fujita Y, Kimura KT, Nomura N, Suno R, Morimoto K, Yamamoto M, Noda T, Iwata S, Shigematsu H, Kobayashi T	Year: 2021
8GDB	master: 5YWY	prostaglandin EP4 - Gs complex with bound PGE2	Homo sapiens	PubMed ID: 37478163	Authors: Huang SM, Xiong MY, Liu L, Mu J, Wang MW, Jia YL, Cai K, Tie L, Zhang C, Cao S, Wen X, Wang JL, Guo SC, Li Y, Qu CX, He QT, Cai BY, Xue C, Gan S, Xie Y, Cong X, Yang Z, Kong W, Li S, Li Z, Xiao P, Yang F, Yu X, Guan YF, Zhang X, Liu Z, Yang BX, Du Y, Sun JP	Year: 2023
8GDA	related: 8GDB	-	Homo sapiens	PubMed ID: 37478163	Authors: Huang SM, Xiong MY, Liu L, Mu J, Wang MW, Jia YL, Cai K, Tie L, Zhang C, Cao S, Wen X, Wang JL, Guo SC, Li Y, Qu CX, He QT, Cai BY, Xue C, Gan S, Xie Y, Cong X, Yang Z, Kong W, Li S, Li Z, Xiao P, Yang F, Yu X, Guan YF, Zhang X, Liu Z, Yang BX, Du Y, Sun JP	Year: 2023
8GCM	related: 8GDB	-	Homo sapiens	PubMed ID: 37478163	Authors: Huang SM, Xiong MY, Liu L, Mu J, Wang MW, Jia YL, Cai K, Tie L, Zhang C, Cao S, Wen X, Wang JL, Guo SC, Li Y, Qu CX, He QT, Cai BY, Xue C, Gan S, Xie Y, Cong X, Yang Z, Kong W, Li S, Li Z, Xiao P, Yang F, Yu X, Guan YF, Zhang X, Liu Z, Yang BX, Du Y, Sun JP	Year: 2023
8GD9	related: 8GDB	-	Homo sapiens	PubMed ID: 37478163	Authors: Huang SM, Xiong MY, Liu L, Mu J, Wang MW, Jia YL, Cai K, Tie L, Zhang C, Cao S, Wen X, Wang JL, Guo SC, Li Y, Qu CX, He QT, Cai BY, Xue C, Gan S, Xie Y, Cong X, Yang Z, Kong W, Li S, Li Z, Xiao P, Yang F, Yu X, Guan YF, Zhang X, Liu Z, Yang BX, Du Y, Sun JP	Year: 2023
8GCP	related: 8GDB	-	Homo sapiens	PubMed ID: 37478163	Authors: Huang SM, Xiong MY, Liu L, Mu J, Wang MW, Jia YL, Cai K, Tie L, Zhang C, Cao S, Wen X, Wang JL, Guo SC, Li Y, Qu CX, He QT, Cai BY, Xue C, Gan S, Xie Y, Cong X, Yang Z, Kong W, Li S, Li Z, Xiao P, Yang F, Yu X, Guan YF, Zhang X, Liu Z, Yang BX, Du Y, Sun JP	Year: 2023
8IUK	-	prostaglandin F2Œ± receptor (FP) - Gq complex with bound PGF2Œ±	Homo sapiens	PubMed ID: 37160891	Authors: Wu C, Xu Y, He Q, Li D, Duan J, Li C, You C, Chen H, Fan W, Jiang Y, Eric Xu H	Year: 2023
8IUM	related: 8IUK	-	Homo sapiens	PubMed ID: 37160891	Authors: Wu C, Xu Y, He Q, Li D, Duan J, Li C, You C, Chen H, Fan W, Jiang Y, Eric Xu H	Year: 2023
8IUL	related: 8IUK	-	Homo sapiens	PubMed ID: 37160891	Authors: Wu C, Xu Y, He Q, Li D, Duan J, Li C, You C, Chen H, Fan W, Jiang Y, Eric Xu H	Year: 2023
6IIU	-	thromboxane A2 receptor (TP) with bound ramatroban	Homo sapiens	PubMed ID: 30510189	Authors: Fan H, Chen S, Yuan X, Han S, Zhang H, Xia W, Xu Y, Zhao Q, Wu B	Year: 2019
6IIV	related: 6IIU	-	Homo sapiens	PubMed ID: 30510189	Authors: Fan H, Chen S, Yuan X, Han S, Zhang H, Xia W, Xu Y, Zhao Q, Wu B	Year: 2019
6e+59	-	NK1 tachykinin (neurokinin) receptor with bound inhibitor L760735	Homo sapiens	PubMed ID: 30538204	Authors: Yin J, Chapman K, Clark LD, Shao Z, Borek D, Xu Q, Wang J, Rosenbaum DM	Year: 2018
6HLL	master: 6E59	NK1 tachykinin (neurokinin) receptor with bound CP-99,994	Homo sapiens	PubMed ID: 30604743	Authors: Schoppe J, Ehrenmann J, Klenk C, Rucktooa P, Schutz M, Dore; AS, Puckthun A	Year: 2019
6HLP	related: 6HLL	-	Homo sapiens	PubMed ID: 30604743	Authors: Schoppe J, Ehrenmann J, Klenk C, Rucktooa P, Schutz M, Dore; AS, Puckthun A	Year: 2019
6HLO	related: 6HLL	-	Homo sapiens	PubMed ID: 30604743	Authors: Schoppe J, Ehrenmann J, Klenk C, Rucktooa P, Schutz M, Dore; AS, Puckthun A	Year: 2019
7RMG	master: 6E59	NK1 tachykinin (neurokinin) receptor in complex with miniGs/q70	Homo sapiens	PubMed ID: 34711980	Authors: Harris JA, Faust B, Gondin AB, Damgen MA, Suomivuori CM, Veldhuis NA, Cheng Y, Dror RO, Thal DM, Manglik A	Year: 2022
7RMH	related: 7RMG	-	Homo sapiens	PubMed ID: 34711980	Authors: Harris JA, Faust B, Gondin AB, Damgen MA, Suomivuori CM, Veldhuis NA, Cheng Y, Dror RO, Thal DM, Manglik A	Year: 2022
7RMI	related: 7RMG	-	Homo sapiens	PubMed ID: 34711980	Authors: Harris JA, Faust B, Gondin AB, Damgen MA, Suomivuori CM, Veldhuis NA, Cheng Y, Dror RO, Thal DM, Manglik A	Year: 2022
7P00	master: 6E59	NK1 tachykinin (neurokinin) receptor - miniGq complex with bound substance P (SP)	Homo sapiens	PubMed ID: 34878828	Authors: Thom C, Ehrenmann J, Vacca S, Waltenspuhl Y, Schoppe J, Medalia O, Pluckthun A	Year: 2021
7P02	related: 7P00	-	Homo sapiens	PubMed ID: 34878828	Authors: Thom C, Ehrenmann J, Vacca S, Waltenspuhl Y, Schoppe J, Medalia O, Pluckthun A	Year: 2021
8JBG	-	NK3 tachykinin (neurokinin) receptor - Gq complex with bound neurokinin B (NKB)	Homo sapiens	PubMed ID: 37391393	Authors: Sun W, Yang F, Zhang H, Yuan Q, Ling S, Wang Y, Lv P, Li Z, Luo Y, Liu D, Yin W, Shi P, Xu HE, Tian C	Year: 2023
8JBH	related: 8JBG	-	Homo sapiens	PubMed ID: 37391393	Authors: Sun W, Yang F, Zhang H, Yuan Q, Ling S, Wang Y, Lv P, Li Z, Luo Y, Liu D, Yin W, Shi P, Xu HE, Tian C	Year: 2023
8JBF	related: 8JBG	-	Homo sapiens	PubMed ID: 37391393	Authors: Sun W, Yang F, Zhang H, Yuan Q, Ling S, Wang Y, Lv P, Li Z, Luo Y, Liu D, Yin W, Shi P, Xu HE, Tian C	Year: 2023
5ZKP	-	Platelet activating factor complex with bound antagonist SR 27417	Homo sapiens	PubMed ID: 29808000	Authors: Cao C, Tan Q, Xu C, He L, Yang L, Zhou Y, Zhou Y, Qiao A, Lu M, Yi C, Han GW, Wang X, Li X, Yang H, Rao Z, Jiang H, Zhao Y, Liu J, Stevens RC, Zhao Q, Zhang XC, Wu B	Year: 2018
5ZKQ	related: 5ZKP	-	Homo sapiens	PubMed ID: 29808000	Authors: Cao C, Tan Q, Xu C, He L, Yang L, Zhou Y, Zhou Y, Qiao A, Lu M, Yi C, Han GW, Wang X, Li X, Yang H, Rao Z, Jiang H, Zhao Y, Liu J, Stevens RC, Zhao Q, Zhang XC, Wu B	Year: 2018
7F4D	-	Melanocortin-1 Receptor (MC1R) - Gs complex with bound alpha-MSH	Homo sapiens	PubMed ID: 34453129	Authors: Ma S, Chen Y, Dai A, Yin W, Guo J, Yang D, Zhou F, Jiang Y, Wang MW, Xu HE	Year: 2021
7F4F	related: 7F4D	-	Homo sapiens	PubMed ID: 34453129	Authors: Ma S, Chen Y, Dai A, Yin W, Guo J, Yang D, Zhou F, Jiang Y, Wang MW, Xu HE	Year: 2021
7F4I	related: 7F4D	-	Homo sapiens	PubMed ID: 34453129	Authors: Ma S, Chen Y, Dai A, Yin W, Guo J, Yang D, Zhou F, Jiang Y, Wang MW, Xu HE	Year: 2021
7F4H	related: 7F4D	-	Homo sapiens	PubMed ID: 34453129	Authors: Ma S, Chen Y, Dai A, Yin W, Guo J, Yang D, Zhou F, Jiang Y, Wang MW, Xu HE	Year: 2021
8IOC	-	Melanocortin-3 Receptor (MC3R) - Gs complex with bound Œ≥-MSH	Homo sapiens	PubMed ID: 37524700	Authors: Feng W, Zhou Q, Chen X, Dai A, Cai X, Liu X, Zhao F, Chen Y, Ye C, Xu Y, Cong Z, Li H, Lin S, Yang D, Wang MW	Year: 2023
6W25	-	Melanocortin-4 Receptor (MC4R) in complex with antagonist SHU9119	Homo sapiens	PubMed ID: 32327598	Authors: Yu J, Gimenez LE, Hernandez CC, Wu Y, Wein AH, Han GW, McClary K, Mittal SR, Burdsall K, Stauch B, Wu L, Stevens SN, Peisley A, Williams SY, Chen V, Millhauser GL, Zhao S, Cone RD, Stevens RC	Year: 2020
7AUE	master: 6W25	Melanocortin-4 Receptor (MC4R)-Gs complex	Homo sapiens	PubMed ID: 33858992	Authors: Israeli H, Degtjarik O, Fierro F, Chunilal V, Gill AK, Roth NJ, Botta J, Prabahar V, Peleg Y, Chan LF, Ben-Zvi D, McCormick PJ, Niv MY, Shalev-Benami M	Year: 2021
7PIV	master: 6W25	Melanocortin-4 Receptor (MC4R) - Gs complex bound to agonist NDP-alpha-MSH	Homo sapiens	PubMed ID: 34561620	Authors: Heyder NA, Kleinau G, Speck D, Schmidt A, Paisdzior S, Szczepek M, Bauer B, Koch A, Gallandi M, Kwiatkowski D, Burger J, Mielke T, Beck-Sickinger AG, Hildebrand PW, Spahn CMT, Hilger D, Schacherl M, Biebermann H, Hilal T, Kuhnen P, Kobilka BK, Scheerer P	Year: 2021
7PIU	related: 7PIV	-	Homo sapiens	PubMed ID: 34561620	Authors: Heyder NA, Kleinau G, Speck D, Schmidt A, Paisdzior S, Szczepek M, Bauer B, Koch A, Gallandi M, Kwiatkowski D, Burger J, Mielke T, Beck-Sickinger AG, Hildebrand PW, Spahn CMT, Hilger D, Schacherl M, Biebermann H, Hilal T, Kuhnen P, Kobilka BK, Scheerer P	Year: 2021
7F53	master: 6W25	Melanocortin-4 Receptor (MC4R) - Gs complex with bound Œ±-MSH	Homo sapiens	PubMed ID: 34433901	Authors: Zhang H, Chen LN, Yang D, Mao C, Shen Q, Feng W, Shen DD, Dai A, Xie S, Zhou Y, Qin J, Sun JP, Scharf DH, Hou T, Zhou T, Wang MW, Zhang Y	Year: 2021
7F54	related: 7F53	-	Homo sapiens	PubMed ID: 34433901	Authors: Zhang H, Chen LN, Yang D, Mao C, Shen Q, Feng W, Shen DD, Dai A, Xie S, Zhou Y, Qin J, Sun JP, Scharf DH, Hou T, Zhou T, Wang MW, Zhang Y	Year: 2021
7F58	related: 7F53	-	Homo sapiens	PubMed ID: 34433901	Authors: Zhang H, Chen LN, Yang D, Mao C, Shen Q, Feng W, Shen DD, Dai A, Xie S, Zhou Y, Qin J, Sun JP, Scharf DH, Hou T, Zhou T, Wang MW, Zhang Y	Year: 2021
7F55	related: 7F53	-	Homo sapiens	PubMed ID: 34433901	Authors: Zhang H, Chen LN, Yang D, Mao C, Shen Q, Feng W, Shen DD, Dai A, Xie S, Zhou Y, Qin J, Sun JP, Scharf DH, Hou T, Zhou T, Wang MW, Zhang Y	Year: 2021
8WKY	master: 6W25	Melanocortin-4 Receptor (MC4R) in complex with antagonist PG-934	Homo sapiens	PubMed ID: 38345933	Authors: Gimenez LE, Martin C, Yu J, Hollanders C, Hernandez CC, Wu Y, Yao D, Han GW, Dahir NS, Wu L, Van der Poorten O, Lamouroux A, Mannes M, Zhao S, Tourwe D, Stevens RC, Cone RD, Ballet S	Year: 2024
8WKZ	related: 8WKY	-	Homo sapiens	PubMed ID: 38345933	Authors: Gimenez LE, Martin C, Yu J, Hollanders C, Hernandez CC, Wu Y, Yao D, Han GW, Dahir NS, Wu L, Van der Poorten O, Lamouroux A, Mannes M, Zhao S, Tourwe D, Stevens RC, Cone RD, Ballet S	Year: 2024
8INR	-	Melanocortin-5 Receptor (MC5R) - Gs complex with bound Œ±-MSH	Homo sapiens	PubMed ID: 37524700	Authors: Feng W, Zhou Q, Chen X, Dai A, Cai X, Liu X, Zhao F, Chen Y, Ye C, Xu Y, Cong Z, Li H, Lin S, Yang D, Wang MW	Year: 2023
8IOD	related: 8INR	-	Homo sapiens	PubMed ID: 37524700	Authors: Feng W, Zhou Q, Chen X, Dai A, Cai X, Liu X, Zhao F, Chen Y, Ye C, Xu Y, Cong Z, Li H, Lin S, Yang D, Wang MW	Year: 2023
6KO5	-	Ghrelin receptor with Fab	Homo sapiens	PubMed ID: 32814772	Authors: Shiimura Y, Horita S, Hamamoto A, Asada H, Hirata K, Tanaka M, Mori K, Uemura T, Kobayashi T, Iwata S, Kojima M	Year: 2020
6KS2	related: 6KO5	-	Homo sapiens	PubMed ID: 32814772	Authors: Shiimura Y, Horita S, Hamamoto A, Asada H, Hirata K, Tanaka M, Mori K, Uemura T, Kobayashi T, Iwata S, Kojima M	Year: 2020
7F9Y	master: 6KO5	Ghrelin receptor in complex with Gq	Homo sapiens	PubMed ID: 34417468	Authors: Wang Y, Guo S, Zhuang Y, Yun Y, Xu P, He X, Guo J, Yin W, Xu HE, Xie X, Jiang Y	Year: 2021
7F9Z	related: 7F9Y	-	Homo sapiens	PubMed ID: 34417468	Authors: Wang Y, Guo S, Zhuang Y, Yun Y, Xu P, He X, Guo J, Yin W, Xu HE, Xie X, Jiang Y	Year: 2021
7NA7	master: 6KO5	Ghrelin receptor - Gi complex with bound synthetic agonist	Homo sapiens	PubMed ID: 34737341	Authors: Liu H, Sun D, Myasnikov A, Damian M, Baneres JL, Sun J, Zhang C	Year: 2021
7NA8	related: 7NA7	-	Homo sapiens	PubMed ID: 34737341	Authors: Liu H, Sun D, Myasnikov A, Damian M, Baneres JL, Sun J, Zhang C	Year: 2021
7W2Z	master: 6KO5	Ghrelin receptor - Go complex with bound ghrelin	Homo sapiens	PubMed ID: 35027551	Authors: Qin J, Cai Y, Xu Z, Ming Q, Ji SY, Wu C, Zhang H, Mao C, Shen DD, Hirata K, Ma Y, Yan W, Zhang Y, Shao Z	Year: 2022
7F83	related: 7W2Z	-	Homo sapiens	PubMed ID: 35027551	Authors: Qin J, Cai Y, Xu Z, Ming Q, Ji SY, Wu C, Zhang H, Mao C, Shen DD, Hirata K, Ma Y, Yan W, Zhang Y, Shao Z	Year: 2022
7BW0	-	bile acids receptor TGR5 in complex with a synthetic agonist 23H	Homo sapiens	PubMed ID: 32747649	Authors: Chen G, Wang X, Ge Y, Ma L, Chen Q, Liu H, Du Y, Ye RD, Hu H, Ren R	Year: 2020
7CFM	master: 7BW0	bile acids receptor-Gs complex, P395-bound	Homo sapiens	PubMed ID: 32698187	Authors: Yang F, Mao C, Guo L, Lin J, Ming Q, Xiao P, Wu X, Shen Q, Guo S, Shen DD, Lu R, Zhang L, Huang S, Ping Y, Zhang C, Ma C, Zhang K, Liang X, Shen Y, Nan F, Yi F, Luca VC, Zhou J, Jiang C, Sun JP, Xie X, Yu X, Zhang Y	Year: 2020
7CFN	related: 7CFM	-	Homo sapiens	PubMed ID: 32698187	Authors: Yang F, Mao C, Guo L, Lin J, Ming Q, Xiao P, Wu X, Shen Q, Guo S, Shen DD, Lu R, Zhang L, Huang S, Ping Y, Zhang C, Ma C, Zhang K, Liang X, Shen Y, Nan F, Yi F, Luca VC, Zhou J, Jiang C, Sun JP, Xie X, Yu X, Zhang Y	Year: 2020
7BR3	-	gonadotropin-releasing hormone receptor GnRH1R in complex with antagonist elagolix	Homo sapiens	PubMed ID: 33082324	Authors: Yan W, Cheng L, Wang W, Wu C, Yang X, Du X, Ma L, Qi S, Wei Y, Lu Z, Yang S, Shao Z	Year: 2020
7KH0	-	Arginine-vasopressin (AVP) receptor 2-Gs signaling complex	Homo sapiens	PubMed ID: 33664408	Authors: Wang L, Xu J, Cao S, Sun D, Liu H, Lu Q, Liu Z, Du Y, Zhang C	Year: 2021
7BB6	master: 7KH0	Arginine-vasopressin (AVP) receptor 2-Gs signaling complex, L state	Homo sapiens	PubMed ID: 34020960	Authors: Bous J, Orcel H, Floquet N, Leyrat C, Lai-Kee-Him J, Gaibelet G, Ancelin A, Saint-Paul J, Trapani S, Louet M, Sounier R, De;me;ne; H, Granier S, Bron P, Mouillac B	Year: 2021
7BB7	related: 7BB6	-	Homo sapiens	PubMed ID: 34020960	Authors: Bous J, Orcel H, Floquet N, Leyrat C, Lai-Kee-Him J, Gaibelet G, Ancelin A, Saint-Paul J, Trapani S, Louet M, Sounier R, De;me;ne; H, Granier S, Bron P, Mouillac B	Year: 2021
7R0C	master: 7KH0	arginine-vasopressin (AVP) receptor 2 in complex with arrestin2-ScFv30	Homo sapiens	PubMed ID: 36054364	Authors: Bous J, Fouillen A, Orcel H, Trapani S, Cong X, Fontanel S, Saint-Paul J, Lai-Kee-Him J, Urbach S, Sibille N, Sounier R, Granier S, Mouillac B, Bron P	Year: 2022
7R0J	related: 7R0C	-	Homo sapiens	PubMed ID: 36054364	Authors: Bous J, Fouillen A, Orcel H, Trapani S, Cong X, Fontanel S, Saint-Paul J, Lai-Kee-Him J, Urbach S, Sibille N, Sounier R, Granier S, Mouillac B, Bron P	Year: 2022
7EZH	-	Cholecystokinin A receptor (CCKAR or CCK1R) - Gi complex	Homo sapiens	PubMed ID: 34556862	Authors: Liu Q, Yang D, Zhuang Y, Croll TI, Cai X, Dai A, He X, Duan J, Yin W, Ye C, Zhou F, Wu B, Zhao Q, Xu HE, Wang MW, Jiang Y	Year: 2021
7EZK	related: 7EZH	-	Homo sapiens	PubMed ID: 34556862	Authors: Liu Q, Yang D, Zhuang Y, Croll TI, Cai X, Dai A, He X, Duan J, Yin W, Ye C, Zhou F, Wu B, Zhao Q, Xu HE, Wang MW, Jiang Y	Year: 2021
7EZM	related: 7EZH	-	Homo sapiens	PubMed ID: 34556862	Authors: Liu Q, Yang D, Zhuang Y, Croll TI, Cai X, Dai A, He X, Duan J, Yin W, Ye C, Zhou F, Wu B, Zhao Q, Xu HE, Wang MW, Jiang Y	Year: 2021
7F8U	master: 7EZH	Cholecystokinin A receptor (CCKAR or CCK1R) in complex with lintitript	Homo sapiens	PubMed ID: 34556863	Authors: Zhang X, He C, Wang M, Zhou Q, Yang D, Zhu Y, Feng W, Zhang H, Dai A, Chu X, Wang J, Yang Z, Jiang Y, Sensfuss U, Tan Q, Han S, Reedtz-Runge S, Xu HE, Zhao S, Wang MW, Wu B, Zhao Q	Year: 2021
7F8Y	related: 7F8U	-	Homo sapiens	PubMed ID: 34556863	Authors: Zhang X, He C, Wang M, Zhou Q, Yang D, Zhu Y, Feng W, Zhang H, Dai A, Chu X, Wang J, Yang Z, Jiang Y, Sensfuss U, Tan Q, Han S, Reedtz-Runge S, Xu HE, Zhao S, Wang MW, Wu B, Zhao Q	Year: 2021
7F8X	related: 7F8U	-	Homo sapiens	PubMed ID: 34556863	Authors: Zhang X, He C, Wang M, Zhou Q, Yang D, Zhu Y, Feng W, Zhang H, Dai A, Chu X, Wang J, Yang Z, Jiang Y, Sensfuss U, Tan Q, Han S, Reedtz-Runge S, Xu HE, Zhao S, Wang MW, Wu B, Zhao Q	Year: 2021
7F8V	related: 7F8U	-	Homo sapiens	PubMed ID: 34556863	Authors: Zhang X, He C, Wang M, Zhou Q, Yang D, Zhu Y, Feng W, Zhang H, Dai A, Chu X, Wang J, Yang Z, Jiang Y, Sensfuss U, Tan Q, Han S, Reedtz-Runge S, Xu HE, Zhao S, Wang MW, Wu B, Zhao Q	Year: 2021
7MBX	master: 7EZH	Cholecystokinin A receptor (CCKAR or CCK1R) - Gs complex	Homo sapiens	PubMed ID: 34086670	Authors: Mobbs JI, Belousoff MJ, Harikumar KG, Piper SJ, Xu X, Furness SGB, Venugopal H, Christopoulos A, Danev R, Wootten D, Thal DM, Miller LJ, Sexton PM	Year: 2021
7MBY	related: 7MBX	-	Homo sapiens	PubMed ID: 34086670	Authors: Mobbs JI, Belousoff MJ, Harikumar KG, Piper SJ, Xu X, Furness SGB, Venugopal H, Christopoulos A, Danev R, Wootten D, Thal DM, Miller LJ, Sexton PM	Year: 2021
7XOU	master: 7EZH	Cholecystokinin A receptor (CCKAR or CCK1R) - Gs complex with bound CCK-8	Homo sapiens	PubMed ID: 35672283	Authors: Ding Y, Zhang H, Liao YY, Chen LN, Ji SY, Qin J, Mao C, Shen DD, Lin L, Wang H, Zhang Y, Li XM	Year: 2022
7XOV	related: 7XOU	-	Homo sapiens	PubMed ID: 35672283	Authors: Ding Y, Zhang H, Liao YY, Chen LN, Ji SY, Qin J, Mao C, Shen DD, Lin L, Wang H, Zhang Y, Li XM	Year: 2022
7F8V	-	cholecystokinin B receptor (CCKBR or CCK2R) - Gi complex with bound gastrin-17	Homo sapiens	PubMed ID: 34556863	Authors: Zhang X, He C, Wang M, Zhou Q, Yang D, Zhu Y, Feng W, Zhang H, Dai A, Chu X, Wang J, Yang Z, Jiang Y, Sensfuss U, Tan Q, Han S, Reedtz-Runge S, Xu HE, Zhao S, Wang MW, Wu B, Zhao Q	Year: 2021
7F8W	related: 7F8V	-	Homo sapiens	PubMed ID: 34556863	Authors: Zhang X, He C, Wang M, Zhou Q, Yang D, Zhu Y, Feng W, Zhang H, Dai A, Chu X, Wang J, Yang Z, Jiang Y, Sensfuss U, Tan Q, Han S, Reedtz-Runge S, Xu HE, Zhao S, Wang MW, Wu B, Zhao Q	Year: 2021
7XOW	master: 7F8V	cholecystokinin B receptor (CCKBR or CCK2R) - Gq complex with bound gastrin-17	Homo sapiens	PubMed ID: 35672283	Authors: Ding Y, Zhang H, Liao YY, Chen LN, Ji SY, Qin J, Mao C, Shen DD, Lin L, Wang H, Zhang Y, Li XM	Year: 2022
7XOX	related: 7XOW	-	Homo sapiens	PubMed ID: 35672283	Authors: Ding Y, Zhang H, Liao YY, Chen LN, Ji SY, Qin J, Mao C, Shen DD, Lin L, Wang H, Zhang Y, Li XM	Year: 2022
7EIB	-	Bradykinin Receptor, Type 1 (B1R) - Gq in complex with des-Arg10-kallidin	Homo sapiens	PubMed ID: 34518695	Authors: Yin YL, Ye C, Zhou F, Wang J, Yang D, Yin W, Wang MW, Xu HE, Jiang Y	Year: 2021
7F2O	-	Bradykinin Receptor, type 2 (B2R) - Gq complexed with bradykinin	Homo sapiens	PubMed ID: 34518695	Authors: Yin YL, Ye C, Zhou F, Wang J, Yang D, Yin W, Wang MW, Xu HE, Jiang Y	Year: 2021
7F6H	master: 7F2O	Bradykinin Receptor, type 2 (B2R) - Gq complexed with bradykinin	Homo sapiens	PubMed ID: 35132089	Authors: Shen J, Zhang D, Fu Y, Chen A, Yang X, Zhang H	Year: 2022
7F6I	related: 7F6H	-	Homo sapiens	PubMed ID: 35132089	Authors: Shen J, Zhang D, Fu Y, Chen A, Yang X, Zhang H	Year: 2022
8DWC	-	mas-related GPCR (MRGPRX) receptor, Gq-coupled MRGPRX1 with bound BAM 8-14	Homo sapiens	PubMed ID: 36302898	Authors: Liu Y, Cao C, Huang XP, Gumpper RH, Rachman MM, Shih SL, Krumm BE, Zhang S, Shoichet BK, Fay JF, Roth BL	Year: 2023
8DWG	related: 8DWC	-	Homo sapiens	PubMed ID: 36302898	Authors: Liu Y, Cao C, Huang XP, Gumpper RH, Rachman MM, Shih SL, Krumm BE, Zhang S, Shoichet BK, Fay JF, Roth BL	Year: 2023
8DWH	related: 8DWC	-	Homo sapiens	PubMed ID: 36302898	Authors: Liu Y, Cao C, Huang XP, Gumpper RH, Rachman MM, Shih SL, Krumm BE, Zhang S, Shoichet BK, Fay JF, Roth BL	Year: 2023
8JGF	master: 8DWC	mas-related GPCR (MRGPRX) receptor, Gq-coupled MRGPRX1 with bound peptide agonist BAM 8-22	Homo sapiens	PubMed ID: 37591889	Authors: Guo L, Zhang Y, Fang G, Tie L, Zhuang Y, Xue C, Liu Q, Zhang M, Zhu K, You C, Xu P, Yuan Q, Zhang C, Liu L, Rong N, Peng S, Liu Y, Wang C, Luo X, Lv Z, Kang D, Yu X, Zhang C, Jiang Y, Dong X, Zhou J, Liu Z, Yang F, Eric Xu H, Sun JP	Year: 2023
8JGB	related: 8JGF	-	Homo sapiens	PubMed ID: 37591889	Authors: Guo L, Zhang Y, Fang G, Tie L, Zhuang Y, Xue C, Liu Q, Zhang M, Zhu K, You C, Xu P, Yuan Q, Zhang C, Liu L, Rong N, Peng S, Liu Y, Wang C, Luo X, Lv Z, Kang D, Yu X, Zhang C, Jiang Y, Dong X, Zhou J, Liu Z, Yang F, Eric Xu H, Sun JP	Year: 2023
8JGG	related: 8JGF	-	Homo sapiens	PubMed ID: 37591889	Authors: Guo L, Zhang Y, Fang G, Tie L, Zhuang Y, Xue C, Liu Q, Zhang M, Zhu K, You C, Xu P, Yuan Q, Zhang C, Liu L, Rong N, Peng S, Liu Y, Wang C, Luo X, Lv Z, Kang D, Yu X, Zhang C, Jiang Y, Dong X, Zhou J, Liu Z, Yang F, Eric Xu H, Sun JP	Year: 2023
7S8L	-	mas-related GPCR (MRGPRX) itch receptor, Gq-coupled MRGPRX2 with bound agonist cortistatin-14	Homo sapiens	PubMed ID: 34789874	Authors: Cao C, Kang HJ, Singh I, Chen H, Zhang C, Ye W, Hayes BW, Liu J, Gumpper RH, Bender BJ, Slocum ST, Krumm BE, Lansu K, McCorvy JD, Kroeze WK, English JG, DiBerto JF, Olsen RHJ, Huang XP, Zhang S, Liu Y, Kim K, Karpiak J, Jan LY, Abraham SN, Jin J, Shoichet BK, Fay JF, Roth BL	Year: 2021
7S8P	related: 7S8L	-	Homo sapiens	PubMed ID: 34789874	Authors: Cao C, Kang HJ, Singh I, Chen H, Zhang C, Ye W, Hayes BW, Liu J, Gumpper RH, Bender BJ, Slocum ST, Krumm BE, Lansu K, McCorvy JD, Kroeze WK, English JG, DiBerto JF, Olsen RHJ, Huang XP, Zhang S, Liu Y, Kim K, Karpiak J, Jan LY, Abraham SN, Jin J, Shoichet BK, Fay JF, Roth BL	Year: 2021
7S8M	related: 7S8L	-	Homo sapiens	PubMed ID: 34789874	Authors: Cao C, Kang HJ, Singh I, Chen H, Zhang C, Ye W, Hayes BW, Liu J, Gumpper RH, Bender BJ, Slocum ST, Krumm BE, Lansu K, McCorvy JD, Kroeze WK, English JG, DiBerto JF, Olsen RHJ, Huang XP, Zhang S, Liu Y, Kim K, Karpiak J, Jan LY, Abraham SN, Jin J, Shoichet BK, Fay JF, Roth BL	Year: 2021
7S8N	related: 7S8L	-	Homo sapiens	PubMed ID: 34789874	Authors: Cao C, Kang HJ, Singh I, Chen H, Zhang C, Ye W, Hayes BW, Liu J, Gumpper RH, Bender BJ, Slocum ST, Krumm BE, Lansu K, McCorvy JD, Kroeze WK, English JG, DiBerto JF, Olsen RHJ, Huang XP, Zhang S, Liu Y, Kim K, Karpiak J, Jan LY, Abraham SN, Jin J, Shoichet BK, Fay JF, Roth BL	Year: 2021
7S8O	related: 7S8L	-	Homo sapiens	PubMed ID: 34789874	Authors: Cao C, Kang HJ, Singh I, Chen H, Zhang C, Ye W, Hayes BW, Liu J, Gumpper RH, Bender BJ, Slocum ST, Krumm BE, Lansu K, McCorvy JD, Kroeze WK, English JG, DiBerto JF, Olsen RHJ, Huang XP, Zhang S, Liu Y, Kim K, Karpiak J, Jan LY, Abraham SN, Jin J, Shoichet BK, Fay JF, Roth BL	Year: 2021
7FIJ	-	luteinizing hormone/choriogonadotropin receptor (LHCGR)	Homo sapiens	PubMed ID: 34552239	Authors: Duan J, Xu P, Cheng X, Mao C, Croll T, He X, Shi J, Luan X, Yin W, You E, Liu Q, Zhang S, Jiang H, Zhang Y, Jiang Y, Xu HE	Year: 2021
7FIG	related: 7FIJ	-	Homo sapiens	PubMed ID: 34552239	Authors: Duan J, Xu P, Cheng X, Mao C, Croll T, He X, Shi J, Luan X, Yin W, You E, Liu Q, Zhang S, Jiang H, Zhang Y, Jiang Y, Xu HE	Year: 2021
7FII	related: 7FIJ	-	Homo sapiens	PubMed ID: 34552239	Authors: Duan J, Xu P, Cheng X, Mao C, Croll T, He X, Shi J, Luan X, Yin W, You E, Liu Q, Zhang S, Jiang H, Zhang Y, Jiang Y, Xu HE	Year: 2021
7FIH	related: 7FIJ	-	Homo sapiens	PubMed ID: 34552239	Authors: Duan J, Xu P, Cheng X, Mao C, Croll T, He X, Shi J, Luan X, Yin W, You E, Liu Q, Zhang S, Jiang H, Zhang Y, Jiang Y, Xu HE	Year: 2021
7VUY	-	Mas-related GPCR (MRGPR) MRGPRX2 complex with PAMP-12. state1	Homo sapiens	PubMed ID: 34789875	Authors: Yang F, Guo L, Li Y, Wang G, Wang J, Zhang C, Fang GX, Chen X, Liu L, Yan X, Liu Q, Qu C, Xu Y, Xiao P, Zhu Z, Li Z, Zhou J, Yu X, Gao N, Sun JP	Year: 2021
7VDL	related: 7VUY	-	Homo sapiens	PubMed ID: 34789875	Authors: Yang F, Guo L, Li Y, Wang G, Wang J, Zhang C, Fang GX, Chen X, Liu L, Yan X, Liu Q, Qu C, Xu Y, Xiao P, Zhu Z, Li Z, Zhou J, Yu X, Gao N, Sun JP	Year: 2021
7VDM	related: 7VUY	-	Homo sapiens	PubMed ID: 34789875	Authors: Yang F, Guo L, Li Y, Wang G, Wang J, Zhang C, Fang GX, Chen X, Liu L, Yan X, Liu Q, Qu C, Xu Y, Xiao P, Zhu Z, Li Z, Zhou J, Yu X, Gao N, Sun JP	Year: 2021
7VUZ	related: 7VUY	-	Homo sapiens	PubMed ID: 34789875	Authors: Yang F, Guo L, Li Y, Wang G, Wang J, Zhang C, Fang GX, Chen X, Liu L, Yan X, Liu Q, Qu C, Xu Y, Xiao P, Zhu Z, Li Z, Zhou J, Yu X, Gao N, Sun JP	Year: 2021
7VV4	related: 7VUY	-	Homo sapiens	PubMed ID: 34789875	Authors: Yang F, Guo L, Li Y, Wang G, Wang J, Zhang C, Fang GX, Chen X, Liu L, Yan X, Liu Q, Qu C, Xu Y, Xiao P, Zhu Z, Li Z, Zhou J, Yu X, Gao N, Sun JP	Year: 2021
7VV5	related: 7VUY	-	Homo sapiens	PubMed ID: 34789875	Authors: Yang F, Guo L, Li Y, Wang G, Wang J, Zhang C, Fang GX, Chen X, Liu L, Yan X, Liu Q, Qu C, Xu Y, Xiao P, Zhu Z, Li Z, Zhou J, Yu X, Gao N, Sun JP	Year: 2021
7VDH	related: 7VUY	-	Homo sapiens	PubMed ID: 34789875	Authors: Yang F, Guo L, Li Y, Wang G, Wang J, Zhang C, Fang GX, Chen X, Liu L, Yan X, Liu Q, Qu C, Xu Y, Xiao P, Zhu Z, Li Z, Zhou J, Yu X, Gao N, Sun JP	Year: 2021
7VV3	related: 7VUY	-	Homo sapiens	PubMed ID: 34789875	Authors: Yang F, Guo L, Li Y, Wang G, Wang J, Zhang C, Fang GX, Chen X, Liu L, Yan X, Liu Q, Qu C, Xu Y, Xiao P, Zhu Z, Li Z, Zhou J, Yu X, Gao N, Sun JP	Year: 2021
7VV0	related: 7VUY	-	Homo sapiens	PubMed ID: 34789875	Authors: Yang F, Guo L, Li Y, Wang G, Wang J, Zhang C, Fang GX, Chen X, Liu L, Yan X, Liu Q, Qu C, Xu Y, Xiao P, Zhu Z, Li Z, Zhou J, Yu X, Gao N, Sun JP	Year: 2021
7VV6	related: 7VUY	-	Homo sapiens	PubMed ID: 34789875	Authors: Yang F, Guo L, Li Y, Wang G, Wang J, Zhang C, Fang GX, Chen X, Liu L, Yan X, Liu Q, Qu C, Xu Y, Xiao P, Zhu Z, Li Z, Zhou J, Yu X, Gao N, Sun JP	Year: 2021
7T10	-	somatostatin receptor 2 (SSTR2) - Gi3 complex with bound somatostatin-14	Homo sapiens	PubMed ID: 35210615	Authors: Robertson MJ, Meyerowitz JG, Panova O, Borrelli K, Skiniotis G	Year: 2022
7T11	related: 7T10	-	Homo sapiens	PubMed ID: 35210615	Authors: Robertson MJ, Meyerowitz JG, Panova O, Borrelli K, Skiniotis G	Year: 2022
7WIC	master: 7T10	somatostatin receptor 2 (SSTR2) - Gi1 complex with bound somatostatin-14	Homo sapiens	PubMed ID: 35578016	Authors: Chen LN, Wang WW, Dong YJ, Shen DD, Guo J, Yu X, Qin J, Ji SY, Zhang H, Shen Q, He Q, Yang B, Zhang Y, Li Q, Mao C	Year: 2022
7WIG	related: 7WIC	-	Homo sapiens	PubMed ID: 35578016	Authors: Chen LN, Wang WW, Dong YJ, Shen DD, Guo J, Yu X, Qin J, Ji SY, Zhang H, Shen Q, He Q, Yang B, Zhang Y, Li Q, Mao C	Year: 2022
7WJ5	master: 7T10	somatostatin receptor 2 (SSTR2) - Gi1 complex with bound somatostatin-14	Homo sapiens	PubMed ID: 35446253	Authors: Heo Y, Yoon E, Jeon YE, Yun JH, Ishimoto N, Woo H, Park SY, Song JJ, Lee W	Year: 2022
7XN9	master: 7T10	somatostatin receptor 2 (SSTR2) with bound L-054,522	Homo sapiens	PubMed ID: 35739238	Authors: Zhao W, Han S, Qiu N, Feng W, Lu M, Zhang W, Wang M, Zhou Q, Chen S, Xu W, Du J, Chu X, Yi C, Dai A, Hu L, Shen MY, Sun Y, Zhang Q, Ma Y, Zhong W, Yang D, Wang MW, Wu B, Zhao Q	Year: 2022
7XMR	related: 7XN9	-	Homo sapiens	PubMed ID: 35739238	Authors: Zhao W, Han S, Qiu N, Feng W, Lu M, Zhang W, Wang M, Zhou Q, Chen S, Xu W, Du J, Chu X, Yi C, Dai A, Hu L, Shen MY, Sun Y, Zhang Q, Ma Y, Zhong W, Yang D, Wang MW, Wu B, Zhao Q	Year: 2022
7XNA	related: 7XN9	-	Homo sapiens	PubMed ID: 35739238	Authors: Zhao W, Han S, Qiu N, Feng W, Lu M, Zhang W, Wang M, Zhou Q, Chen S, Xu W, Du J, Chu X, Yi C, Dai A, Hu L, Shen MY, Sun Y, Zhang Q, Ma Y, Zhong W, Yang D, Wang MW, Wu B, Zhao Q	Year: 2022
7XAT	master: 7T10	somatostatin receptor 2 (SSTR2) - Gi complex with bound somatostatin-14	Homo sapiens	PubMed ID: 35595746	Authors: Bo Q, Yang F, Li Y, Meng X, Zhang H, Zhou Y, Ling S, Sun D, Lv P, Liu L, Shi P, Tian C	Year: 2022
7XAV	related: 7XAT	-	Homo sapiens	PubMed ID: 35595746	Authors: Bo Q, Yang F, Li Y, Meng X, Zhang H, Zhou Y, Ling S, Sun D, Lv P, Liu L, Shi P, Tian C	Year: 2022
7XAU	related: 7XAT	-	Homo sapiens	PubMed ID: 35595746	Authors: Bo Q, Yang F, Li Y, Meng X, Zhang H, Zhou Y, Ling S, Sun D, Lv P, Liu L, Shi P, Tian C	Year: 2022
7UL5	master: 7T10	somatostatin receptor 2 (SSTR2), apo receptor in complex with nanobody Nb6	Homo sapiens	PubMed ID: 36396979	Authors: Robertson MJ, Papasergi-Scott MM, He F, Seven AB, Meyerowitz JG, Panova O, Peroto MC, Che T, Skiniotis G	Year: 2022
7Y24	master: 7T10	somatostatin receptor 2 (SSTR2) - miniGo complex with bound octreotide	Homo sapiens	PubMed ID: 36138141	Authors: Chen S, Teng X, Zheng S	Year: 2023
7Y26	related: 7Y24	-	Homo sapiens	PubMed ID: 36138141	Authors: Chen S, Teng X, Zheng S	Year: 2023
7Y27	related: 7Y24	-	Homo sapiens	PubMed ID: 36138141	Authors: Chen S, Teng X, Zheng S	Year: 2023
7YAE	master: 7T10	somatostatin receptor 2 (SSTR2) - Gi1 complex with bound octreotide	Homo sapiens	PubMed ID: 36810324	Authors: Zhao J, Fu H, Yu J, Hong W, Tian X, Qi J, Sun S, Zhao C, Wu C, Xu Z, Cheng L, Chai R, Yan W, Wei X, Shao Z	Year: 2023
7YAC	related: 7YAE	-	Homo sapiens	PubMed ID: 36810324	Authors: Zhao J, Fu H, Yu J, Hong W, Tian X, Qi J, Sun S, Zhao C, Wu C, Xu Z, Cheng L, Chai R, Yan W, Wei X, Shao Z	Year: 2023
7XMS	-	somatostatin receptor 4 (SSTR4) - Gi1 complex with bound SST-14	Homo sapiens	PubMed ID: 35739238	Authors: Zhao W, Han S, Qiu N, Feng W, Lu M, Zhang W, Wang M, Zhou Q, Chen S, Xu W, Du J, Chu X, Yi C, Dai A, Hu L, Shen MY, Sun Y, Zhang Q, Ma Y, Zhong W, Yang D, Wang MW, Wu B, Zhao Q	Year: 2022
7XMT	related: 7XMS	-	Homo sapiens	PubMed ID: 35739238	Authors: Zhao W, Han S, Qiu N, Feng W, Lu M, Zhang W, Wang M, Zhou Q, Chen S, Xu W, Du J, Chu X, Yi C, Dai A, Hu L, Shen MY, Sun Y, Zhang Q, Ma Y, Zhong W, Yang D, Wang MW, Wu B, Zhao Q	Year: 2022
7WQ3	-	galanin receptor 1 (GALR1) - Gi complex with bound galanin	Homo sapiens	PubMed ID: 35292680	Authors: Duan J, Shen DD, Zhao T, Guo S, He X, Yin W, Xu P, Ji Y, Chen LN, Liu J, Zhang H, Liu Q, Shi Y, Cheng X, Jiang H, Eric Xu H, Zhang Y, Xie X, Jiang Y	Year: 2022
7WQ4	-	galanin receptor 2 (GALR2) - Gq complex with bound galanin	Homo sapiens	PubMed ID: 35292680	Authors: Duan J, Shen DD, Zhao T, Guo S, He X, Yin W, Xu P, Ji Y, Chen LN, Liu J, Zhang H, Liu Q, Shi Y, Cheng X, Jiang H, Eric Xu H, Zhang Y, Xie X, Jiang Y	Year: 2022
7XBD	master: 7WQ4	galanin receptor 2 (GALR2) - Gq complex with bound galanin	Homo sapiens	PubMed ID: 35913979	Authors: Heo Y, Ishimoto N, Jeon YE, Yun JH, Ohki M, Anraku Y, Sasaki M, Kita S, Fukuhara H, Ikuta T, Kawakami K, Inoue A, Maenaka K, Tame JRH, Lee W, Park SY	Year: 2022
7XW5	-	thyroid-stimulating hormone receptor (TSHR) - Gs complex with bound TSH and ML109	Homo sapiens	PubMed ID: 35940204	Authors: Duan J, Xu P, Luan X, Ji Y, He X, Song N, Yuan Q, Jin Y, Cheng X, Jiang H, Zheng J, Zhang S, Jiang Y, Xu HE	Year: 2022
7XW7	related: 7XW5	-	Homo sapiens	PubMed ID: 35940204	Authors: Duan J, Xu P, Luan X, Ji Y, He X, Song N, Yuan Q, Jin Y, Cheng X, Jiang H, Zheng J, Zhang S, Jiang Y, Xu HE	Year: 2022
7XW6	related: 7XW5	-	Homo sapiens	PubMed ID: 35940204	Authors: Duan J, Xu P, Luan X, Ji Y, He X, Song N, Yuan Q, Jin Y, Cheng X, Jiang H, Zheng J, Zhang S, Jiang Y, Xu HE	Year: 2022
7T9I	master: 7XW5	thyroid-stimulating hormone receptor (TSHR) in complex with miniGs399	Homo sapiens	PubMed ID: 35940205	Authors: Faust B, Billesbolle CB, Suomivuori CM, Singh I, Zhang K, Hoppe N, Pinto AFM, Diedrich JK, Muftuoglu Y, Szkudlinski MW, Saghatelian A, Dror RO, Cheng Y, Manglik A	Year: 2022
7T9N	related: 7T9I	-	Homo sapiens	PubMed ID: 35940205	Authors: Faust B, Billesbolle CB, Suomivuori CM, Singh I, Zhang K, Hoppe N, Pinto AFM, Diedrich JK, Muftuoglu Y, Szkudlinski MW, Saghatelian A, Dror RO, Cheng Y, Manglik A	Year: 2022
7TM9	related: 7T9I	-	Homo sapiens	PubMed ID: 35940205	Authors: Faust B, Billesbolle CB, Suomivuori CM, Singh I, Zhang K, Hoppe N, Pinto AFM, Diedrich JK, Muftuoglu Y, Szkudlinski MW, Saghatelian A, Dror RO, Cheng Y, Manglik A	Year: 2022
7UTZ	related: 7T9I	-	Homo sapiens	PubMed ID: 35940205	Authors: Faust B, Billesbolle CB, Suomivuori CM, Singh I, Zhang K, Hoppe N, Pinto AFM, Diedrich JK, Muftuoglu Y, Szkudlinski MW, Saghatelian A, Dror RO, Cheng Y, Manglik A	Year: 2022
7WKD	-	thyrotropin-releasing hormone receptor (TRHR) - Gq complex with bound TRH	Homo sapiens	PubMed ID: 35365755	Authors: Xu Y, Cai H, You C, He X, Yuan Q, Jiang H, Cheng X, Jiang Y, Xu HE	Year: 2022
7W3Z	-	Gastrin Releasing Peptide Receptor (GRPR) - Gq complex with bound agonist GRP	Homo sapiens	PubMed ID: 36724251	Authors: Peng S, Zhan Y, Zhang D, Ren L, Chen A, Chen ZF, Zhang H	Year: 2023
7W41	related: 7W3Z	-	Homo sapiens	PubMed ID: 36724251	Authors: Peng S, Zhan Y, Zhang D, Ren L, Chen A, Chen ZF, Zhang H	Year: 2023
7W40	related: 7W3Z	-	Homo sapiens	PubMed ID: 36724251	Authors: Peng S, Zhan Y, Zhang D, Ren L, Chen A, Chen ZF, Zhang H	Year: 2023
8F76	-	Olfactory Receptor OR51E2 - miniGs399 complex with bound propionate	Homo sapiens	PubMed ID: 36922591	Authors: Billesbolle CB, de March CA, van der Velden WJC, Ma N, Tewari J, Del Torrent CL, Li L, Faust B, Vaidehi N, Matsunami H, Manglik A	Year: 2023
8I2G	-	Follicle stimulating hormone repceotr (FSHR) - Gs complex with bound compound 716340	Homo sapiens	PubMed ID: 36720854	Authors: Duan J, Xu P, Zhang H, Luan X, Yang J, He X, Mao C, Shen DD, Ji Y, Cheng X, Jiang H, Jiang Y, Zhang S, Zhang Y, Xu HE	Year: 2023
8I2H	related: 8I2G	-	Homo sapiens	PubMed ID: 36720854	Authors: Duan J, Xu P, Zhang H, Luan X, Yang J, He X, Mao C, Shen DD, Ji Y, Cheng X, Jiang H, Jiang Y, Zhang S, Zhang Y, Xu HE	Year: 2023
7TMW	-	Relaxin family peptide receptor 1 (RXFP1) - Gs complex	Homo sapiens	PubMed ID: 37081311	Authors: Erlandson SC, Rawson S, Osei-Owusu J, Brock KP, Liu X, Paulo JA, Mintseris J, Gygi SP, Marks DS, Cong X, Kruse AC	Year: 2023
7YJ4	-	Relaxin family peptide receptor 4 (RXFP4) - Gi complex with bound insulin-like peptide INSL5	Homo sapiens	PubMed ID: 36717591	Authors: Chen Y, Zhou Q, Wang J, Xu Y, Wang Y, Yan J, Wang Y, Zhu Q, Zhao F, Li C, Chen CW, Cai X, Bathgate RAD, Shen C, Eric Xu H, Yang D, Liu H, Wang MW	Year: 2023
7YK6	related: 7YJ4	-	Homo sapiens	PubMed ID: 36717591	Authors: Chen Y, Zhou Q, Wang J, Xu Y, Wang Y, Yan J, Wang Y, Zhu Q, Zhao F, Li C, Chen CW, Cai X, Bathgate RAD, Shen C, Eric Xu H, Yang D, Liu H, Wang MW	Year: 2023
7YK7	related: 7YJ4	-	Homo sapiens	PubMed ID: 36717591	Authors: Chen Y, Zhou Q, Wang J, Xu Y, Wang Y, Yan J, Wang Y, Zhu Q, Zhao F, Li C, Chen CW, Cai X, Bathgate RAD, Shen C, Eric Xu H, Yang D, Liu H, Wang MW	Year: 2023
8HCQ	-	endothelin ETA receptor - Gq complex, with bound endothelin-1	Homo sapiens	PubMed ID: 36882417	Authors: Ji Y, Duan J, Yuan Q, He X, Yang G, Zhu S, Wu K, Hu W, Gao T, Cheng X, Jiang H, Eric Xu H, Jiang Y	Year: 2023
8HCD	-	endothelin ETB receptor - Gi complex, with bound IRL1620	Homo sapiens	PubMed ID: 36882417	Authors: Ji Y, Duan J, Yuan Q, He X, Yang G, Zhu S, Wu K, Hu W, Gao T, Cheng X, Jiang H, Eric Xu H, Jiang Y	Year: 2023
8HCX	related: 8HCD	-	Homo sapiens	PubMed ID: 36882417	Authors: Ji Y, Duan J, Yuan Q, He X, Yang G, Zhu S, Wu K, Hu W, Gao T, Cheng X, Jiang H, Eric Xu H, Jiang Y	Year: 2023
7XK2	-	HCA2 hydroxycarboxylic acid receptor 2 (GPR109A, niacin receptor) - Gi complex with bound MK6892	Homo sapiens	PubMed ID: 36973264	Authors: Yang Y, Kang HJ, Gao R, Wang J, Han GW, DiBerto JF, Wu L, Tong J, Qu L, Wu Y, Pileski R, Li X, Zhang XC, Zhao S, Kenakin T, Wang Q, Stevens RC, Peng W, Roth BL, Rao Z, Liu ZJ	Year: 2023
7ZL9	related: 7XK2	-	Homo sapiens	PubMed ID: 36973264	Authors: Yang Y, Kang HJ, Gao R, Wang J, Han GW, DiBerto JF, Wu L, Tong J, Qu L, Wu Y, Pileski R, Li X, Zhang XC, Zhao S, Kenakin T, Wang Q, Stevens RC, Peng W, Roth BL, Rao Z, Liu ZJ	Year: 2023
7ZLY	related: 7XK2	-	Homo sapiens	PubMed ID: 36973264	Authors: Yang Y, Kang HJ, Gao R, Wang J, Han GW, DiBerto JF, Wu L, Tong J, Qu L, Wu Y, Pileski R, Li X, Zhang XC, Zhao S, Kenakin T, Wang Q, Stevens RC, Peng W, Roth BL, Rao Z, Liu ZJ	Year: 2023
8IHB	master: 7XK2	HCA2 hydroxycarboxylic acid receptor 2 (GPR109A, niacin receptor) - Gi complex with bound GSK256073	Homo sapiens	PubMed ID: 37736747	Authors: Suzuki S, Tanaka K, Nishikawa K, Suzuki H, Oshima A, Fujiyoshi Y	Year: 2023
8IHH	related: 8IHB	-	Homo sapiens	PubMed ID: 37736747	Authors: Suzuki S, Tanaka K, Nishikawa K, Suzuki H, Oshima A, Fujiyoshi Y	Year: 2023
8IHF	related: 8IHB	-	Homo sapiens	PubMed ID: 37736747	Authors: Suzuki S, Tanaka K, Nishikawa K, Suzuki H, Oshima A, Fujiyoshi Y	Year: 2023
8IHI	related: 8IHB	-	Homo sapiens	PubMed ID: 37736747	Authors: Suzuki S, Tanaka K, Nishikawa K, Suzuki H, Oshima A, Fujiyoshi Y	Year: 2023
8IJ3	master: 7XK2	HCA2 hydroxycarboxylic acid receptor 2 (GPR109A, niacin receptor) - Gi complex, apo state	Homo sapiens	PubMed ID: 38012147	Authors: Pan X, Ye F, Ning P, Zhang Z, Li X, Zhang B, Wang Q, Chen G, Gao W, Qiu C, Wu Z, Li J, Zhu L, Xia J, Gong K, Du Y	Year: 2023
8IJB	related: 8IJ3	-	Homo sapiens	PubMed ID: 38012147	Authors: Pan X, Ye F, Ning P, Zhang Z, Li X, Zhang B, Wang Q, Chen G, Gao W, Qiu C, Wu Z, Li J, Zhu L, Xia J, Gong K, Du Y	Year: 2023
8IJA	related: 8IJ3	-	Homo sapiens	PubMed ID: 38012147	Authors: Pan X, Ye F, Ning P, Zhang Z, Li X, Zhang B, Wang Q, Chen G, Gao W, Qiu C, Wu Z, Li J, Zhu L, Xia J, Gong K, Du Y	Year: 2023
8IJD	related: 8IJ3	-	Homo sapiens	PubMed ID: 38012147	Authors: Pan X, Ye F, Ning P, Zhang Z, Li X, Zhang B, Wang Q, Chen G, Gao W, Qiu C, Wu Z, Li J, Zhu L, Xia J, Gong K, Du Y	Year: 2023
8H2G	master: 7XK2	HCA2 hydroxycarboxylic acid receptor 2 (GPR109A, niacin receptor) - Gi complex with bound niacin	Homo sapiens	PubMed ID: 37932263	Authors: Park JH, Kawakami K, Ishimoto N, Ikuta T, Ohki M, Ekimoto T, Ikeguchi M, Lee DS, Lee YH, Tame JRH, Inoue A, Park SY	Year: 2023
8K5B	related: 8H2G	-	Homo sapiens	PubMed ID: 37932263	Authors: Park JH, Kawakami K, Ishimoto N, Ikuta T, Ohki M, Ekimoto T, Ikeguchi M, Lee DS, Lee YH, Tame JRH, Inoue A, Park SY	Year: 2023
8K5C	related: 8H2G	-	Homo sapiens	PubMed ID: 37932263	Authors: Park JH, Kawakami K, Ishimoto N, Ikuta T, Ohki M, Ekimoto T, Ikeguchi M, Lee DS, Lee YH, Tame JRH, Inoue A, Park SY	Year: 2023
8I7W	related: 8H2G	-	Homo sapiens	PubMed ID: 37932263	Authors: Park JH, Kawakami K, Ishimoto N, Ikuta T, Ohki M, Ekimoto T, Ikeguchi M, Lee DS, Lee YH, Tame JRH, Inoue A, Park SY	Year: 2023
8I7V	related: 8H2G	-	Homo sapiens	PubMed ID: 37932263	Authors: Park JH, Kawakami K, Ishimoto N, Ikuta T, Ohki M, Ekimoto T, Ikeguchi M, Lee DS, Lee YH, Tame JRH, Inoue A, Park SY	Year: 2023
8K5D	related: 8H2G	-	Homo sapiens	PubMed ID: 37932263	Authors: Park JH, Kawakami K, Ishimoto N, Ikuta T, Ohki M, Ekimoto T, Ikeguchi M, Lee DS, Lee YH, Tame JRH, Inoue A, Park SY	Year: 2023
8J6L	master: 7XK2	HCA2 hydroxycarboxylic acid receptor 2 (GPR109A, niacin receptor) - Gi complex with bound niacin	Homo sapiens	PubMed ID: 37952153	Authors: Zhu S, Yuan Q, Li X, He X, Shen S, Wang D, Li J, Cheng X, Duan X, Xu HE, Duan J	Year: 2023
8J6I	related: 8J6L	-	Homo sapiens	PubMed ID: 37952153	Authors: Zhu S, Yuan Q, Li X, He X, Shen S, Wang D, Li J, Cheng X, Duan X, Xu HE, Duan J	Year: 2023
8J6J	related: 8J6L	-	Homo sapiens	PubMed ID: 37952153	Authors: Zhu S, Yuan Q, Li X, He X, Shen S, Wang D, Li J, Cheng X, Duan X, Xu HE, Duan J	Year: 2023
8IHJ	-	HCA3 hydroxycarboxylic acid receptor 3 (GPR109B, niacin receptor) - Gi complex with bound acifran	Homo sapiens	PubMed ID: 37736747	Authors: Suzuki S, Tanaka K, Nishikawa K, Suzuki H, Oshima A, Fujiyoshi Y	Year: 2023
8IHK	related: 8IHJ	-	Homo sapiens	PubMed ID: 37736747	Authors: Suzuki S, Tanaka K, Nishikawa K, Suzuki H, Oshima A, Fujiyoshi Y	Year: 2023
8JLN	-	TAAR1 Trace-amine-associated receptor - Gs protein complex with bound T1AM	Homo sapiens	PubMed ID: 37935376	Authors: Xu Z, Guo L, Yu J, Shen S, Wu C, Zhang W, Zhao C, Deng Y, Tian X, Feng Y, Hou H, Su L, Wang H, Guo S, Wang H, Wang K, Chen P, Zhao J, Zhang X, Yong X, Cheng L, Liu L, Yang S, Yang F, Wang X, Yu X, Xu Y, Sun JP, Yan W, Shao Z	Year: 2023
8JLR	related: 8JLN	-	Homo sapiens	PubMed ID: 37935376	Authors: Xu Z, Guo L, Yu J, Shen S, Wu C, Zhang W, Zhao C, Deng Y, Tian X, Feng Y, Hou H, Su L, Wang H, Guo S, Wang H, Wang K, Chen P, Zhao J, Zhang X, Yong X, Cheng L, Liu L, Yang S, Yang F, Wang X, Yu X, Xu Y, Sun JP, Yan W, Shao Z	Year: 2023
8JSO	related: 8JLN	-	Homo sapiens	PubMed ID: 37935376	Authors: Xu Z, Guo L, Yu J, Shen S, Wu C, Zhang W, Zhao C, Deng Y, Tian X, Feng Y, Hou H, Su L, Wang H, Guo S, Wang H, Wang K, Chen P, Zhao J, Zhang X, Yong X, Cheng L, Liu L, Yang S, Yang F, Wang X, Yu X, Xu Y, Sun JP, Yan W, Shao Z	Year: 2023
8JLO	related: 8JLN	-	Homo sapiens	PubMed ID: 37935376	Authors: Xu Z, Guo L, Yu J, Shen S, Wu C, Zhang W, Zhao C, Deng Y, Tian X, Feng Y, Hou H, Su L, Wang H, Guo S, Wang H, Wang K, Chen P, Zhao J, Zhang X, Yong X, Cheng L, Liu L, Yang S, Yang F, Wang X, Yu X, Xu Y, Sun JP, Yan W, Shao Z	Year: 2023
8JLP	related: 8JLN	-	Homo sapiens	PubMed ID: 37935376	Authors: Xu Z, Guo L, Yu J, Shen S, Wu C, Zhang W, Zhao C, Deng Y, Tian X, Feng Y, Hou H, Su L, Wang H, Guo S, Wang H, Wang K, Chen P, Zhao J, Zhang X, Yong X, Cheng L, Liu L, Yang S, Yang F, Wang X, Yu X, Xu Y, Sun JP, Yan W, Shao Z	Year: 2023
8JLQ	related: 8JLN	-	Homo sapiens	PubMed ID: 37935376	Authors: Xu Z, Guo L, Yu J, Shen S, Wu C, Zhang W, Zhao C, Deng Y, Tian X, Feng Y, Hou H, Su L, Wang H, Guo S, Wang H, Wang K, Chen P, Zhao J, Zhang X, Yong X, Cheng L, Liu L, Yang S, Yang F, Wang X, Yu X, Xu Y, Sun JP, Yan W, Shao Z	Year: 2023
8W87	master: 8JLN	TAAR1 Trace-amine-associated receptor - Gs protein complex with bound methamphetamine	Homo sapiens	PubMed ID: 37935377	Authors: Liu H, Zheng Y, Wang Y, Wang Y, He X, Xu P, Huang S, Yuan Q, Zhang X, Wang L, Jiang K, Chen H, Li Z, Liu W, Wang S, Xu HE, Xu F	Year: 2023
8W89	related: 8W87	-	Homo sapiens	PubMed ID: 37935377	Authors: Liu H, Zheng Y, Wang Y, Wang Y, He X, Xu P, Huang S, Yuan Q, Zhang X, Wang L, Jiang K, Chen H, Li Z, Liu W, Wang S, Xu HE, Xu F	Year: 2023
8W88	related: 8W87	-	Homo sapiens	PubMed ID: 37935377	Authors: Liu H, Zheng Y, Wang Y, Wang Y, He X, Xu P, Huang S, Yuan Q, Zhang X, Wang L, Jiang K, Chen H, Li Z, Liu W, Wang S, Xu HE, Xu F	Year: 2023
8W8A	related: 8W87	-	Homo sapiens	PubMed ID: 37935377	Authors: Liu H, Zheng Y, Wang Y, Wang Y, He X, Xu P, Huang S, Yuan Q, Zhang X, Wang L, Jiang K, Chen H, Li Z, Liu W, Wang S, Xu HE, Xu F	Year: 2023
8WC8	master: 8JLN	TAAR1 Trace-amine-associated receptor - Gs complex with bound ZH8651	Homo sapiens	PubMed ID: 37963465	Authors: Shang P, Rong N, Jiang JJ, Cheng J, Zhang MH, Kang D, Qi L, Guo L, Yang GM, Liu Q, Zhou Z, Li XB, Zhu KK, Meng QB, Han X, Yan W, Kong Y, Yang L, Wang X, Lei D, Feng X, Liu X, Yu X, Wang Y, Li Q, Shao ZH, Yang F, Sun JP	Year: 2023
8WCB	related: 8WC8	-	Homo sapiens	PubMed ID: 37963465	Authors: Shang P, Rong N, Jiang JJ, Cheng J, Zhang MH, Kang D, Qi L, Guo L, Yang GM, Liu Q, Zhou Z, Li XB, Zhu KK, Meng QB, Han X, Yan W, Kong Y, Yang L, Wang X, Lei D, Feng X, Liu X, Yu X, Wang Y, Li Q, Shao ZH, Yang F, Sun JP	Year: 2023
8WCA	related: 8WC8	-	Homo sapiens	PubMed ID: 37963465	Authors: Shang P, Rong N, Jiang JJ, Cheng J, Zhang MH, Kang D, Qi L, Guo L, Yang GM, Liu Q, Zhou Z, Li XB, Zhu KK, Meng QB, Han X, Yan W, Kong Y, Yang L, Wang X, Lei D, Feng X, Liu X, Yu X, Wang Y, Li Q, Shao ZH, Yang F, Sun JP	Year: 2023
8WCC	related: 8WC8	-	Homo sapiens	PubMed ID: 37963465	Authors: Shang P, Rong N, Jiang JJ, Cheng J, Zhang MH, Kang D, Qi L, Guo L, Yang GM, Liu Q, Zhou Z, Li XB, Zhu KK, Meng QB, Han X, Yan W, Kong Y, Yang L, Wang X, Lei D, Feng X, Liu X, Yu X, Wang Y, Li Q, Shao ZH, Yang F, Sun JP	Year: 2023
8ZSP	master: 8JLN	TAAR1 Trace-amine-associated receptor - Gs complex with bound LSD	Homo sapiens	PubMed ID: 39002128	Authors: Jiang K, Zheng Y, Zeng L, Wang L, Li F, Pu J, Lu Y, Zhao S, Xu F	Year: 2024
8ZSJ	related: 8ZSP	-	Homo sapiens	PubMed ID: 39002128	Authors: Jiang K, Zheng Y, Zeng L, Wang L, Li F, Pu J, Lu Y, Zhao S, Xu F	Year: 2024
8ZSS	related: 8ZSP	-	Homo sapiens	PubMed ID: 39002128	Authors: Jiang K, Zheng Y, Zeng L, Wang L, Li F, Pu J, Lu Y, Zhao S, Xu F	Year: 2024
4K5Y	-	Corticotropin-releasing factor receptor 1 (CRF1R) in complex with CP-376395 small-molecule antagonist	Homo sapiens	PubMed ID: 23863939	Authors: Hollenstein K, Kean J, Bortolato A, Cheng RK, Dore AS, Jazayeri A, Cooke RM, Weir M, Marshall FH	Year: 2013
6PB0	master: 4K5Y	Corticotropin-releasing factor 1 (CRF1) receptor in complex with Gs protein and bound Urocortin 1	Homo sapiens	PubMed ID: 32004470	Authors: Ma S, Shen Q, Zhao LH, Mao C, Zhou XE, Shen DD, de Waal PW, Bi P, Li C, Jiang Y, Wang MW, Sexton PM, Wootten D, Melcher K, Zhang Y, Xu HE	Year: 2020
6PB1	-	Corticotropin-releasing factor 2 (CRF2) receptor in complex with Gs protein with bound Urocortin 1	Homo sapiens	PubMed ID: 32004470	Authors: Ma S, Shen Q, Zhao LH, Mao C, Zhou XE, Shen DD, de Waal PW, Bi P, Li C, Jiang Y, Wang MW, Sexton PM, Wootten D, Melcher K, Zhang Y, Xu HE	Year: 2020
7TRY	master: 6PB1	Corticotropin-releasing factor 2 (CRF2) receptor in complex with Gs protein with bound Urocortin 1	Homo sapiens	PubMed ID: 36335102	Authors: Zhao LH, Lin J, Ji SY, Zhou XE, Mao C, Shen DD, He X, Xiao P, Sun J, Melcher K, Zhang Y, Yu X, Xu HE	Year: 2022
7TS0	related: 7TRY	-	Homo sapiens	PubMed ID: 36335102	Authors: Zhao LH, Lin J, Ji SY, Zhou XE, Mao C, Shen DD, He X, Xiao P, Sun J, Melcher K, Zhang Y, Yu X, Xu HE	Year: 2022
6P9Y	-	Pituitary adenylate cyclase-activating peptide (PAC1) receptor GPCR complex	Homo sapiens	PubMed ID: 32004469	Authors: Liang YL, Belousoff MJ, Zhao P, Koole C, Fletcher MM, Truong TT, Julita V, Christopoulos G, Xu HE, Zhang Y, Khoshouei M, Christopoulos A, Danev R, Sexton PM, Wootten D	Year: 2020
6LPB	master: 6P9Y	PAC1 receptor coupled to engineered heterotrimeric G protein	Homo sapiens	PubMed ID: 32157248	Authors: Kobayashi K, Shihoya W, Nishizawa T, Kadji FMN, Aoki J, Inoue A, Nureki O	Year: 2020
6M1I	master: 6P9Y	PAC1-Gs receptor in complex with PACAP38	Homo sapiens	PubMed ID: 32047270	Authors: Wang J, Song X, Zhang D, Chen X, Li X, Sun Y, Li C, Song Y, Ding Y, Ren R, Harrington EH, Hu LA, Zhong W, Xu C, Huang X, Wang HW, Ma Y	Year: 2020
6M1H	related: 6M1I	-	Homo sapiens	PubMed ID: 32047270	Authors: Wang J, Song X, Zhang D, Chen X, Li X, Sun Y, Li C, Song Y, Ding Y, Ren R, Harrington EH, Hu LA, Zhong W, Xu C, Huang X, Wang HW, Ma Y	Year: 2020
4L6R	-	glucagon receptor (GCGR)	Homo sapiens	PubMed ID: 23863937	Authors: Siu FY, He M, de Graaf C, Han GW, Yang D, Zhang Z, Zhou C, Xu Q, Wacker D, Joseph JS, Liu W, Lau J, Cherezov V, Katritch V, Wang MW, Stevens RC	Year: 2013
5EE7	master: 4L6R	Full-length glucagon receptor (GCGR) in complex with antagonist MK-0893	Homo sapiens	PubMed ID: 27111510	Authors: Jazayeri A, Dore; AS, Lamb D, Krishnamurthy H, Southall SM, Baig AH, Bortolato A, Koglin M, Robertson NJ, Errey JC, Andrews SP, Teobald I, Brown AJ, Cooke RM, Weir M, Marshall FH	Year: 2016
5NX2	master: 4L6R	Full-length glucagon receptor (GCGR) in complex with a truncated peptide	Homo sapiens	PubMed ID: 28562585	Authors: Jazayeri A, Rappas M, Brown AJH, Kean J, Errey JC, Robertson NJ, Fiez-Vandal C, Andrews SP, Congreve M, Bortolato A, Mason JS, Baig AH, Teobald I, Dore; AS, Weir M, Cooke RM, Marshall FH	Year: 2017
5XEZ	master: 4L6R	glucagon receptor (GCGR), full length. XFEL structure	Homo sapiens	PubMed ID: 28514451	Authors: Zhang H, Qiao A, Yang D, Yang L, Dai A, de Graaf C, Reedtz-Runge S, Dharmarajan V, Zhang H, Han GW, Grant TD, Sierra RG, Weierstall U, Nelson G, Liu W, Wu Y, Ma L, Cai X, Lin G, Wu X, Geng Z, Dong Y, Song G, Griffin PR, Lau J, Cherezov V, Yang H, Hanson MA, Stevens RC, Zhao Q, Jiang H, Wang MW, Wu B	Year: 2017
5XF1	related: 5XEZ	-	Homo sapiens	PubMed ID: 28514451	Authors: Zhang H, Qiao A, Yang D, Yang L, Dai A, de Graaf C, Reedtz-Runge S, Dharmarajan V, Zhang H, Han GW, Grant TD, Sierra RG, Weierstall U, Nelson G, Liu W, Wu Y, Ma L, Cai X, Lin G, Wu X, Geng Z, Dong Y, Song G, Griffin PR, Lau J, Cherezov V, Yang H, Hanson MA, Stevens RC, Zhao Q, Jiang H, Wang MW, Wu B	Year: 2017
6B3J	master: 4L6R	Full-length glucagon receptor (GCGR) in complex with heterotrimeric GS protein	Homo sapiens	PubMed ID: 29466332	Authors: Liang YL, Khoshouei M, Glukhova A, Furness SGB, Zhao P, Clydesdale L, Koole C, Truong TT, Thal DM, Lei S, Radjainia M, Danev R, Baumeister W, Wang MW, Miller LJ, Christopoulos A, Sexton PM, Wootten D	Year: 2018
5YQZ	master: 4L6R	glucagon receptor (GCGR), full length in complex with glucagon analog NNC1702	Homo sapiens	PubMed ID: 29300013	Authors: Zhang H, Qiao A, Yang L, Van Eps N, Frederiksen KS, Yang D, Dai A, Cai X, Zhang H, Yi C, Cao C, He L, Yang H, Lau J, Ernst OP, Hanson MA, Stevens RC, Wang MW, Reedtz-Runge S, Jiang H, Zhao Q, Wu B	Year: 2018
6LMK	master: 4L6R	glucagon receptor (GCGR) in complex with Gs	Homo sapiens	PubMed ID: 32193322	Authors: Qiao A, Han S, Li X, Li Z, Zhao P, Dai A, Chang R, Tai L, Tan Q, Chu X, Ma L, Thorsen TS, Reedtz-Runge S, Yang D, Wang MW, Sexton PM, Wootten D, Sun F, Zhao Q, Wu B	Year: 2020
6LML	related: 6LMK	-	Homo sapiens	PubMed ID: 32193322	Authors: Qiao A, Han S, Li X, Li Z, Zhao P, Dai A, Chang R, Tai L, Tan Q, Chu X, Ma L, Thorsen TS, Reedtz-Runge S, Yang D, Wang MW, Sexton PM, Wootten D, Sun F, Zhao Q, Wu B	Year: 2020
6WHC	master: 4L6R	Full-length glucagon receptor (GCGR) in complex with P15-GCGR-Gs	Homo sapiens	PubMed ID: 32371397	Authors: Chang R, Zhang X, Qiao A, Dai A, Belousoff MJ, Tan Q, Shao L, Zhong L, Lin G, Liang YL, Ma L, Han S, Yang D, Danev R, Wang MW, Wootten D, Wu B, Sexton PM	Year: 2020
6WPW	master: 4L6R	Glucagon receptor-Gs complex bound to a designed glucagon derivative	Homo sapiens	PubMed ID: 32732395	Authors: Hilger D, Kumar KK, Hu H, Pedersen MF, O'Brien ES, Giehm L, Jennings C, Eskici G, Inoue A, Lerch M, Mathiesen JM, Skiniotis G, Kobilka BK	Year: 2020
7V35	master: 4L6R	Glucagon receptor (GCGR)-Gs complex with bound GIPR/GLP-1R/GCGR triagonist peptide 20	Homo sapiens	PubMed ID: 35217653	Authors: Zhao F, Zhou Q, Cong Z, Hang K, Zou X, Zhang C, Chen Y, Dai A, Liang A, Ming Q, Wang M, Chen LN, Xu P, Chang R, Feng W, Xia T, Zhang Y, Wu B, Yang D, Zhao L, Xu HE, Wang MW	Year: 2022
8JRU	master: 4L6R	glucagon receptor (GCGR) - Œ≤-arrestin 1 complex, ligand-free state	Homo sapiens	PubMed ID: 37558880	Authors: Chen K, Zhang C, Lin S, Yan X, Cai H, Yi C, Ma L, Chu X, Liu Y, Zhu Y, Han S, Zhao Q, Wu B	Year: 2023
8JRV	related: 8JRU	-	Homo sapiens	PubMed ID: 37558880	Authors: Chen K, Zhang C, Lin S, Yan X, Cai H, Yi C, Ma L, Chu X, Liu Y, Zhu Y, Han S, Zhao Q, Wu B	Year: 2023
8WG8	master: 4L6R	glucagon receptor (GCGR)- Gs complex, apo form	Homo sapiens	PubMed ID: 38346960	Authors: Cong Z, Zhao F, Li Y, Luo G, Mai Y, Chen X, Chen Y, Lin S, Cai X, Zhou Q, Yang D, Wang MW	Year: 2024
5VEW	-	Glucagon-like peptide-1 receptor (GLP-1R) in complex with PF-06372222	Homo sapiens	PubMed ID: 28514449	Authors: Song G, Yang D, Wang Y, de Graaf C, Zhou Q, Jiang S, Liu K, Cai X, Dai A, Lin G, Liu D, Wu F, Wu Y, Zhao S, Ye L, Han GW, Lau J, Wu B, Hanson MA, Liu ZJ, Wang MW, Stevens RC	Year: 2017
5VEX	related: 5VEW	-	Homo sapiens	PubMed ID: 28514449	Authors: Song G, Yang D, Wang Y, de Graaf C, Zhou Q, Jiang S, Liu K, Cai X, Dai A, Lin G, Liu D, Wu F, Wu Y, Zhao S, Ye L, Han GW, Lau J, Wu B, Hanson MA, Liu ZJ, Wang MW, Stevens RC	Year: 2017
6KJV	master: 5VEW	GLP-1 receptor membrane domain, thermostabilized (M10)	Homo sapiens	PubMed ID: 31709055	Authors: Xu Y, Wang Y, Wang Y, Liu K, Peng Y, Yao D, Tao H, Liu H, Song G	Year: 2019
6KK1	related: 6KJV	-	Homo sapiens	PubMed ID: 31709055	Authors: Xu Y, Wang Y, Wang Y, Liu K, Peng Y, Yao D, Tao H, Liu H, Song G	Year: 2019
6KK7	related: 6KJV	-	Homo sapiens	PubMed ID: 31709055	Authors: Xu Y, Wang Y, Wang Y, Liu K, Peng Y, Yao D, Tao H, Liu H, Song G	Year: 2019
6ORV	master: 5VEW	GLP-1 receptor in complex with TT-OAD2 non-peptide agonist	Homo sapiens	PubMed ID: 31915381	Authors: Zhao P, Liang YL, Belousoff MJ, Deganutti G, Fletcher MM, Willard FS, Bell MG, Christe ME, Sloop KW, Inoue A, Truong TT, Clydesdale L, Furness SGB, Christopoulos A, Wang MW, Miller LJ, Reynolds CA, Danev R, Sexton PM, Wootten D	Year: 2020
6LN2	master: 5VEW	Full-length GLP-1 receptor (GLP-1R) without orthosteric ligands	Homo sapiens	PubMed ID: 32152292	Authors: Wu F, Yang L, Hang K, Laursen M, Wu L, Han GW, Ren Q, Roed NK, Lin G, Hanson MA, Jiang H, Wang MW, Reedtz-Runge S, Song G, Stevens RC	Year: 2020
7C2E	master: 5VEW	GLP-1R-Gs complex with bound small-molecule agonist	Homo sapiens	PubMed ID: 32724086	Authors: Ma H, Huang W, Wang X, Zhao L, Jiang Y, Liu F, Guo W, Sun X, Zhong W, Yuan D, Xu HE	Year: 2020
6VCB	master: 5VEW	GLP-1R-Gs complex with GLP-1 peptide and a positive allosteric modulator	Homo sapiens	PubMed ID: 32690941	Authors: Bueno AB, Sun B, Willard FS, Feng D, Ho JD, Wainscott DB, Showalter AD, Vieth M, Chen Q, Stutsman C, Chau B, Ficorilli J, Agejas FJ, Cumming GR, Jime;nez A, Rojo I, Kobilka TS, Kobilka BK, Sloop KW	Year: 2020
6X18	master: 5VEW	GLP-1 receptor in complex with GLP-1 peptide hormone	Homo sapiens	PubMed ID: 33027691	Authors: Zhang X, Belousoff MJ, Zhao P, Kooistra AJ, Truong TT, Ang SY, Underwood CR, Egebjerg T, ≈†enel P, Stewart GD, Liang YL, Glukhova A, Venugopal H, Christopoulos A, Furness SGB, Miller LJ, Reedtz-Runge S, Langmead CJ, Gloriam DE, Danev R, Sexton PM, Wootten D	Year: 2020
6X19	related: 6X18	-	Homo sapiens	PubMed ID: 33027691	Authors: Zhang X, Belousoff MJ, Zhao P, Kooistra AJ, Truong TT, Ang SY, Underwood CR, Egebjerg T, ≈†enel P, Stewart GD, Liang YL, Glukhova A, Venugopal H, Christopoulos A, Furness SGB, Miller LJ, Reedtz-Runge S, Langmead CJ, Gloriam DE, Danev R, Sexton PM, Wootten D	Year: 2020
6X1A	related: 6X18	-	Homo sapiens	PubMed ID: 33027691	Authors: Zhang X, Belousoff MJ, Zhao P, Kooistra AJ, Truong TT, Ang SY, Underwood CR, Egebjerg T, ≈†enel P, Stewart GD, Liang YL, Glukhova A, Venugopal H, Christopoulos A, Furness SGB, Miller LJ, Reedtz-Runge S, Langmead CJ, Gloriam DE, Danev R, Sexton PM, Wootten D	Year: 2020
7KI0	master: 5VEW	GLP-1 receptor-Gs complex with bound Semaglutide	Homo sapiens	PubMed ID: 34260945	Authors: Zhang X, Belousoff MJ, Liang YL, Danev R, Sexton PM, Wootten D	Year: 2021
7KI1	related: 7KI0	-	Homo sapiens	PubMed ID: 34260945	Authors: Zhang X, Belousoff MJ, Liang YL, Danev R, Sexton PM, Wootten D	Year: 2021
7LCK	master: 5VEW	glucagon-like receptor (GLP-1)-Gs with bound PF 06882961; 200kV Glacios	Homo sapiens	PubMed ID: 33957078	Authors: Zhang X, Johnson RM, Drulyte I, Yu L, Kotecha A, Danev R, Wootten D, Sexton PM, Belousoff MJ	Year: 2021
7LCJ	related: 7LCK	-	Homo sapiens	PubMed ID: 33957078	Authors: Zhang X, Johnson RM, Drulyte I, Yu L, Kotecha A, Danev R, Wootten D, Sexton PM, Belousoff MJ	Year: 2021
7DUR	master: 5VEW	glucagon-like receptor (GLP-1)-Gs complex with bound compound 2	Homo sapiens	PubMed ID: 34145245	Authors: Cong Z, Chen LN, Ma H, Zhou Q, Zou X, Ye C, Dai A, Liu Q, Huang W, Sun X, Wang X, Xu P, Zhao L, Xia T, Zhong W, Yang D, Eric Xu H, Zhang Y, Wang MW	Year: 2021
700000000000000	related: 7DUR	-	Homo sapiens	PubMed ID: 34145245	Authors: Cong Z, Chen LN, Ma H, Zhou Q, Zou X, Ye C, Dai A, Liu Q, Huang W, Sun X, Wang X, Xu P, Zhao L, Xia T, Zhong W, Yang D, Eric Xu H, Zhang Y, Wang MW	Year: 2021
7DUQ	related: 7DUR	-	Homo sapiens	PubMed ID: 34145245	Authors: Cong Z, Chen LN, Ma H, Zhou Q, Zou X, Ye C, Dai A, Liu Q, Huang W, Sun X, Wang X, Xu P, Zhao L, Xia T, Zhong W, Yang D, Eric Xu H, Zhang Y, Wang MW	Year: 2021
7EVM	related: 7DUR	-	Homo sapiens	PubMed ID: 34145245	Authors: Cong Z, Chen LN, Ma H, Zhou Q, Zou X, Ye C, Dai A, Liu Q, Huang W, Sun X, Wang X, Xu P, Zhao L, Xia T, Zhong W, Yang D, Eric Xu H, Zhang Y, Wang MW	Year: 2021
7RTB	master: 5VEW	GLP-1 receptor (GLP-1R) - Gs complex with bound Peptide-19	Homo sapiens	PubMed ID: 34547628	Authors: Johnson RM, Zhang X, Piper SJ, Nettleton TJ, Vandekolk TH, Langmead CJ, Danev R, Sexton PM, Wootten D	Year: 2021
7LLY	master: 5VEW	GLP-1R-Gs protein complex with bound oxyntomodulin	Homo sapiens	PubMed ID: 35013280	Authors: Deganutti G, Liang YL, Zhang X, Khoshouei M, Clydesdale L, Belousoff MJ, Venugopal H, Truong TT, Glukhova A, Keller AN, Gregory KJ, Leach K, Christopoulos A, Danev R, Reynolds CA, Zhao P, Sexton PM, Wootten D	Year: 2022
7LLL	related: 7LLY	-	Homo sapiens	PubMed ID: 35013280	Authors: Deganutti G, Liang YL, Zhang X, Khoshouei M, Clydesdale L, Belousoff MJ, Venugopal H, Truong TT, Glukhova A, Keller AN, Gregory KJ, Leach K, Christopoulos A, Danev R, Reynolds CA, Zhao P, Sexton PM, Wootten D	Year: 2022
7S1M	master: 5VEW	Glucagon-like peptide-1 receptor (GLP-1R)-G protein complex with bound Ex4-D-Ala, conformer 1	Homo sapiens	PubMed ID: 34937906	Authors: Cary BP, Deganutti G, Zhao P, Truong TT, Piper SJ, Liu X, Belousoff MJ, Danev R, Sexton PM, Wootten D, Gellman SH	Year: 2022
7S3I	related: 7S1M	-	Homo sapiens	PubMed ID: 34937906	Authors: Cary BP, Deganutti G, Zhao P, Truong TT, Piper SJ, Liu X, Belousoff MJ, Danev R, Sexton PM, Wootten D, Gellman SH	Year: 2022
7FIM	master: 5VEW	Glucagon-like peptide-1 receptor (GLP-1R)-Gs complex with bound tirzepatide (LY3298176)	Homo sapiens	PubMed ID: 35217653	Authors: Zhao F, Zhou Q, Cong Z, Hang K, Zou X, Zhang C, Chen Y, Dai A, Liang A, Ming Q, Wang M, Chen LN, Xu P, Chang R, Feng W, Xia T, Zhang Y, Wu B, Yang D, Zhao L, Xu HE, Wang MW	Year: 2022
7VBH	related: 7FIM	-	Homo sapiens	PubMed ID: 35217653	Authors: Zhao F, Zhou Q, Cong Z, Hang K, Zou X, Zhang C, Chen Y, Dai A, Liang A, Ming Q, Wang M, Chen LN, Xu P, Chang R, Feng W, Xia T, Zhang Y, Wu B, Yang D, Zhao L, Xu HE, Wang MW	Year: 2022
7VBI	related: 7FIM	-	Homo sapiens	PubMed ID: 35217653	Authors: Zhao F, Zhou Q, Cong Z, Hang K, Zou X, Zhang C, Chen Y, Dai A, Liang A, Ming Q, Wang M, Chen LN, Xu P, Chang R, Feng W, Xia T, Zhang Y, Wu B, Yang D, Zhao L, Xu HE, Wang MW	Year: 2022
7X8R	master: 5VEW	Glucagon-like peptide-1 receptor (GLP-1R)-Gs complex with bound Boc5	Homo sapiens	PubMed ID: 35561211	Authors: Cong Z, Zhou Q, Li Y, Chen LN, Zhang ZC, Liang A, Liu Q, Wu X, Dai A, Xia T, Wu W, Zhang Y, Yang D, Wang MW	Year: 2022
7X8S	related: 7X8R	-	Homo sapiens	PubMed ID: 35561211	Authors: Cong Z, Zhou Q, Li Y, Chen LN, Zhang ZC, Liang A, Liu Q, Wu X, Dai A, Xia T, Wu W, Zhang Y, Yang D, Wang MW	Year: 2022
7S15	master: 5VEW	Glucagon-like peptide-1 receptor (GLP-1R) in complex with PF-06882961	Homo sapiens	PubMed ID: 35647711	Authors: Griffith DA, Edmonds DJ, Fortin JP, Kalgutkar AS, Kuzmiski JB, Loria PM, Saxena AR, Bagley SW, Buckeridge C, Curto JM, Derksen DR, Dias JM, Griffor MC, Han S, Jackson VM, Landis MS, Lettiere D, Limberakis C, Liu Y, Mathiowetz AM, Patel JC, Piotrowski DW, Price DA, Ruggeri RB, Tess DA	Year: 2022
8WG7	master: 5VEW	Glucagon-like peptide-1 receptor (GLP-1R)-Gs complex, apo form	Homo sapiens	PubMed ID: 38346960	Authors: Cong Z, Zhao F, Li Y, Luo G, Mai Y, Chen X, Chen Y, Lin S, Cai X, Zhou Q, Yang D, Wang MW	Year: 2024
7D68	-	GLP-2R-Gs complex with GLP-2 peptide	Homo sapiens	PubMed ID: 33239759	Authors: Sun W, Chen LN, Zhou Q, Zhao LH, Yang D, Zhang H, Cong Z, Shen DD, Zhao F, Zhou F, Cai X, Chen Y, Zhou Y, Gadgaard S, van der Velden WJC, Zhao S, Jiang Y, Rosenkilde MM, Xu HE, Zhang Y, Wang MW	Year: 2020
7DTY	-	GIPR glucose-dependent insulinotropic polypeptide receptor	Homo sapiens	PubMed ID: 34254582	Authors: Zhao F, Zhang C, Zhou Q, Hang K, Zou X, Chen Y, Wu F, Rao Q, Dai A, Yin W, Shen DD, Zhang Y, Xia T, Stevens RC, Xu HE, Yang D, Zhao L, Wang MW	Year: 2021
7FIY	master: 7DTY	GIPR glucose-dependent insulinotropic polypeptide receptor-Gs complex with bound tirzepatide	Homo sapiens	PubMed ID: 35217653	Authors: Zhao F, Zhou Q, Cong Z, Hang K, Zou X, Zhang C, Chen Y, Dai A, Liang A, Ming Q, Wang M, Chen LN, Xu P, Chang R, Feng W, Xia T, Zhang Y, Wu B, Yang D, Zhao L, Xu HE, Wang MW	Year: 2022
7VAB	related: 7FIY	-	Homo sapiens	PubMed ID: 35217653	Authors: Zhao F, Zhou Q, Cong Z, Hang K, Zou X, Zhang C, Chen Y, Dai A, Liang A, Ming Q, Wang M, Chen LN, Xu P, Chang R, Feng W, Xia T, Zhang Y, Wu B, Yang D, Zhao L, Xu HE, Wang MW	Year: 2022
7FIN	related: 7FIY	-	Homo sapiens	PubMed ID: 35217653	Authors: Zhao F, Zhou Q, Cong Z, Hang K, Zou X, Zhang C, Chen Y, Dai A, Liang A, Ming Q, Wang M, Chen LN, Xu P, Chang R, Feng W, Xia T, Zhang Y, Wu B, Yang D, Zhao L, Xu HE, Wang MW	Year: 2022
8ITL	master: 7DTY	GIPR glucose-dependent insulinotropic polypeptide receptor - Gs complex, splice variant 1 (SV1)	Homo sapiens	PubMed ID: 37792509	Authors: Zhao F, Hang K, Zhou Q, Shao L, Li H, Li W, Lin S, Dai A, Cai X, Liu Y, Xu Y, Feng W, Yang D, Wang MW	Year: 2023
8ITM	related: 8ITL	-	Homo sapiens	PubMed ID: 37792509	Authors: Zhao F, Hang K, Zhou Q, Shao L, Li H, Li W, Lin S, Dai A, Cai X, Liu Y, Xu Y, Feng W, Yang D, Wang MW	Year: 2023
8WA3	master: 7DTY	GIPR glucose-dependent insulinotropic polypeptide receptor-Gs complex, apo form	Homo sapiens	PubMed ID: 38346960	Authors: Cong Z, Zhao F, Li Y, Luo G, Mai Y, Chen X, Chen Y, Lin S, Cai X, Zhou Q, Yang D, Wang MW	Year: 2024
5UZ7	-	Calcitonin receptor-heterotrimeric Gs protein complex	Homo sapiens	PubMed ID: 28437792	Authors: Liang YL, Khoshouei M, Radjainia M, Zhang Y, Glukhova A, Tarrasch J, Thal DM, Furness SGB, Christopoulos G, Coudrat T, Danev R, Baumeister W, Miller LJ, Christopoulos A, Kobilka BK, Wootten D, Skiniotis G, Sexton PM	Year: 2017
6E3Y	master: 5UZ7	Calcitonin receptor-heterotrimeric Gs bound to endogenous peptide and canonical transducer	Homo sapiens	PubMed ID: 30209400	Authors: Liang YL, Khoshouei M, Deganutti G, Glukhova A, Koole C, Peat TS, Radjainia M, Plitzko JM, Baumeister W, Miller LJ, Hay DL, Christopoulos A, Reynolds CA, Wootten D, Sexton PM	Year: 2018
6NIY	master: 5UZ7	Calcitonin receptor-heterotrimeric Gs protein complex	Homo sapiens	PubMed ID: 32219215	Authors: Dal Maso E, Glukhova A, Zhu Y, Garcia-Nafria J, Tate CG, Atanasio S, Reynolds CA, Ramirez-Aportela E, Carazo JM, Hick CA, Furness SGB, Hay DL, Liang YL, Miller LJ, Christopoulos A, Wang MW, Wootten D, Sexton PM	Year: 2019
7KNT	-	Calcitonin gene-related peptide receptor (GPCR), apo form	Homo sapiens	PubMed ID: 33602864	Authors: Josephs TM, Belousoff MJ, Liang YL, Piper SJ, Cao J, Garama DJ, Leach K, Gregory KJ, Christopoulos A, Hay DL, Danev R, Wootten D, Sexton PM	Year: 2021
7KNU	related: 7KNT	-	Homo sapiens	PubMed ID: 33602864	Authors: Josephs TM, Belousoff MJ, Liang YL, Piper SJ, Cao J, Garama DJ, Leach K, Gregory KJ, Christopoulos A, Hay DL, Danev R, Wootten D, Sexton PM	Year: 2021
7TYF	-	Amylin1 Receptor in complex with Gs and rat amylin peptide	Homo sapiens	PubMed ID: 35324283	Authors: Cao J, Belousoff MJ, Liang YL, Johnson RM, Josephs TM, Fletcher MM, Christopoulos A, Hay DL, Danev R, Wootten D, Sexton PM	Year: 2022
7TYX	related: 7TYF	-	Homo sapiens	PubMed ID: 35324283	Authors: Cao J, Belousoff MJ, Liang YL, Johnson RM, Josephs TM, Fletcher MM, Christopoulos A, Hay DL, Danev R, Wootten D, Sexton PM	Year: 2022
7TZF	related: 7TYF	-	Homo sapiens	PubMed ID: 35324283	Authors: Cao J, Belousoff MJ, Liang YL, Johnson RM, Josephs TM, Fletcher MM, Christopoulos A, Hay DL, Danev R, Wootten D, Sexton PM	Year: 2022
7TYH	related: 7TYF	-	Homo sapiens	PubMed ID: 35324283	Authors: Cao J, Belousoff MJ, Liang YL, Johnson RM, Josephs TM, Fletcher MM, Christopoulos A, Hay DL, Danev R, Wootten D, Sexton PM	Year: 2022
7TYL	related: 7TYF	-	Homo sapiens	PubMed ID: 35324283	Authors: Cao J, Belousoff MJ, Liang YL, Johnson RM, Josephs TM, Fletcher MM, Christopoulos A, Hay DL, Danev R, Wootten D, Sexton PM	Year: 2022
7TYI	related: 7TYF	-	Homo sapiens	PubMed ID: 35324283	Authors: Cao J, Belousoff MJ, Liang YL, Johnson RM, Josephs TM, Fletcher MM, Christopoulos A, Hay DL, Danev R, Wootten D, Sexton PM	Year: 2022
7TYN	related: 7TYF	-	Homo sapiens	PubMed ID: 35324283	Authors: Cao J, Belousoff MJ, Liang YL, Johnson RM, Josephs TM, Fletcher MM, Christopoulos A, Hay DL, Danev R, Wootten D, Sexton PM	Year: 2022
7TYW	related: 7TYF	-	Homo sapiens	PubMed ID: 35324283	Authors: Cao J, Belousoff MJ, Liang YL, Johnson RM, Josephs TM, Fletcher MM, Christopoulos A, Hay DL, Danev R, Wootten D, Sexton PM	Year: 2022
7TYY	related: 7TYF	-	Homo sapiens	PubMed ID: 35324283	Authors: Cao J, Belousoff MJ, Liang YL, Johnson RM, Josephs TM, Fletcher MM, Christopoulos A, Hay DL, Danev R, Wootten D, Sexton PM	Year: 2022
7TYO	related: 7TYF	-	Homo sapiens	PubMed ID: 35324283	Authors: Cao J, Belousoff MJ, Liang YL, Johnson RM, Josephs TM, Fletcher MM, Christopoulos A, Hay DL, Danev R, Wootten D, Sexton PM	Year: 2022
6NBF	-	parathyroid hormone receptor-1 (PTH1R) in complex with a parathyroid hormone analog and G protein, state 1	Homo sapiens	PubMed ID: 30975883	Authors: Zhao LH, Ma S, Sutkeviciute I, Shen DD, Zhou XE, de Waal PW, Li CY, Kang Y, Clark LJ, Jean-Alphonse FG, White AD, Yang D, Dai A, Cai X, Chen J, Li C, Jiang Y, Watanabe T, Gardella TJ, Melcher K, Wang MW, Vilardaga JP, Xu HE, Zhang Y	Year: 2019
6NBI	related: 6NBF	-	Homo sapiens	PubMed ID: 30975883	Authors: Zhao LH, Ma S, Sutkeviciute I, Shen DD, Zhou XE, de Waal PW, Li CY, Kang Y, Clark LJ, Jean-Alphonse FG, White AD, Yang D, Dai A, Cai X, Chen J, Li C, Jiang Y, Watanabe T, Gardella TJ, Melcher K, Wang MW, Vilardaga JP, Xu HE, Zhang Y	Year: 2019
6NBH	related: 6NBF	-	Homo sapiens	PubMed ID: 30975883	Authors: Zhao LH, Ma S, Sutkeviciute I, Shen DD, Zhou XE, de Waal PW, Li CY, Kang Y, Clark LJ, Jean-Alphonse FG, White AD, Yang D, Dai A, Cai X, Chen J, Li C, Jiang Y, Watanabe T, Gardella TJ, Melcher K, Wang MW, Vilardaga JP, Xu HE, Zhang Y	Year: 2019
6FJ3	master: 6NBF	parathyroid hormone receptor-1 (PTH1R) in complex with a peptide agonist	Homo sapiens	PubMed ID: 30455434	Authors: Ehrenmann J, Schoppe J, Klenk C, Rappas M, Kummer L, Dore; AS, Pluckthun A	Year: 2018
8GW8	master: 6NBF	parathyroid hormone receptor-1 (PTH1R) - Gs complex with bound intracellular biased agonist PCO371	Homo sapiens	PubMed ID: 37286611	Authors: Kobayashi K, Kawakami K, Kusakizako T, Tomita A, Nishimura M, Sawada K, Okamoto HH, Hiratsuka S, Nakamura G, Kuwabara R, Noda H, Muramatsu H, Shimizu M, Taguchi T, Inoue A, Murata T, Nureki O	Year: 2023
7Y35	master: 6NBF	parathyroid hormone receptor-1 (PTH1R)‚ÄîGs complex with bound Abaloparatide	Homo sapiens	PubMed ID: 36271004	Authors: Zhai X, Mao C, Shen Q, Zang S, Shen DD, Zhang H, Chen Z, Wang G, Zhang C, Zhang Y, Liu Z	Year: 2022
7Y36	related: 7Y35	-	Homo sapiens	PubMed ID: 36271004	Authors: Zhai X, Mao C, Shen Q, Zang S, Shen DD, Zhang H, Chen Z, Wang G, Zhang C, Zhang Y, Liu Z	Year: 2022
7F16	-	parathyroid hormone receptor-2 (PTH2R) in complex with a tuberoinfundibular peptide of 39 residues and G protein	Homo sapiens	PubMed ID: 34353904	Authors: Wang X, Cheng X, Zhao L, Wang Y, Ye C, Zou X, Dai A, Cong Z, Chen J, Zhou Q, Xia T, Jiang H, Xu HE, Yang D, Wang MW	Year: 2021
6UUN	-	Adrenomedullin 1 (AM1) receptor G protein complex with adrenomedullin peptide	Homo sapiens	PubMed ID: 32296767	Authors: Liang YL, Belousoff MJ, Fletcher MM, Zhang X, Khoshouei M, Deganutti G, Koole C, Furness SGB, Miller LJ, Hay DL, Christopoulos A, Reynolds CA, Danev R, Wootten D, Sexton PM	Year: 2020
6UUS	-	Adrenomedullin 2 (AM2) receptor G protein complex with adrenomedullin peptide	Homo sapiens	PubMed ID: 32296767	Authors: Liang YL, Belousoff MJ, Fletcher MM, Zhang X, Khoshouei M, Deganutti G, Koole C, Furness SGB, Miller LJ, Hay DL, Christopoulos A, Reynolds CA, Danev R, Wootten D, Sexton PM	Year: 2020
6UVA	related: 6UUS	-	Homo sapiens	PubMed ID: 32296767	Authors: Liang YL, Belousoff MJ, Fletcher MM, Zhang X, Khoshouei M, Deganutti G, Koole C, Furness SGB, Miller LJ, Hay DL, Christopoulos A, Reynolds CA, Danev R, Wootten D, Sexton PM	Year: 2020
6VN7	-	Vasoactive intestinal polypeptide 1 (VIP1) receptor-G protein complex (activated)	Homo sapiens	PubMed ID: 32807782	Authors: Duan J, Shen DD, Zhou XE, Bi P, Liu QF, Tan YX, Zhuang YW, Zhang HB, Xu PY, Huang SJ, Ma SS, He XH, Melcher K, Zhang Y, Xu HE, Jiang Y	Year: 2020
8E3Y	master: 6VN7	Vasoactive intestinal polypeptide 1 (VIP1) receptor-Gs complex with bound PACAP27	Homo sapiens	PubMed ID: 36385145	Authors: Piper SJ, Deganutti G, Lu J, Zhao P, Liang YL, Lu Y, Fletcher MM, Hossain MA, Christopoulos A, Reynolds CA, Danev R, Sexton PM, Wootten D	Year: 2022
8E3X	related: 8E3Y	-	Homo sapiens	PubMed ID: 36385145	Authors: Piper SJ, Deganutti G, Lu J, Zhao P, Liang YL, Lu Y, Fletcher MM, Hossain MA, Christopoulos A, Reynolds CA, Danev R, Sexton PM, Wootten D	Year: 2022
8E3Z	related: 8E3Y	-	Homo sapiens	PubMed ID: 36385145	Authors: Piper SJ, Deganutti G, Lu J, Zhao P, Liang YL, Lu Y, Fletcher MM, Hossain MA, Christopoulos A, Reynolds CA, Danev R, Sexton PM, Wootten D	Year: 2022
7VQX	-	Vasoactive intestinal polypeptide 2 (VIP2) receptor-Gs complex with bound PACAP27	Homo sapiens	PubMed ID: 35477937	Authors: Xu Y, Feng W, Zhou Q, Liang A, Li J, Dai A, Zhao F, Yan J, Chen CW, Li H, Zhao LH, Xia T, Jiang Y, Xu HE, Yang D, Wang MW	Year: 2022
7WBJ	related: 7VQX	-	Homo sapiens	PubMed ID: 35477937	Authors: Xu Y, Feng W, Zhou Q, Liang A, Li J, Dai A, Zhao F, Yan J, Chen CW, Li H, Zhao LH, Xia T, Jiang Y, Xu HE, Yang D, Wang MW	Year: 2022
7CZ5	-	growth hormone-releasing hormone receptor-Gs protein complex	Homo sapiens	PubMed ID: 33060564	Authors: Zhou F, Zhang H, Cong Z, Zhao LH, Zhou Q, Mao C, Cheng X, Shen DD, Cai X, Ma C, Wang Y, Dai A, Zhou Y, Sun W, Zhao F, Zhao S, Jiang H, Jiang Y, Yang D, Eric Xu H, Zhang Y, Wang MW	Year: 2020
7WU2	-	Adhesion receptor GPR133 (ADGRD1)-miniGs complex	Homo sapiens	PubMed ID: 35418679	Authors: Qu X, Qiu N, Wang M, Zhang B, Du J, Zhong Z, Xu W, Chu X, Ma L, Yi C, Han S, Shui W, Zhao Q, Wu B	Year: 2022
7WU3	-	Adhesion receptor GPR110 (ADGRF1)-miniGs complex	Homo sapiens	PubMed ID: 35418679	Authors: Qu X, Qiu N, Wang M, Zhang B, Du J, Zhong Z, Xu W, Chu X, Ma L, Yi C, Han S, Shui W, Zhao Q, Wu B	Year: 2022
7WU5	related: 7WU3	-	Homo sapiens	PubMed ID: 35418679	Authors: Qu X, Qiu N, Wang M, Zhang B, Du J, Zhong Z, Xu W, Chu X, Ma L, Yi C, Han S, Shui W, Zhao Q, Wu B	Year: 2022
7WU4	related: 7WU3	-	Homo sapiens	PubMed ID: 35418679	Authors: Qu X, Qiu N, Wang M, Zhang B, Du J, Zhong Z, Xu W, Chu X, Ma L, Yi C, Han S, Shui W, Zhao Q, Wu B	Year: 2022
7WXU	master: 7WU3	Adhesion receptor GPR110 (ADGRF1) - Gq complex	Homo sapiens	PubMed ID: 36127364	Authors: Zhu X, Qian Y, Li X, Xu Z, Xia R, Wang N, Liang J, Yin H, Zhang A, Guo C, Wang G, He Y	Year: 2022
7WY0	related: 7WXU	-	Homo sapiens	PubMed ID: 36127364	Authors: Zhu X, Qian Y, Li X, Xu Z, Xia R, Wang N, Liang J, Yin H, Zhang A, Guo C, Wang G, He Y	Year: 2022
7WZ7	related: 7WXU	-	Homo sapiens	PubMed ID: 36127364	Authors: Zhu X, Qian Y, Li X, Xu Z, Xia R, Wang N, Liang J, Yin H, Zhang A, Guo C, Wang G, He Y	Year: 2022
7X2V	related: 7WXU	-	Homo sapiens	PubMed ID: 36127364	Authors: Zhu X, Qian Y, Li X, Xu Z, Xia R, Wang N, Liang J, Yin H, Zhang A, Guo C, Wang G, He Y	Year: 2022
7WXW	related: 7WXU	-	Homo sapiens	PubMed ID: 36127364	Authors: Zhu X, Qian Y, Li X, Xu Z, Xia R, Wang N, Liang J, Yin H, Zhang A, Guo C, Wang G, He Y	Year: 2022
7SF8	-	Adhesion receptor GPR56 (ADGRG1)-miniG13 complex with bound tethered agonist	Homo sapiens	PubMed ID: 35418682	Authors: Barros-alvarez X, Nwokonko RM, Vizurraga A, Matzov D, He F, Papasergi-Scott MM, Robertson MJ, Panova O, Yardeni EH, Seven AB, Kwarcinski FE, Su H, Peroto MC, Meyerowitz JG, Shalev-Benami M, Tall GG, Skiniotis G	Year: 2022
7D76	-	Adhesion receptor GPR97 (ADGRG3)-Go complex with bound beclomethasone	Homo sapiens	PubMed ID: 33408414	Authors: Ping YQ, Mao C, Xiao P, Zhao RJ, Jiang Y, Yang Z, An WT, Shen DD, Yang F, Zhang H, Qu C, Shen Q, Tian C, Li ZJ, Li S, Wang GY, Tao X, Wen X, Zhong YN, Yang J, Yi F, Yu X, Xu HE, Zhang Y, Sun JP	Year: 2021
7D77	related: 7D76	-	Homo sapiens	PubMed ID: 33408414	Authors: Ping YQ, Mao C, Xiao P, Zhao RJ, Jiang Y, Yang Z, An WT, Shen DD, Yang F, Zhang H, Qu C, Shen Q, Tian C, Li ZJ, Li S, Wang GY, Tao X, Wen X, Zhong YN, Yang J, Yi F, Yu X, Xu HE, Zhang Y, Sun JP	Year: 2021
7SF7	-	Adhesion receptor LPHN3 (ADGRL3)-miniG13 complex with bound tethered agonist	Homo sapiens	PubMed ID: 35418682	Authors: Barros-alvarez X, Nwokonko RM, Vizurraga A, Matzov D, He F, Papasergi-Scott MM, Robertson MJ, Panova O, Yardeni EH, Seven AB, Kwarcinski FE, Su H, Peroto MC, Meyerowitz JG, Shalev-Benami M, Tall GG, Skiniotis G	Year: 2022
7WY5	master: 7SF7	Adhesion receptor LPHN3 (ADGRL3)-Gq complex	Homo sapiens	PubMed ID: 36309016	Authors: Qian Y, Ma Z, Liu C, Li X, Zhu X, Wang N, Xu Z, Xia R, Liang J, Duan Y, Yin H, Xiong Y, Zhang A, Guo C, Chen Z, Huang Z, He Y	Year: 2022
7WY8	related: 7WY5	-	Homo sapiens	PubMed ID: 36309016	Authors: Qian Y, Ma Z, Liu C, Li X, Zhu X, Wang N, Xu Z, Xia R, Liang J, Duan Y, Yin H, Xiong Y, Zhang A, Guo C, Chen Z, Huang Z, He Y	Year: 2022
7WYB	related: 7WY5	-	Homo sapiens	PubMed ID: 36309016	Authors: Qian Y, Ma Z, Liu C, Li X, Zhu X, Wang N, Xu Z, Xia R, Liang J, Duan Y, Yin H, Xiong Y, Zhang A, Guo C, Chen Z, Huang Z, He Y	Year: 2022
7X10	related: 7WY5	-	Homo sapiens	PubMed ID: 36309016	Authors: Qian Y, Ma Z, Liu C, Li X, Zhu X, Wang N, Xu Z, Xia R, Liang J, Duan Y, Yin H, Xiong Y, Zhang A, Guo C, Chen Z, Huang Z, He Y	Year: 2022
8JMT	master: 7SF7	Adhesion receptor LPHN3 (ADGRL3) - modified BRIL (mBRIL) construct	Homo sapiens	PubMed ID: 37580554	Authors: Guo Q, He B, Zhong Y, Jiao H, Ren Y, Wang Q, Ge Q, Gao Y, Liu X, Du Y, Hu H, Tao Y	Year: 2024
4MQE	-	GABAB receptor ectodomain GBR1-GBR2 heterodimer, apo form	Homo sapiens	PubMed ID: 24305054	Authors: Geng Y, Bush M, Mosyak L, Wang F, Fan QR	Year: 2013
4MQF	related: 4MQE	-	Homo sapiens	PubMed ID: 24305054	Authors: Geng Y, Bush M, Mosyak L, Wang F, Fan QR	Year: 2013
4MS4	related: 4MQE	-	Homo sapiens	PubMed ID: 24305054	Authors: Geng Y, Bush M, Mosyak L, Wang F, Fan QR	Year: 2013
4MS1	related: 4MQE	-	Homo sapiens	PubMed ID: 24305054	Authors: Geng Y, Bush M, Mosyak L, Wang F, Fan QR	Year: 2013
4MR8	related: 4MQE	-	Homo sapiens	PubMed ID: 24305054	Authors: Geng Y, Bush M, Mosyak L, Wang F, Fan QR	Year: 2013
4MR9	related: 4MQE	-	Homo sapiens	PubMed ID: 24305054	Authors: Geng Y, Bush M, Mosyak L, Wang F, Fan QR	Year: 2013
4MS3	related: 4MQE	-	Homo sapiens	PubMed ID: 24305054	Authors: Geng Y, Bush M, Mosyak L, Wang F, Fan QR	Year: 2013
4MRM	related: 4MQE	-	Homo sapiens	PubMed ID: 24305054	Authors: Geng Y, Bush M, Mosyak L, Wang F, Fan QR	Year: 2013
4MR7	related: 4MQE	-	Homo sapiens	PubMed ID: 24305054	Authors: Geng Y, Bush M, Mosyak L, Wang F, Fan QR	Year: 2013
6OCP	master: 4MQE	GABAB receptor KCTD16 oligomerization domain in complex with part of GABAB2 receptor	Homo sapiens	PubMed ID: 30971491	Authors: Zuo H, Glaaser I, Zhao Y, Kurinov I, Mosyak L, Wang H, Liu J, Park J, Frangaj A, Sturchler E, Zhou M, McDonald P, Geng Y, Slesinger PA, Fan QR	Year: 2019
2024-10-06	related: 6OCP	-	Homo sapiens	PubMed ID: 30971491	Authors: Zuo H, Glaaser I, Zhao Y, Kurinov I, Mosyak L, Wang H, Liu J, Park J, Frangaj A, Sturchler E, Zhou M, McDonald P, Geng Y, Slesinger PA, Fan QR	Year: 2019
6OCR	related: 6OCP	-	Homo sapiens	PubMed ID: 30971491	Authors: Zuo H, Glaaser I, Zhao Y, Kurinov I, Mosyak L, Wang H, Liu J, Park J, Frangaj A, Sturchler E, Zhou M, McDonald P, Geng Y, Slesinger PA, Fan QR	Year: 2019
7C7Q	master: 4MQE	GABAB receptor, baclofen/BHFF-bound in the active state	Homo sapiens	PubMed ID: 32494023	Authors: Mao C, Shen C, Li C, Shen DD, Xu C, Zhang S, Zhou R, Shen Q, Chen LN, Jiang Z, Liu J, Zhang Y	Year: 2020
7C7S	related: 7C7Q	-	Homo sapiens	PubMed ID: 32494023	Authors: Mao C, Shen C, Li C, Shen DD, Xu C, Zhang S, Zhou R, Shen Q, Chen LN, Jiang Z, Liu J, Zhang Y	Year: 2020
6WIV	master: 4MQE	GABAB heterodimeric receptor in an inactive state	Homo sapiens	PubMed ID: 32581365	Authors: Park J, Fu Z, Frangaj A, Liu J, Mosyak L, Shen T, Slavkovich VN, Ray KM, Taura J, Cao B, Geng Y, Zuo H, Kou Y, Grassucci R, Chen S, Liu Z, Lin X, Williams JP, Rice WJ, Eng ET, Huang RK, Soni RK, Kloss B, Yu Z, Javitch JA, Hendrickson WA, Slesinger PA, Quick M, Graziano J, Yu H, Fiehn O, Clarke OB, Frank J, Fan QR	Year: 2020
6W2Y	master: 4MQE	GABAB1 homodimeric receptor in an inactive state	Homo sapiens	PubMed ID: 32580208	Authors: Papasergi-Scott MM, Robertson MJ, Seven AB, Panova O, Mathiesen JM, Skiniotis G	Year: 2020
6W2X	related: 6W2Y	-	Homo sapiens	PubMed ID: 32580208	Authors: Papasergi-Scott MM, Robertson MJ, Seven AB, Panova O, Mathiesen JM, Skiniotis G	Year: 2020
6UO8	master: 4MQE	GABAB heterodimeric receptor with bound agonist SKF97541 and positive allosteric modulator GS39783	Homo sapiens	PubMed ID: 32555460	Authors: Shaye H, Ishchenko A, Lam JH, Han GW, Xue L, Rondard P, Pin JP, Katritch V, Gati C, Cherezov V	Year: 2020
6JVM	related: 6UO8	-	Homo sapiens	PubMed ID: 32555460	Authors: Shaye H, Ishchenko A, Lam JH, Han GW, Xue L, Rondard P, Pin JP, Katritch V, Gati C, Cherezov V	Year: 2020
6UOA	related: 6UO8	-	Homo sapiens	PubMed ID: 32555460	Authors: Shaye H, Ishchenko A, Lam JH, Han GW, Xue L, Rondard P, Pin JP, Katritch V, Gati C, Cherezov V	Year: 2020
6UO9	related: 6UO8	-	Homo sapiens	PubMed ID: 32555460	Authors: Shaye H, Ishchenko A, Lam JH, Han GW, Xue L, Rondard P, Pin JP, Katritch V, Gati C, Cherezov V	Year: 2020
7CA3	master: 4MQE	GABAB receptor bound to the positive allosteric modulator rac-BHFF	Homo sapiens	PubMed ID: 33058878	Authors: Kim Y, Jeong E, Jeong JH, Kim Y, Cho Y	Year: 2020
7CUM	related: 7CA3	-	Homo sapiens	PubMed ID: 33058878	Authors: Kim Y, Jeong E, Jeong JH, Kim Y, Cho Y	Year: 2020
7CA5	related: 7CA3	-	Homo sapiens	PubMed ID: 33058878	Authors: Kim Y, Jeong E, Jeong JH, Kim Y, Cho Y	Year: 2020
7EB2	master: 4MQE	GABAB receptor-Gi complex	Homo sapiens	PubMed ID: 33911284	Authors: Shen C, Mao C, Xu C, Jin N, Zhang H, Shen DD, Shen Q, Wang X, Hou T, Chen Z, Rondard P, Pin JP, Zhang Y, Liu J	Year: 2021
4OR2	-	Metabotropic Glutamate Receptor 1 (mGlu1) with bound allosteric modulator	Homo sapiens	PubMed ID: 24603153	Authors: Wu H, Wang C, Gregory KJ, Han GW, Cho HP, Xia Y, Niswender CM, Katritch V, Meiler J, Cherezov V, Conn PJ, Stevens RC	Year: 2014
7DGD	master: 4OR2	Metabotropic Glutamate Receptor 1 (mGlu1), apo state	Homo sapiens	PubMed ID: 33278019	Authors: Zhang J, Qu L, Wu L, Tang X, Luo F, Xu W, Xu Y, Liu ZJ, Hua T	Year: 2021
7DGE	related: 7DGD	-	Homo sapiens	PubMed ID: 33278019	Authors: Zhang J, Qu L, Wu L, Tang X, Luo F, Xu W, Xu Y, Liu ZJ, Hua T	Year: 2021
7E9G	-	Metabotropic Glutamate Receptor 2 (mGlu2) with bound Gi	Homo sapiens	PubMed ID: 34135510	Authors: Lin S, Han S, Cai X, Tan Q, Zhou K, Wang D, Wang X, Du J, Yi C, Chu X, Dai A, Zhou Y, Chen Y, Zhou Y, Liu H, Liu J, Yang D, Wang MW, Zhao Q, Wu B	Year: 2021
7MTQ	master: 7E9G	Metabotropic Glutamate Receptor 2 (mGlu2) in inactive-State Bound to Antagonist LY341495	Homo sapiens	PubMed ID: 34194039	Authors: Seven AB, Barros-alvarez X, de Lapeyriee M, Papasergi-Scott MM, Robertson MJ, Zhang C, Nwokonko RM, Gao Y, Meyerowitz JG, Rocher JP, Schelshorn D, Kobilka BK, Mathiesen JM, Skiniotis G	Year: 2021
7MTS	related: 7MTQ	-	Homo sapiens	PubMed ID: 34194039	Authors: Seven AB, Barros-alvarez X, de Lapeyriee M, Papasergi-Scott MM, Robertson MJ, Zhang C, Nwokonko RM, Gao Y, Meyerowitz JG, Rocher JP, Schelshorn D, Kobilka BK, Mathiesen JM, Skiniotis G	Year: 2021
7MTR	related: 7MTQ	-	Homo sapiens	PubMed ID: 34194039	Authors: Seven AB, Barros-alvarez X, de Lapeyriee M, Papasergi-Scott MM, Robertson MJ, Zhang C, Nwokonko RM, Gao Y, Meyerowitz JG, Rocher JP, Schelshorn D, Kobilka BK, Mathiesen JM, Skiniotis G	Year: 2021
7EPA	master: 7E9G	Metabotropic Glutamate Receptor 2 (mGlu2) homodimer	Homo sapiens	PubMed ID: 34135509	Authors: Du J, Wang D, Fan H, Xu C, Tai L, Lin S, Han S, Tan Q, Wang X, Xu T, Zhang H, Chu X, Yi C, Liu P, Wang X, Zhou Y, Pin JP, Rondard P, Liu H, Liu J, Sun F, Wu B, Zhao Q	Year: 2021
7EPD	related: 7EPA	-	Homo sapiens	PubMed ID: 34135509	Authors: Du J, Wang D, Fan H, Xu C, Tai L, Lin S, Han S, Tan Q, Wang X, Xu T, Zhang H, Chu X, Yi C, Liu P, Wang X, Zhou Y, Pin JP, Rondard P, Liu H, Liu J, Sun F, Wu B, Zhao Q	Year: 2021
7EPB	related: 7EPA	-	Homo sapiens	PubMed ID: 34135509	Authors: Du J, Wang D, Fan H, Xu C, Tai L, Lin S, Han S, Tan Q, Wang X, Xu T, Zhang H, Chu X, Yi C, Liu P, Wang X, Zhou Y, Pin JP, Rondard P, Liu H, Liu J, Sun F, Wu B, Zhao Q	Year: 2021
7EPF	related: 7EPA	-	Homo sapiens	PubMed ID: 34135509	Authors: Du J, Wang D, Fan H, Xu C, Tai L, Lin S, Han S, Tan Q, Wang X, Xu T, Zhang H, Chu X, Yi C, Liu P, Wang X, Zhou Y, Pin JP, Rondard P, Liu H, Liu J, Sun F, Wu B, Zhao Q	Year: 2021
7EPE	related: 7EPA	-	Homo sapiens	PubMed ID: 34135509	Authors: Du J, Wang D, Fan H, Xu C, Tai L, Lin S, Han S, Tan Q, Wang X, Xu T, Zhang H, Chu X, Yi C, Liu P, Wang X, Zhou Y, Pin JP, Rondard P, Liu H, Liu J, Sun F, Wu B, Zhao Q	Year: 2021
8JCU	master: 7E9G	mGlu2 - mGlu3 heterodimer with bound LY341495, dimerization mode I	Homo sapiens	PubMed ID: 37286794	Authors: Wang X, Wang M, Xu T, Feng Y, Shao Q, Han S, Chu X, Xu Y, Lin S, Zhao Q, Wu B	Year: 2023
8JCX	related: 8JCU	-	Homo sapiens	PubMed ID: 37286794	Authors: Wang X, Wang M, Xu T, Feng Y, Shao Q, Han S, Chu X, Xu Y, Lin S, Zhao Q, Wu B	Year: 2023
8JCV	related: 8JCU	-	Homo sapiens	PubMed ID: 37286794	Authors: Wang X, Wang M, Xu T, Feng Y, Shao Q, Han S, Chu X, Xu Y, Lin S, Zhao Q, Wu B	Year: 2023
8JCY	related: 8JCU	-	Homo sapiens	PubMed ID: 37286794	Authors: Wang X, Wang M, Xu T, Feng Y, Shao Q, Han S, Chu X, Xu Y, Lin S, Zhao Q, Wu B	Year: 2023
8JCZ	related: 8JCU	-	Homo sapiens	PubMed ID: 37286794	Authors: Wang X, Wang M, Xu T, Feng Y, Shao Q, Han S, Chu X, Xu Y, Lin S, Zhao Q, Wu B	Year: 2023
8JCW	related: 8JCU	-	Homo sapiens	PubMed ID: 37286794	Authors: Wang X, Wang M, Xu T, Feng Y, Shao Q, Han S, Chu X, Xu Y, Lin S, Zhao Q, Wu B	Year: 2023
8JD0	related: 8JCU	-	Homo sapiens	PubMed ID: 37286794	Authors: Wang X, Wang M, Xu T, Feng Y, Shao Q, Han S, Chu X, Xu Y, Lin S, Zhao Q, Wu B	Year: 2023
8JD2	related: 8JCU	-	Homo sapiens	PubMed ID: 37286794	Authors: Wang X, Wang M, Xu T, Feng Y, Shao Q, Han S, Chu X, Xu Y, Lin S, Zhao Q, Wu B	Year: 2023
8JD1	related: 8JCU	-	Homo sapiens	PubMed ID: 37286794	Authors: Wang X, Wang M, Xu T, Feng Y, Shao Q, Han S, Chu X, Xu Y, Lin S, Zhao Q, Wu B	Year: 2023
8JD3	related: 8JCU	-	Homo sapiens	PubMed ID: 37286794	Authors: Wang X, Wang M, Xu T, Feng Y, Shao Q, Han S, Chu X, Xu Y, Lin S, Zhao Q, Wu B	Year: 2023
8JD4	master: 7E9G	mGlu2 - mGlu4 heterodimer, G-protein free	Homo sapiens	PubMed ID: 37286794	Authors: Wang X, Wang M, Xu T, Feng Y, Shao Q, Han S, Chu X, Xu Y, Lin S, Zhao Q, Wu B	Year: 2023
8JD5	related: 8JD4	-	Homo sapiens	PubMed ID: 37286794	Authors: Wang X, Wang M, Xu T, Feng Y, Shao Q, Han S, Chu X, Xu Y, Lin S, Zhao Q, Wu B	Year: 2023
7WI8	-	Metabotropic Glutamate Receptor 3 (mGlu3) with bound LY341495	Homo sapiens	PubMed ID: 35236939	Authors: Fang W, Yang F, Xu C, Ling S, Lin L, Zhou Y, Sun W, Wang X, Liu P, Rondard P, Shi P, Pin JP, Tian C, Liu J	Year: 2022
7WI6	related: 7WI8	-	Homo sapiens	PubMed ID: 35236939	Authors: Fang W, Yang F, Xu C, Ling S, Lin L, Zhou Y, Sun W, Wang X, Liu P, Rondard P, Shi P, Pin JP, Tian C, Liu J	Year: 2022
7WIH	related: 7WI8	-	Homo sapiens	PubMed ID: 35236939	Authors: Fang W, Yang F, Xu C, Ling S, Lin L, Zhou Y, Sun W, Wang X, Liu P, Rondard P, Shi P, Pin JP, Tian C, Liu J	Year: 2022
4OO9	-	Metabotropic Glutamate Receptor 5 (mGlu5) with bound negative allosteric modulator	Homo sapiens	PubMed ID: 25042998	Authors: Dore; AS, Okrasa K, Patel JC, Serrano-Vega M, Bennett K, Cooke RM, Errey JC, Jazayeri A, Khan S, Tehan B, Weir M, Wiggin GR, Marshall FH	Year: 2014
5CGC	master: 4OO9	Metabotropic Glutamate Receptor 5 (mGlu5) with bound compound 14	Homo sapiens	PubMed ID: 26225459	Authors: Christopher JA, Aves SJ, Bennett KA, Dore; AS, Errey JC, Jazayeri A, Marshall FH, Okrasa K, Serrano-Vega MJ, Tehan BG, Wiggin GR, Congreve M	Year: 2015
5CGD	related: 5CGC	-	Homo sapiens	PubMed ID: 26225459	Authors: Christopher JA, Aves SJ, Bennett KA, Dore; AS, Errey JC, Jazayeri A, Marshall FH, Okrasa K, Serrano-Vega MJ, Tehan BG, Wiggin GR, Congreve M	Year: 2015
6N52	master: 4OO9	Metabotropic Glutamate Receptor 5 (mGlu5) apo form	Homo sapiens	PubMed ID: 30675062	Authors: Koehl A, Hu H, Feng D, Sun B, Zhang Y, Robertson MJ, Chu M, Kobilka TS, Laermans T, Steyaert J, Tarrasch J, Dutta S, Fonseca R, Weis WI, Mathiesen JM, Skiniotis G, Kobilka BK	Year: 2019
6N50	related: 6N52	-	Homo sapiens	PubMed ID: 30675062	Authors: Koehl A, Hu H, Feng D, Sun B, Zhang Y, Robertson MJ, Chu M, Kobilka TS, Laermans T, Steyaert J, Tarrasch J, Dutta S, Fonseca R, Weis WI, Mathiesen JM, Skiniotis G, Kobilka BK	Year: 2019
6N4Y	related: 6N52	-	Homo sapiens	PubMed ID: 30675062	Authors: Koehl A, Hu H, Feng D, Sun B, Zhang Y, Robertson MJ, Chu M, Kobilka TS, Laermans T, Steyaert J, Tarrasch J, Dutta S, Fonseca R, Weis WI, Mathiesen JM, Skiniotis G, Kobilka BK	Year: 2019
6N51	related: 6N52	-	Homo sapiens	PubMed ID: 30675062	Authors: Koehl A, Hu H, Feng D, Sun B, Zhang Y, Robertson MJ, Chu M, Kobilka TS, Laermans T, Steyaert J, Tarrasch J, Dutta S, Fonseca R, Weis WI, Mathiesen JM, Skiniotis G, Kobilka BK	Year: 2019
6N4X	related: 6N52	-	Homo sapiens	PubMed ID: 30675062	Authors: Koehl A, Hu H, Feng D, Sun B, Zhang Y, Robertson MJ, Chu M, Kobilka TS, Laermans T, Steyaert J, Tarrasch J, Dutta S, Fonseca R, Weis WI, Mathiesen JM, Skiniotis G, Kobilka BK	Year: 2019
6FFI	master: 4OO9	Metabotropic Glutamate Receptor 5 (mGlu5) with bound MMPEP	Homo sapiens	PubMed ID: 29455526	Authors: Christopher JA, Orgovan Z, Congreve M, Dore AS, Errey JC, Marshall FH, Mason JS, Okrasa K, Rucktooa P, Serrano-Vega MJ, Ferenczy GG, Keseru GM	Year: 2019
6FFH	related: 6FFI	-	Homo sapiens	PubMed ID: 29455526	Authors: Christopher JA, Orgovan Z, Congreve M, Dore AS, Errey JC, Marshall FH, Mason JS, Okrasa K, Rucktooa P, Serrano-Vega MJ, Ferenczy GG, Keseru GM	Year: 2019
7FD9	master: 4OO9	Metabotropic Glutamate Receptor 5 (mGlu5) with orthosteric antagonist, LY341495	Homo sapiens	PubMed ID: 34469715	Authors: Nasrallah C, Cannone G, Briot J, Rottier K, Berizzi AE, Huang CY, Quast RB, Hoh F, Baneres JL, Malhaire F, Berto L, Dumazer A, Font-Ingles J, Gomez-Santacana X, Catena J, Kniazeff J, Goudet C, Llebaria A, Pin JP, Vinothkumar KR, Lebon G	Year: 2021
7FD8	related: 7FD9	-	Homo sapiens	PubMed ID: 34469715	Authors: Nasrallah C, Cannone G, Briot J, Rottier K, Berizzi AE, Huang CY, Quast RB, Hoh F, Baneres JL, Malhaire F, Berto L, Dumazer A, Font-Ingles J, Gomez-Santacana X, Catena J, Kniazeff J, Goudet C, Llebaria A, Pin JP, Vinothkumar KR, Lebon G	Year: 2021
7P2L	related: 7FD9	-	Homo sapiens	PubMed ID: 34469715	Authors: Nasrallah C, Cannone G, Briot J, Rottier K, Berizzi AE, Huang CY, Quast RB, Hoh F, Baneres JL, Malhaire F, Berto L, Dumazer A, Font-Ingles J, Gomez-Santacana X, Catena J, Kniazeff J, Goudet C, Llebaria A, Pin JP, Vinothkumar KR, Lebon G	Year: 2021
8T7H	master: 4OO9	Metabotropic Glutamate Receptor 5 (mGlu5) with bound agonist L-quisqualic acid (Quis), intermediate state 1	Homo sapiens	PubMed ID: 37693614	Authors: Kumar KK, Wang H, Habrian C, Latorraca NR, Xu J, O'Brien ES, Zhang C, Montabana E, Koehl A, Marqusee S, Isacoff EY, Kobilka BK	Year: 2023
8T6J	related: 8T7H	-	Homo sapiens	PubMed ID: 37693614	Authors: Kumar KK, Wang H, Habrian C, Latorraca NR, Xu J, O'Brien ES, Zhang C, Montabana E, Koehl A, Marqusee S, Isacoff EY, Kobilka BK	Year: 2023
8TAO	related: 8T7H	-	Homo sapiens	PubMed ID: 37693614	Authors: Kumar KK, Wang H, Habrian C, Latorraca NR, Xu J, O'Brien ES, Zhang C, Montabana E, Koehl A, Marqusee S, Isacoff EY, Kobilka BK	Year: 2023
8T8M	related: 8T7H	-	Homo sapiens	PubMed ID: 37693614	Authors: Kumar KK, Wang H, Habrian C, Latorraca NR, Xu J, O'Brien ES, Zhang C, Montabana E, Koehl A, Marqusee S, Isacoff EY, Kobilka BK	Year: 2023
7EPC	-	Metabotropic Glutamate Receptor 7 (mGlu7) inactive homodimer	Homo sapiens	PubMed ID: 34135509	Authors: Du J, Wang D, Fan H, Xu C, Tai L, Lin S, Han S, Tan Q, Wang X, Xu T, Zhang H, Chu X, Yi C, Liu P, Wang X, Zhou Y, Pin JP, Rondard P, Liu H, Liu J, Sun F, Wu B, Zhao Q	Year: 2021
7DTT	-	Calcium-Sensing Receptor (CaSR) bound with calcium ions	Homo sapiens	PubMed ID: 33603117	Authors: Ling S, Shi P, Liu S, Meng X, Zhou Y, Sun W, Chang S, Zhang X, Zhang L, Shi C, Sun D, Liu L, Tian C	Year: 2021
7DTV	related: 7DTT	-	Homo sapiens	PubMed ID: 33603117	Authors: Ling S, Shi P, Liu S, Meng X, Zhou Y, Sun W, Chang S, Zhang X, Zhang L, Shi C, Sun D, Liu L, Tian C	Year: 2021
7DTU	related: 7DTT	-	Homo sapiens	PubMed ID: 33603117	Authors: Ling S, Shi P, Liu S, Meng X, Zhou Y, Sun W, Chang S, Zhang X, Zhang L, Shi C, Sun D, Liu L, Tian C	Year: 2021
7DTW	related: 7DTT	-	Homo sapiens	PubMed ID: 33603117	Authors: Ling S, Shi P, Liu S, Meng X, Zhou Y, Sun W, Chang S, Zhang X, Zhang L, Shi C, Sun D, Liu L, Tian C	Year: 2021
8WPG	master: 7DTT	Calcium-Sensing Receptor (CaSR) with bound cinacalcet in detergent	Homo sapiens	PubMed ID: 37919470	Authors: Ling S, Meng X, Zhang Y, Xia Z, Zhou Y, Yang F, Shi P, Shi C, Tian C	Year: 2023
8WPU	related: 8WPG	-	Homo sapiens	PubMed ID: 37919470	Authors: Ling S, Meng X, Zhang Y, Xia Z, Zhou Y, Yang F, Shi P, Shi C, Tian C	Year: 2023
9ASB	master: 7DTT	Calcium-Sensing Receptor (CaSR) - miniGisq complex in nanodiscs	Homo sapiens	PubMed ID: 38632411	Authors: Zuo H, Park J, Frangaj A, Ye J, Lu G, Manning JJ, Asher WB, Lu Z, Hu GB, Wang L, Mendez J, Eng E, Zhang Z, Lin X, Grassucci R, Hendrickson WA, Clarke OB, Javitch JA, Conigrave AD, Fan QR	Year: 2024
9AVL	related: 9ASB	-	Homo sapiens	PubMed ID: 38632411	Authors: Zuo H, Park J, Frangaj A, Ye J, Lu G, Manning JJ, Asher WB, Lu Z, Hu GB, Wang L, Mendez J, Eng E, Zhang Z, Lin X, Grassucci R, Hendrickson WA, Clarke OB, Javitch JA, Conigrave AD, Fan QR	Year: 2024
9AYF	related: 9ASB	-	Homo sapiens	PubMed ID: 38632411	Authors: Zuo H, Park J, Frangaj A, Ye J, Lu G, Manning JJ, Asher WB, Lu Z, Hu GB, Wang L, Mendez J, Eng E, Zhang Z, Lin X, Grassucci R, Hendrickson WA, Clarke OB, Javitch JA, Conigrave AD, Fan QR	Year: 2024
9AXF	related: 9ASB	-	Homo sapiens	PubMed ID: 38632411	Authors: Zuo H, Park J, Frangaj A, Ye J, Lu G, Manning JJ, Asher WB, Lu Z, Hu GB, Wang L, Mendez J, Eng E, Zhang Z, Lin X, Grassucci R, Hendrickson WA, Clarke OB, Javitch JA, Conigrave AD, Fan QR	Year: 2024
9AVG	related: 9ASB	-	Homo sapiens	PubMed ID: 38632411	Authors: Zuo H, Park J, Frangaj A, Ye J, Lu G, Manning JJ, Asher WB, Lu Z, Hu GB, Wang L, Mendez J, Eng E, Zhang Z, Lin X, Grassucci R, Hendrickson WA, Clarke OB, Javitch JA, Conigrave AD, Fan QR	Year: 2024
7M3F	-	Calcium-Sensing Receptor (CaSR) homodimer, active state-cinacalcet	Homo sapiens	PubMed ID: 34194040	Authors: Gao Y, Robertson MJ, Rahman SN, Seven AB, Zhang C, Meyerowitz JG, Panova O, Hannan FM, Thakker RV, Brauner-Osborne H, Mathiesen JM, Skiniotis G	Year: 2021
7M3G	related: 7M3F	-	Homo sapiens	PubMed ID: 34194040	Authors: Gao Y, Robertson MJ, Rahman SN, Seven AB, Zhang C, Meyerowitz JG, Panova O, Hannan FM, Thakker RV, Brauner-Osborne H, Mathiesen JM, Skiniotis G	Year: 2021
7M3E	related: 7M3F	-	Homo sapiens	PubMed ID: 34194040	Authors: Gao Y, Robertson MJ, Rahman SN, Seven AB, Zhang C, Meyerowitz JG, Panova O, Hannan FM, Thakker RV, Brauner-Osborne H, Mathiesen JM, Skiniotis G	Year: 2021
7M3J	related: 7M3F	-	Homo sapiens	PubMed ID: 34194040	Authors: Gao Y, Robertson MJ, Rahman SN, Seven AB, Zhang C, Meyerowitz JG, Panova O, Hannan FM, Thakker RV, Brauner-Osborne H, Mathiesen JM, Skiniotis G	Year: 2021
7E6U	master: 7M3F	Calcium-Sensing Receptor (CaSR) homodimer in complex with NB2D11, inactive	Homo sapiens	PubMed ID: 34467854	Authors: Chen X, Wang L, Cui Q, Ding Z, Han L, Kou Y, Zhang W, Wang H, Jia X, Dai M, Shi Z, Li Y, Li X, Geng Y	Year: 2021
7E6T	related: 7E6U	-	Homo sapiens	PubMed ID: 34467854	Authors: Chen X, Wang L, Cui Q, Ding Z, Han L, Kou Y, Zhang W, Wang H, Jia X, Dai M, Shi Z, Li Y, Li X, Geng Y	Year: 2021
7SIL	master: 7M3F	Calcium-Sensing Receptor (CaSR) homodimer, active with bound positive allosteric modulator	Homo sapiens	PubMed ID: 34916296	Authors: Park J, Zuo H, Frangaj A, Fu Z, Yen LY, Zhang Z, Mosyak L, Slavkovich VN, Liu J, Ray KM, Cao B, Vallese F, Geng Y, Chen S, Grassucci R, Dandey VP, Tan YZ, Eng E, Lee Y, Kloss B, Liu Z, Hendrickson WA, Potter CS, Carragher B, Graziano J, Conigrave AD, Frank J, Clarke OB, Fan QR	Year: 2021
7SIN	related: 7SIL	-	Homo sapiens	PubMed ID: 34916296	Authors: Park J, Zuo H, Frangaj A, Fu Z, Yen LY, Zhang Z, Mosyak L, Slavkovich VN, Liu J, Ray KM, Cao B, Vallese F, Geng Y, Chen S, Grassucci R, Dandey VP, Tan YZ, Eng E, Lee Y, Kloss B, Liu Z, Hendrickson WA, Potter CS, Carragher B, Graziano J, Conigrave AD, Frank J, Clarke OB, Fan QR	Year: 2021
7SIM	related: 7SIL	-	Homo sapiens	PubMed ID: 34916296	Authors: Park J, Zuo H, Frangaj A, Fu Z, Yen LY, Zhang Z, Mosyak L, Slavkovich VN, Liu J, Ray KM, Cao B, Vallese F, Geng Y, Chen S, Grassucci R, Dandey VP, Tan YZ, Eng E, Lee Y, Kloss B, Liu Z, Hendrickson WA, Potter CS, Carragher B, Graziano J, Conigrave AD, Frank J, Clarke OB, Fan QR	Year: 2021
7EWL	-	Orphan GPR158 receptor	Homo sapiens	PubMed ID: 34815401	Authors: Jeong E, Kim Y, Jeong J, Cho Y	Year: 2021
7EWR	related: 7EWL	-	Homo sapiens	PubMed ID: 34815401	Authors: Jeong E, Kim Y, Jeong J, Cho Y	Year: 2021
7EWP	related: 7EWL	-	Homo sapiens	PubMed ID: 34815401	Authors: Jeong E, Kim Y, Jeong J, Cho Y	Year: 2021
7SHE	master: 7EWL	Orphan GPR158 receptor	Homo sapiens	PubMed ID: 34793198	Authors: Patil DN, Singh S, Laboute T, Strutzenberg TS, Qiu X, Wu D, Novick SJ, Robinson CV, Griffin PR, Hunt JF, Izard T, Singh AK, Martemyanov KA	Year: 2022
4JKV	-	Smoothened (SMO) receptor with bound antagonist, LY2940680	Homo sapiens	PubMed ID: 23636324	Authors: Wang C, Wu H, Katritch V, Han GW, Huang XP, Liu W, Siu FY, Roth BL, Cherezov V, Stevens RC	Year: 2013
4N4W	master: 4JKV	Smoothened (SMO) receptor in complex with SANT-1,	Homo sapiens	PubMed ID: 25008467	Authors: Wang C, Wu H, Evron T, Vardy E, Han GW, Huang XP, Hufeisen SJ, Mangano TJ, Urban DJ, Katritch V, Cherezov V, Caron MG, Roth BL, Stevens RC	Year: 2014
4QIM	related: 4N4W	-	Homo sapiens	PubMed ID: 25008467	Authors: Wang C, Wu H, Evron T, Vardy E, Han GW, Huang XP, Hufeisen SJ, Mangano TJ, Urban DJ, Katritch V, Cherezov V, Caron MG, Roth BL, Stevens RC	Year: 2014
4QIN	related: 4N4W	-	Homo sapiens	PubMed ID: 25008467	Authors: Wang C, Wu H, Evron T, Vardy E, Han GW, Huang XP, Hufeisen SJ, Mangano TJ, Urban DJ, Katritch V, Cherezov V, Caron MG, Roth BL, Stevens RC	Year: 2014
5L7D	master: 4JKV	Smoothened (SMO) receptor in complex with cholesterol (apo-SMOdelta;C)	Homo sapiens	PubMed ID: 27437577	Authors: Byrne EF, Sircar R, Miller PS, Hedger G, Luchetti G, Nachtergaele S, Tully MD, Mydock-McGrane L, Covey DF, Rambo RP, Sansom MS, Newstead S, Rohatgi R, Siebold,C.	Year: 2016
5L7I	related: 5L7D	-	Homo sapiens	PubMed ID: 27437577	Authors: Byrne EF, Sircar R, Miller PS, Hedger G, Luchetti G, Nachtergaele S, Tully MD, Mydock-McGrane L, Covey DF, Rambo RP, Sansom MS, Newstead S, Rohatgi R, Siebold,C.	Year: 2016
5V57	master: 4JKV	Smoothened (SMO) receptor (multi-domain) in complex with TC114	Homo sapiens	PubMed ID: 28513578	Authors: Zhang X, Zhao F, Wu Y, Yang J, Han GW, Zhao S, Ishchenko A, Ye L, Lin X, Ding K, Dharmarajan V, Griffin PR, Gati C, Nelson G, Hunter MS, Hanson MA, Cherezov V, Stevens RC, Tan W, Tao H, Xu F	Year: 2017
5V56	related: 5V57	-	Homo sapiens	PubMed ID: 28513578	Authors: Zhang X, Zhao F, Wu Y, Yang J, Han GW, Zhao S, Ishchenko A, Ye L, Lin X, Ding K, Dharmarajan V, Griffin PR, Gati C, Nelson G, Hunter MS, Hanson MA, Cherezov V, Stevens RC, Tan W, Tao H, Xu F	Year: 2017
6OT0	master: 4JKV	Smoothened (SMO) receptor with bound oxysterol coupled to a heterotrimeric Gi	Homo sapiens	PubMed ID: 31168089	Authors: Qi X, Liu H, Thompson B, McDonald J, Zhang C, Li X	Year: 2019
6XBL	master: 4JKV	Smoothened (SMO) receptor+Gi in complex with SAG	Homo sapiens	PubMed ID: 32929279	Authors: Qi X, Friedberg L, De Bose-Boyd R, Long T, Li X	Year: 2020
6XBK	related: 6XBL	-	Homo sapiens	PubMed ID: 32929279	Authors: Qi X, Friedberg L, De Bose-Boyd R, Long T, Li X	Year: 2020
6XBJ	related: 6XBL	-	Homo sapiens	PubMed ID: 32929279	Authors: Qi X, Friedberg L, De Bose-Boyd R, Long T, Li X	Year: 2020
6XBM	related: 6XBL	-	Homo sapiens	PubMed ID: 32929279	Authors: Qi X, Friedberg L, De Bose-Boyd R, Long T, Li X	Year: 2020
8J9N	-	Frizzled 1 (FZD1) receptor - Gq complex, apo state	Homo sapiens	PubMed ID: 38182578	Authors: Zhang Z, Lin X, Wei L, Wu Y, Xu L, Wu L, Wei X, Zhao S, Zhu X, Xu F	Year: 2024
8J9O	related: 8J9N	-	Homo sapiens	PubMed ID: 38182578	Authors: Zhang Z, Lin X, Wei L, Wu Y, Xu L, Wu L, Wei X, Zhao S, Zhu X, Xu F	Year: 2024
8JHI	-	Frizzled 3 (FZD3) receptor - Gs complex, apo state	Homo sapiens	PubMed ID: 38182578	Authors: Zhang Z, Lin X, Wei L, Wu Y, Xu L, Wu L, Wei X, Zhao S, Zhu X, Xu F	Year: 2024
8JHC	related: 8JHI	-	Homo sapiens	PubMed ID: 38182578	Authors: Zhang Z, Lin X, Wei L, Wu Y, Xu L, Wu L, Wei X, Zhao S, Zhu X, Xu F	Year: 2024
6BD4	-	Frizzled 4 (FZD4) receptor in the ligand-free state	Homo sapiens	PubMed ID: 30135577	Authors: Yang S, Wu Y, Xu TH, de Waal PW, He Y, Pu M, Chen Y, DeBruine ZJ, Zhang B, Zaidi SA, Popov P, Guo Y, Han GW, Lu Y, Suino-Powell K, Dong S, Harikumar KG, Miller LJ, Katritch V, Xu HE, Shui W, Stevens RC, Melcher K, Zhao S, Xu F	Year: 2018
6WW2	-	Frizzled 5 (FZD5) receptor in the ligand-free state	Homo sapiens	PubMed ID: 32762848	Authors: Tsutsumi N, Mukherjee S, Waghray D, Janda CY, Jude KM, Miao Y, Burg JS, Aduri NG, Kossiakoff AA, Gati C, Garcia KC	Year: 2020
8JHB	-	Frizzled 6 (FZD6) receptor - Gs complex, apo state	Homo sapiens	PubMed ID: 38182578	Authors: Zhang Z, Lin X, Wei L, Wu Y, Xu L, Wu L, Wei X, Zhao S, Zhu X, Xu F	Year: 2024
8JH7	related: 8JHB	-	Homo sapiens	PubMed ID: 38182578	Authors: Zhang Z, Lin X, Wei L, Wu Y, Xu L, Wu L, Wei X, Zhao S, Zhu X, Xu F	Year: 2024
7EVW	-	Frizzled 7 (FZD7) receptor in complex with heterotrimeric Gs	Homo sapiens	PubMed ID: 34239071	Authors: Xu L, Chen B, Schihada H, Wright SC, Turku A, Wu Y, Han GW, Kowalski-Jahn M, Kozielewicz P, Bowin CF, Zhang X, Li C, Bouvier M, Schulte G, Xu F	Year: 2021
7XP4	-	Bitter taste receptor TAS2R46, apo state	Homo sapiens	PubMed ID: 36108005	Authors: Xu W, Wu L, Liu S, Liu X, Cao X, Zhou C, Zhang J, Fu Y, Guo Y, Wu Y, Tan Q, Wang L, Liu J, Jiang L, Fan Z, Pei Y, Yu J, Cheng J, Zhao S, Hao X, Liu ZJ, Hua T	Year: 2022
7XP6	related: 7XP4	-	Homo sapiens	PubMed ID: 36108005	Authors: Xu W, Wu L, Liu S, Liu X, Cao X, Zhou C, Zhang J, Fu Y, Guo Y, Wu Y, Tan Q, Wang L, Liu J, Jiang L, Fan Z, Pei Y, Yu J, Cheng J, Zhao S, Hao X, Liu ZJ, Hua T	Year: 2022
7XP5	related: 7XP4	-	Homo sapiens	PubMed ID: 36108005	Authors: Xu W, Wu L, Liu S, Liu X, Cao X, Zhou C, Zhang J, Fu Y, Guo Y, Wu Y, Tan Q, Wang L, Liu J, Jiang L, Fan Z, Pei Y, Yu J, Cheng J, Zhao S, Hao X, Liu ZJ, Hua T	Year: 2022
8VY7	-	Bitter taste receptor TAS2R14 - Gi complex with bound cholesterol and intracellular tastant cmpd28.1	Homo sapiens	PubMed ID: 38600377	Authors: Kim Y, Gumpper RH, Liu Y, Kocak DD, Xiong Y, Cao C, Deng Z, Krumm BE, Jain MK, Zhang S, Jin J, Roth BL	Year: 2024
8VY9	related: 8VY7	-	Homo sapiens	PubMed ID: 38600377	Authors: Kim Y, Gumpper RH, Liu Y, Kocak DD, Xiong Y, Cao C, Deng Z, Krumm BE, Jain MK, Zhang S, Jin J, Roth BL	Year: 2024
9IIX	master: 8VY7	Bitter taste receptor TAS2R14-Ggust complex	Homo sapiens	PubMed ID: 38969802	Authors: Tao L, Wang D, Yuan Q, Zhao F, Zhang Y, Du T, Shen S, Xu HE, Li Y, Yang D, Duan J	Year: 2024
9IJA	related: 9IIX	-	Homo sapiens	PubMed ID: 38969802	Authors: Tao L, Wang D, Yuan Q, Zhao F, Zhang Y, Du T, Shen S, Xu HE, Li Y, Yang D, Duan J	Year: 2024
9IIW	related: 9IIX	-	Homo sapiens	PubMed ID: 38969802	Authors: Tao L, Wang D, Yuan Q, Zhao F, Zhang Y, Du T, Shen S, Xu HE, Li Y, Yang D, Duan J	Year: 2024
9IJ9	related: 9IIX	-	Homo sapiens	PubMed ID: 38969802	Authors: Tao L, Wang D, Yuan Q, Zhao F, Zhang Y, Du T, Shen S, Xu HE, Li Y, Yang D, Duan J	Year: 2024
7KC4	-	Wntless (WLS) transporter in complex with WNT8A	Homo sapiens	PubMed ID: 33357447	Authors: Nygaard R, Yu J, Kim J, Ross DR, Parisi G, Clarke OB, Virshup DM, Mancia F	Year: 2021
7DRT	master: 7KC4	Wntless (WLS) transporter in complex with Wnt3A	Homo sapiens	PubMed ID: 34315898	Authors: Zhong Q, Zhao Y, Ye F, Xiao Z, Huang G, Xu M, Zhang Y, Zhan X, Sun K, Wang Z, Cheng S, Feng S, Zhao X, Zhang J, Lu P, Xu W, Zhou Q, Ma D	Year: 2021
6NT5	-	STING (aka TMEM173, MITA, ERIS, or MPHYS), full-length apo state	Homo sapiens	PubMed ID: 30842659	Authors: Shang G, Zhang C, Chen ZJ, Bai XC, Zhang X	Year: 2019
8GT6	master: 6NT5	STING (aka TMEM173, MITA, ERIS, or MPHYS) bound to HB3089	Homo sapiens	PubMed ID: 36513640	Authors: Xie Z, Wang Z, Fan F, Zhou J, Hu Z, Wang Q, Wang X, Zeng Q, Zhang Y, Qiu J, Zhou X, Xu H, Bai H, Zhan Z, Ding J, Zhang H, Duan W, Yu X, Geng M	Year: 2022
8GSZ	related: 8GT6	-	Homo sapiens	PubMed ID: 36513640	Authors: Xie Z, Wang Z, Fan F, Zhou J, Hu Z, Wang Q, Wang X, Zeng Q, Zhang Y, Qiu J, Zhou X, Xu H, Bai H, Zhan Z, Ding J, Zhang H, Duan W, Yu X, Geng M	Year: 2022
7R4H	master: 6NT5	adapter protein AP-1 in complex with STING (phosphorylated)	Homo sapiens	PubMed ID: 36261523	Authors: Liu Y, Xu P, Rivara S, Liu C, Ricci J, Ren X, Hurley JH, Ablasser A	Year: 2022
7JM7	-	CLC-7 Cl<sup>-</sup>/H<sup>+</sup> exchanger in complex with OSTM1	Homo sapiens	PubMed ID: 32749217	Authors: Schrecker M, Korobenko J, Hite RK	Year: 2020
7BXU	master: 7JM7	CLC-7 Cl<sup>-</sup>/H<sup>+</sup> exchanger in complex with OSTM1	Homo sapiens	PubMed ID: 32851177	Authors: Zhang S, Liu Y, Zhang B, Zhou J, Li T, Liu Z, Li Y, Yang M	Year: 2020
7UPR	-	AAA protein ATAD1 (with a catalytic dead mutation) in complex with a peptide substrate, closed conformation	Homo sapiens	PubMed ID: 35550246	Authors: Wang L, Toutkoushian H, Belyy V, Kokontis CY, Walter P	Year: 2022
7UPT	related: 7UPR	-	Homo sapiens	PubMed ID: 35550246	Authors: Wang L, Toutkoushian H, Belyy V, Kokontis CY, Walter P	Year: 2022
6S7O	-	Oligosaccharyltransferase A (OST-A)	Homo sapiens	PubMed ID: 31831667	Authors: Ramirez AS, Kowal J, Locher KP	Year: 2019
6S7T	related: 6S7O	-	Homo sapiens	PubMed ID: 31831667	Authors: Ramirez AS, Kowal J, Locher KP	Year: 2019
6VYI	-	diacylglycerol O-acyltransferase 1 (DGAT1), oleoyl-CoA free	Homo sapiens	PubMed ID: 32433611	Authors: Sui X, Wang K, Gluchowski NL, Elliott SD, Liao M, Walther TC, Farese RV Jr	Year: 2020
6VZ1	related: 6VYI	-	Homo sapiens	PubMed ID: 32433611	Authors: Sui X, Wang K, Gluchowski NL, Elliott SD, Liao M, Walther TC, Farese RV Jr	Year: 2020
6VP0	master: 6VYI	diacylglycerol O-acyltransferase 1 (DGAT1) in complex with oleoyl-CoA	Homo sapiens	PubMed ID: 32433610	Authors: Wang L, Qian H, Nian Y, Han Y, Ren Z, Zhang H, Hu L, Prasad BVV, Laganowsky A, Yan N, Zhou M	Year: 2020
8ESM	master: 6VYI	diacylglycerol O-acyltransferase 1 (DGAT1) with bound T863 inhibitor	Homo sapiens	PubMed ID: 37248213	Authors: Sui X, Wang K, Song K, Xu C, Song J, Lee CW, Liao M, Farese RV Jr, Walther TC	Year: 2023
8ETM	related: 8ESM	-	Homo sapiens	PubMed ID: 37248213	Authors: Sui X, Wang K, Song K, Xu C, Song J, Lee CW, Liao M, Farese RV Jr, Walther TC	Year: 2023
6VUM	-	sterol O-acyltransferase (ACAT1), nevanimibe-bound	Homo sapiens	PubMed ID: 32433613	Authors: Long T, Sun Y, Hassan A, Qi X, Li X	Year: 2020
6P2J	master: 6VUM	sterol O-acyltransferase (ACAT1), dimer	Homo sapiens	PubMed ID: 32433614	Authors: Qian H, Zhao X, Yan R, Yao X, Gao S, Sun X, Du X, Yang H, Wong CCL, Yan N	Year: 2020
6P2P	related: 6P2J	-	Homo sapiens	PubMed ID: 32433614	Authors: Qian H, Zhao X, Yan R, Yao X, Gao S, Sun X, Du X, Yang H, Wong CCL, Yan N	Year: 2020
6L47	master: 6VUM	sterol O-acyltransferase (ACAT1, SOAT1) in complex with CI-976	Homo sapiens	PubMed ID: 32424158	Authors: Guan C, Niu Y, Chen SC, Kang Y, Wu JX, Nishi K, Chang CCY, Chang TY, Luo T, Chen L	Year: 2020
6L48	related: 6L47	-	Homo sapiens	PubMed ID: 32424158	Authors: Guan C, Niu Y, Chen SC, Kang Y, Wu JX, Nishi K, Chang CCY, Chang TY, Luo T, Chen L	Year: 2020
7N6Q	-	sterol O-acyltransferase (ACAT2) with bound PPPA	Homo sapiens	PubMed ID: 34520735	Authors: Long T, Liu Y, Li X	Year: 2021
7N6R	related: 7N6Q	-	Homo sapiens	PubMed ID: 34520735	Authors: Long T, Liu Y, Li X	Year: 2021
7MHY	-	Hedgehog acyltransferase (HHAT) in complex with palmitoyl-CoA	Homo sapiens	PubMed ID: 34112694	Authors: Jiang Y, Benz TL, Long SB	Year: 2021
7MHZ	related: 7MHY	-	Homo sapiens	PubMed ID: 34112694	Authors: Jiang Y, Benz TL, Long SB	Year: 2021
7Q1U	master: 7MHY	Hedgehog acyltransferase (HHAT) in complex with megabody 177 bound to non-hydrolysable palmitoyl-CoA (Composite Map)	Homo sapiens	PubMed ID: 34890564	Authors: Coupland CE, Andrei SA, Ansell TB, Carrique L, Kumar P, Sefer L, Schwab RA, Byrne EFX, Pardon E, Steyaert J, Magee AI, Lanyon-Hogg T, Sansom MSP, Tate EW, Siebold C	Year: 2021
7Q6Z	related: 7Q1U	-	Homo sapiens	PubMed ID: 34890564	Authors: Coupland CE, Andrei SA, Ansell TB, Carrique L, Kumar P, Sefer L, Schwab RA, Byrne EFX, Pardon E, Steyaert J, Magee AI, Lanyon-Hogg T, Sansom MSP, Tate EW, Siebold C	Year: 2021
7URA	-	PORCN (Porcupine) in complex with Palmitoleoyl-CoA	Homo sapiens	PubMed ID: 35831507	Authors: Liu Y, Qi X, Donnelly L, Elghobashi-Meinhardt N, Long T, Zhou RW, Sun Y, Wang B, Li X	Year: 2022
7URC	related: 7URA	-	Homo sapiens	PubMed ID: 35831507	Authors: Liu Y, Qi X, Donnelly L, Elghobashi-Meinhardt N, Long T, Zhou RW, Sun Y, Wang B, Li X	Year: 2022
7URE	related: 7URA	-	Homo sapiens	PubMed ID: 35831507	Authors: Liu Y, Qi X, Donnelly L, Elghobashi-Meinhardt N, Long T, Zhou RW, Sun Y, Wang B, Li X	Year: 2022
7URD	related: 7URA	-	Homo sapiens	PubMed ID: 35831507	Authors: Liu Y, Qi X, Donnelly L, Elghobashi-Meinhardt N, Long T, Zhou RW, Sun Y, Wang B, Li X	Year: 2022
7URF	related: 7URA	-	Homo sapiens	PubMed ID: 35831507	Authors: Liu Y, Qi X, Donnelly L, Elghobashi-Meinhardt N, Long T, Zhou RW, Sun Y, Wang B, Li X	Year: 2022
8ERC	-	Membrane-bound O-acyltransferase 7 (MBOAT7)	Homo sapiens	PubMed ID: 37316513	Authors: Wang K, Lee CW, Sui X, Kim S, Wang S, Higgs AB, Baublis AJ, Voth GA, Liao M, Walther TC, Farese RV Jr	Year: 2023
6BML	-	DHHC palmitoyltransferase, P21 space group	Homo sapiens	PubMed ID: 29326245	Authors: Rana MS, Kumar P, Lee CJ, Verardi R, Rajashankar KR, Banerjee A	Year: 2018
6BML	related: 6BML	-	Homo sapiens	PubMed ID: 29326245	Authors: Rana MS, Kumar P, Lee CJ, Verardi R, Rajashankar KR, Banerjee A	Year: 2018
6BMS	related: 6BML	-	Homo sapiens	PubMed ID: 29326245	Authors: Rana MS, Kumar P, Lee CJ, Verardi R, Rajashankar KR, Banerjee A	Year: 2018
6BMN	related: 6BML	-	Homo sapiens	PubMed ID: 29326245	Authors: Rana MS, Kumar P, Lee CJ, Verardi R, Rajashankar KR, Banerjee A	Year: 2018
6M4N	-	Serine palmitoyltransferase (SPT) in complex with ORMDL3, dimer	Homo sapiens	PubMed ID: 33558762	Authors: Li S, Xie T, Liu P, Wang L, Gong X	Year: 2021
6M4O	related: 6M4N	-	Homo sapiens	PubMed ID: 33558762	Authors: Li S, Xie T, Liu P, Wang L, Gong X	Year: 2021
7CQK	related: 6M4N	-	Homo sapiens	PubMed ID: 33558762	Authors: Li S, Xie T, Liu P, Wang L, Gong X	Year: 2021
7CQI	related: 6M4N	-	Homo sapiens	PubMed ID: 33558762	Authors: Li S, Xie T, Liu P, Wang L, Gong X	Year: 2021
7K0I	master: 6M4N	serine palmitoyltransferase complex SPTLC1/SPLTC2/ssSPTa	Homo sapiens	PubMed ID: 33558761	Authors: Wang Y, Niu Y, Zhang Z, Gable K, Gupta SD, Somashekarappa N, Han G, Zhao H, Myasnikov AG, Kalathur RC, Dunn TM, Lee CH	Year: 2021
7K0N	related: 7K0I	-	Homo sapiens	PubMed ID: 33558761	Authors: Wang Y, Niu Y, Zhang Z, Gable K, Gupta SD, Somashekarappa N, Han G, Zhao H, Myasnikov AG, Kalathur RC, Dunn TM, Lee CH	Year: 2021
7K0Q	related: 7K0I	-	Homo sapiens	PubMed ID: 33558761	Authors: Wang Y, Niu Y, Zhang Z, Gable K, Gupta SD, Somashekarappa N, Han G, Zhao H, Myasnikov AG, Kalathur RC, Dunn TM, Lee CH	Year: 2021
7K0K	related: 7K0I	-	Homo sapiens	PubMed ID: 33558761	Authors: Wang Y, Niu Y, Zhang Z, Gable K, Gupta SD, Somashekarappa N, Han G, Zhao H, Myasnikov AG, Kalathur RC, Dunn TM, Lee CH	Year: 2021
7K0O	related: 7K0I	-	Homo sapiens	PubMed ID: 33558761	Authors: Wang Y, Niu Y, Zhang Z, Gable K, Gupta SD, Somashekarappa N, Han G, Zhao H, Myasnikov AG, Kalathur RC, Dunn TM, Lee CH	Year: 2021
7K0L	related: 7K0I	-	Homo sapiens	PubMed ID: 33558761	Authors: Wang Y, Niu Y, Zhang Z, Gable K, Gupta SD, Somashekarappa N, Han G, Zhao H, Myasnikov AG, Kalathur RC, Dunn TM, Lee CH	Year: 2021
7K0J	related: 7K0I	-	Homo sapiens	PubMed ID: 33558761	Authors: Wang Y, Niu Y, Zhang Z, Gable K, Gupta SD, Somashekarappa N, Han G, Zhao H, Myasnikov AG, Kalathur RC, Dunn TM, Lee CH	Year: 2021
7K0P	related: 7K0I	-	Homo sapiens	PubMed ID: 33558761	Authors: Wang Y, Niu Y, Zhang Z, Gable K, Gupta SD, Somashekarappa N, Han G, Zhao H, Myasnikov AG, Kalathur RC, Dunn TM, Lee CH	Year: 2021
7K0M	related: 7K0I	-	Homo sapiens	PubMed ID: 33558761	Authors: Wang Y, Niu Y, Zhang Z, Gable K, Gupta SD, Somashekarappa N, Han G, Zhao H, Myasnikov AG, Kalathur RC, Dunn TM, Lee CH	Year: 2021
7YIU	master: 6M4N	Serine palmitoyltransferase (SPT) in complex with ORMDL3, with bound C6-ceramide	Homo sapiens	PubMed ID: 37308477	Authors: Xie T, Liu P, Wu X, Dong F, Zhang Z, Yue J, Mahawar U, Farooq F, Vohra H, Fang Q, Liu W, Wattenberg BW, Gong X	Year: 2023
7YJ2	related: 7YIU	-	Homo sapiens	PubMed ID: 37308477	Authors: Xie T, Liu P, Wu X, Dong F, Zhang Z, Yue J, Mahawar U, Farooq F, Vohra H, Fang Q, Liu W, Wattenberg BW, Gong X	Year: 2023
7YJ1	related: 7YIU	-	Homo sapiens	PubMed ID: 37308477	Authors: Xie T, Liu P, Wu X, Dong F, Zhang Z, Yue J, Mahawar U, Farooq F, Vohra H, Fang Q, Liu W, Wattenberg BW, Gong X	Year: 2023
6Y7F	-	ELOVL fatty acid elongase 7 (ELOVL7)	Homo sapiens	PubMed ID: 34117479	Authors: Nie L, Pascoa TC, Pike ACW, Bushell SR, Quigley A, Ruda GF, Chu A, Cole V, Speedman D, Moreira T, Shrestha L, Mukhopadhyay SMM, Burgess-Brown NA, Love JD, Brennan PE, Carpenter EP	Year: 2021
8GYX	-	Choline/ethanolamine phosphotransferase 1 (CEPT1)	Homo sapiens	PubMed ID: 37137909	Authors: Wang Z, Yang M, Yang Y, He Y, Qian H	Year: 2023
8GYW	related: 8GYX	-	Homo sapiens	PubMed ID: 37137909	Authors: Wang Z, Yang M, Yang Y, He Y, Qian H	Year: 2023
4AW6	-	CAAX protease ZMPSTE24	Homo sapiens	PubMed ID: 23539603	Authors: Quigley A, Dong YY, Pike AC, Dong L, Shrestha L, Berridge G, Stansfeld PJ, Sansom MS, Edwards AM, Bountra C, von Delft F, Bullock AN, Burgess-Brown NA, Carpenter EP	Year: 2013
2YPT	related: 4AW6	-	Homo sapiens	PubMed ID: 23539603	Authors: Quigley A, Dong YY, Pike AC, Dong L, Shrestha L, Berridge G, Stansfeld PJ, Sansom MS, Edwards AM, Bountra C, von Delft F, Bullock AN, Burgess-Brown NA, Carpenter EP	Year: 2013
6BH8	master: 4AW6	CAAX protease ZMPSTE24 with bound phosphoramidon	Homo sapiens	PubMed ID: 30082509	Authors: Goblirsch BR, Arachea BT, Councell DJ, Wiener MC	Year: 2018
4UIS	-	gamma-secretase	Homo sapiens	PubMed ID: 25918421	Authors: Sun L, Zhao L, Yang G, Yan C, Zhou R, Zhou X, Xie T, Zhao Y, Wu S, Li X, Shi Y	Year: 2015
5A63	master: 4UIS	gamma-secretase	Homo sapiens	PubMed ID: 26280335	Authors: Bai XC, Yan C, Yang G, Lu P, Ma D, Sun L, Zhou R, Scheres SH, Shi Y	Year: 2015
4UPC	master: 4UIS	gamma-secretase nicastrin extracellular domain	Homo sapiens	PubMed ID: 25043039	Authors: Lu P, Bai XC, Ma D, Xie T, Yan C, Sun L, Yang G, Zhao Y, Zhou R, Scheres SH, Shi Y	Year: 2014
2N7Q	master: 4UIS	gamma-secretase nicastrin-a transmembrane domain in SDS:	Homo sapiens	PubMed ID: 26776682	Authors: Li Y, Liew LS, Li Q, Kang C	Year: 2016
2NR7	related: 2N7Q	-	Homo sapiens	PubMed ID: 26776682	Authors: Li Y, Liew LS, Li Q, Kang C	Year: 2016
6IDF	master: 4UIS	gamma-secretase in complex with Notch-100	Homo sapiens	PubMed ID: 30598546	Authors: Yang G, Zhou R, Zhou Q, Guo X, Yan C, Ke M, Lei J, Shi Y	Year: 2019
6IYC	master: 4UIS	gamma-secretase cross-linked complex with APP-C83	Homo sapiens	PubMed ID: 30630874	Authors: Zhou R, Yang G, Guo X, Zhou Q, Lei J, Shi Y	Year: 2019
6Z0G	master: 4UIS	gamma-secretase substrate: TREM2 transmembrane helix in DPC micelles	Homo sapiens	PubMed ID: 32830336	Authors: Steiner A, Schlepckow K, Brunner B, Steiner H, Haass C, Hagn F	Year: 2020
6Z0I	related: 6Z0G	-	Homo sapiens	PubMed ID: 32830336	Authors: Steiner A, Schlepckow K, Brunner B, Steiner H, Haass C, Hagn F	Year: 2020
6Z0H	related: 6Z0G	-	Homo sapiens	PubMed ID: 32830336	Authors: Steiner A, Schlepckow K, Brunner B, Steiner H, Haass C, Hagn F	Year: 2020
6LR4	master: 4UIS	gamma-secretase with bound Semagacestat	Homo sapiens	PubMed ID: 33373587	Authors: Yang G, Zhou R, Guo X, Yan C, Lei J, Shi Y	Year: 2021
7C9I	related: 6LR4	-	Homo sapiens	PubMed ID: 33373587	Authors: Yang G, Zhou R, Guo X, Yan C, Lei J, Shi Y	Year: 2021
6LQG	related: 6LR4	-	Homo sapiens	PubMed ID: 33373587	Authors: Yang G, Zhou R, Guo X, Yan C, Lei J, Shi Y	Year: 2021
7D8X	related: 6LR4	-	Homo sapiens	PubMed ID: 33373587	Authors: Yang G, Zhou R, Guo X, Yan C, Lei J, Shi Y	Year: 2021
7Y5T	master: 4UIS	Œ≥-secretase, in complex with presenilin 1 (PS1), with bound PS1-selective inhibitor MRK-56	Homo sapiens	PubMed ID: 36272978	Authors: Guo X, Wang Y, Zhou J, Jin C, Wang J, Jia B, Jing D, Yan C, Lei J, Zhou R, Shi Y	Year: 2022
7Y5Z	related: 7Y5T	-	Homo sapiens	PubMed ID: 36272978	Authors: Guo X, Wang Y, Zhou J, Jin C, Wang J, Jia B, Jing D, Yan C, Lei J, Zhou R, Shi Y	Year: 2022
7Y5X	related: 7Y5T	-	Homo sapiens	PubMed ID: 36272978	Authors: Guo X, Wang Y, Zhou J, Jin C, Wang J, Jia B, Jing D, Yan C, Lei J, Zhou R, Shi Y	Year: 2022
8IM7	master: 4UIS	Œ≥-secretase with bound ganglioside GM1	Homo sapiens	PubMed ID: 37759382	Authors: Wang X, Zhou R, Sun X, Li J, Wang J, Yue W, Wang L, Liu H, Shi Y, Zhang D	Year: 2023
8K8E	master: 4UIS	Œ≥-secretase with bound substrate mimetic	Homo sapiens	PubMed ID: 38349793	Authors: Devkota S, Zhou R, Nagarajan V, Maesako M, Do H, Noorani A, Overmeyer C, Bhattarai S, Douglas JT, Saraf A, Miao Y, Ackley BD, Shi Y, Wolfe MS	Year: 2024
7P2P	-	Signal Peptidase Complex Paralog A (SPC-A)	Homo sapiens	PubMed ID: 34388369	Authors: Liaci AM, Steigenberger B, Telles de Souza PC, Tamara S, Grollers-Mulderij M, Ogrissek P, Marrink SJ, Scheltema RA, Forster F	Year: 2021
7P2Q	related: 7P2P	-	Homo sapiens	PubMed ID: 34388369	Authors: Liaci AM, Steigenberger B, Telles de Souza PC, Tamara S, Grollers-Mulderij M, Ogrissek P, Marrink SJ, Scheltema RA, Forster F	Year: 2021
7QAM	-	PGAM5 WT transmembrane domain (TMD)	Homo sapiens	PubMed ID: 35921890	Authors: Siebert V, Silber M, Heuten E, Muhle-Goll C, Lemberg MK	Year: 2022
7QAL	related: 7QAM	-	Homo sapiens	PubMed ID: 35921890	Authors: Siebert V, Silber M, Heuten E, Muhle-Goll C, Lemberg MK	Year: 2022
7QAO	related: 7QAM	-	Homo sapiens	PubMed ID: 35921890	Authors: Siebert V, Silber M, Heuten E, Muhle-Goll C, Lemberg MK	Year: 2022
7QAP	related: 7QAM	-	Homo sapiens	PubMed ID: 35921890	Authors: Siebert V, Silber M, Heuten E, Muhle-Goll C, Lemberg MK	Year: 2022
7W72	-	Glycosylphosphatidylinositol (GPI) transamidase	Homo sapiens	PubMed ID: 35165458	Authors: Zhang H, Su J, Li B, Gao Y, Liu M, He L, Xu H, Dong Y, Zhang XC, Zhao Y	Year: 2022
7WLD	master: 7W72	Glycosylphosphatidylinositol (GPI) transamidase complex	Homo sapiens	PubMed ID: 35551457	Authors: Xu Y, Jia G, Li T, Zhou Z, Luo Y, Chao Y, Bao J, Su Z, Qu Q, Li D	Year: 2022
6DMB	-	Patched1 (Ptch1) of the Hedgehog (Hh) signaling pathway, wild-type	Homo sapiens	PubMed ID: 29954986	Authors: Gong X, Qian H, Cao P, Zhao X, Zhou Q, Lei J, Yan N	Year: 2018
6DMO	related: 6DMB	-	Homo sapiens	PubMed ID: 29954986	Authors: Gong X, Qian H, Cao P, Zhao X, Zhou Q, Lei J, Yan N	Year: 2018
6DMY	related: 6DMB	-	Homo sapiens	PubMed ID: 29954986	Authors: Gong X, Qian H, Cao P, Zhao X, Zhou Q, Lei J, Yan N	Year: 2018
6OEU	master: 6DMB	Patched1 (Ptch1) of the Hedgehog (Hh) signaling pathway	Homo sapiens	PubMed ID: 29995851	Authors: Qi X, Schmiege P, Coutavas E, Wang J, Li X	Year: 2018
6OEV	related: 6OEU	-	Homo sapiens	PubMed ID: 29995851	Authors: Qi X, Schmiege P, Coutavas E, Wang J, Li X	Year: 2018
6E1H	master: 6DMB	2:1 human Ptch1-SHH-N complex	Homo sapiens	PubMed ID: 30139912	Authors: Qi X, Schmiege P, Coutavas E, Li X	Year: 2018
6RVD	master: 6DMB	2:1 human Ptch1-SHH-N complex (revised structure)	Homo sapiens	PubMed ID: 31548691	Authors: Rudolf AF, Kinnebrew M, Kowatsch C, Ansell TB, El Omari K, Bishop B, Pardon E, Schwab RA, Malinauskas T, Qian M, Duman R, Covey DF, Steyaert J, Wagner A, Sansom MSP, Rohatgi R, Siebold C	Year: 2019
6RTX	related: 6RVD	-	Homo sapiens	PubMed ID: 31548691	Authors: Rudolf AF, Kinnebrew M, Kowatsch C, Ansell TB, El Omari K, Bishop B, Pardon E, Schwab RA, Malinauskas T, Qian M, Duman R, Covey DF, Steyaert J, Wagner A, Sansom MSP, Rohatgi R, Siebold C	Year: 2019
6RVC	related: 6RVD	-	Homo sapiens	PubMed ID: 31548691	Authors: Rudolf AF, Kinnebrew M, Kowatsch C, Ansell TB, El Omari K, Bishop B, Pardon E, Schwab RA, Malinauskas T, Qian M, Duman R, Covey DF, Steyaert J, Wagner A, Sansom MSP, Rohatgi R, Siebold C	Year: 2019
6RTW	related: 6RVD	-	Homo sapiens	PubMed ID: 31548691	Authors: Rudolf AF, Kinnebrew M, Kowatsch C, Ansell TB, El Omari K, Bishop B, Pardon E, Schwab RA, Malinauskas T, Qian M, Duman R, Covey DF, Steyaert J, Wagner A, Sansom MSP, Rohatgi R, Siebold C	Year: 2019
6RTY	related: 6RVD	-	Homo sapiens	PubMed ID: 31548691	Authors: Rudolf AF, Kinnebrew M, Kowatsch C, Ansell TB, El Omari K, Bishop B, Pardon E, Schwab RA, Malinauskas T, Qian M, Duman R, Covey DF, Steyaert J, Wagner A, Sansom MSP, Rohatgi R, Siebold C	Year: 2019
6N7G	master: 6DMB	4:2 human Ptch1-SHH-N complex (form I)	Homo sapiens	PubMed ID: 31127104	Authors: Qian H, Cao P, Hu M, Gao S, Yan N, Gong X	Year: 2019
6N7K	related: 6N7G	-	Homo sapiens	PubMed ID: 31127104	Authors: Qian H, Cao P, Hu M, Gao S, Yan N, Gong X	Year: 2019
6N7H	related: 6N7G	-	Homo sapiens	PubMed ID: 31127104	Authors: Qian H, Cao P, Hu M, Gao S, Yan N, Gong X	Year: 2019
6RMG	master: 6DMB	Patched1 (Ptch1) of the Hedgehog (Hh) signaling pathway bound to ShhNC24II	Homo sapiens	PubMed ID: 31555730	Authors: Qi C, Di Minin G, Vercellino I, Wutz A, Korkhov VM	Year: 2019
6XE6	-	Dispatched-1 (DISP1) of the Hedgehog (Hh) signaling pathway	Homo sapiens	PubMed ID: 32646883	Authors: Chen H, Liu Y, Li X	Year: 2020
7E2G	master: 6XE6	Dispatched-1 (DISP1) of the Hedgehog (Hh) signaling pathway, Disp1<sup>NNN</sup>-3C	Homo sapiens	PubMed ID: 34845226	Authors: Li W, Wang L, Wierbowski BM, Lu M, Dong F, Liu W, Li S, Wang P, Salic A, Gong X	Year: 2021
7E2I	related: 7E2G	-	Homo sapiens	PubMed ID: 34845226	Authors: Li W, Wang L, Wierbowski BM, Lu M, Dong F, Liu W, Li S, Wang P, Salic A, Gong X	Year: 2021
7E2H	related: 7E2G	-	Homo sapiens	PubMed ID: 34845226	Authors: Li W, Wang L, Wierbowski BM, Lu M, Dong F, Liu W, Li S, Wang P, Salic A, Gong X	Year: 2021
6SSS	-	Microsomal Glutathione Transferase 2(MGST2)	Homo sapiens	PubMed ID: 33741927	Authors: Thulasingam M, Orellana L, Nji E, Ahmad S, Rinaldo-Matthis A, Haeggstrom JZ	Year: 2021
6SSU	related: 6SSS	-	Homo sapiens	PubMed ID: 33741927	Authors: Thulasingam M, Orellana L, Nji E, Ahmad S, Rinaldo-Matthis A, Haeggstrom JZ	Year: 2021
6SSW	related: 6SSS	-	Homo sapiens	PubMed ID: 33741927	Authors: Thulasingam M, Orellana L, Nji E, Ahmad S, Rinaldo-Matthis A, Haeggstrom JZ	Year: 2021
6SSR	related: 6SSS	-	Homo sapiens	PubMed ID: 33741927	Authors: Thulasingam M, Orellana L, Nji E, Ahmad S, Rinaldo-Matthis A, Haeggstrom JZ	Year: 2021
3DWW	-	Microsomal Prostaglandin E Synthase 1	Homo sapiens	PubMed ID: 18682561	Authors: Jegerschold C, Pawelzik SC, Purhonen P, Bhakat P, Gheorghe KR, Gyobu N, Mitsuoka K, Morgenstern R, Jakobsson PJ, Hebert H	Year: 2008
6VL4	master: 3DWW	Microsomal Prostaglandin E Synthase 1 with bound inhibitor DG-031	Homo sapiens	PubMed ID: 33246032	Authors: Ho JD, Lee MR, Rauch CT, Aznavour K, Park JS, Luz JG, Antonysamy S, Condon B, Maletic M, Zhang A, Hickey MJ, Hughes NE, Chandrasekhar S, Sloan AV, Gooding K, Harvey A, Yu XP, Kahl SD, Norman BH	Year: 2021
4YK5	master: 3DWW	Microsomal Prostaglandin E Synthase 1 with bound compound 30	Homo sapiens	PubMed ID: 25961169	Authors: Luz JG, Antonysamy S, Kuklish SL, Condon B, Lee MR, Allison D, Yu XP, Chandrasekhar S, Backer R, Zhang A, Russell M, Chang SS, Harvey A, Sloan AV, Fisher MJ	Year: 2015
4YL1	related: 4YK5	-	Homo sapiens	PubMed ID: 25961169	Authors: Luz JG, Antonysamy S, Kuklish SL, Condon B, Lee MR, Allison D, Yu XP, Chandrasekhar S, Backer R, Zhang A, Russell M, Chang SS, Harvey A, Sloan AV, Fisher MJ	Year: 2015
4YL3	related: 4YK5	-	Homo sapiens	PubMed ID: 25961169	Authors: Luz JG, Antonysamy S, Kuklish SL, Condon B, Lee MR, Allison D, Yu XP, Chandrasekhar S, Backer R, Zhang A, Russell M, Chang SS, Harvey A, Sloan AV, Fisher MJ	Year: 2015
4YL0	related: 4YK5	-	Homo sapiens	PubMed ID: 25961169	Authors: Luz JG, Antonysamy S, Kuklish SL, Condon B, Lee MR, Allison D, Yu XP, Chandrasekhar S, Backer R, Zhang A, Russell M, Chang SS, Harvey A, Sloan AV, Fisher MJ	Year: 2015
8PYV	master: 3DWW	Microsomal Prostaglandin E Synthase 1 in complex with GSH analog, native-SAD structure determined at wavelength 2.755 A	Homo sapiens	PubMed ID: 37828292	Authors: El Omari K, Duman R, Mykhaylyk V, Orr CM, Latimer-Smith M, Winter G, Grama V, Qu F, Bountra K, Kwong HS, Romano M, Reis RI, Vogeley L, Vecchia L, Owen CD, Wittmann S, Renner M, Senda M, Matsugaki N, Kawano Y, Bowden TA, Moraes I, Grimes JM, Mancini EJ, Walsh MA, Guzzo CR, Owens RJ, Jones EY, Brown DG, Stuart DI, Beis K, Wagner A	Year: 2023
2Q7M	-	5-Lipoxygenase-Activating Protein (FLAP) with Bound MK-591 Inhibitor	Homo sapiens	PubMed ID: 17600184	Authors: Ferguson AD, McKeever BM, Xu S, Wisniewski D, Miller DK, Yamin TT, Spencer RH, Chu L, Ujjainwalla F, Cunningham BR, Evans JF, Becker JW	Year: 2007
2Q7R	related: 2Q7M	-	Homo sapiens	PubMed ID: 17600184	Authors: Ferguson AD, McKeever BM, Xu S, Wisniewski D, Miller DK, Yamin TT, Spencer RH, Chu L, Ujjainwalla F, Cunningham BR, Evans JF, Becker JW	Year: 2007
6VGC	master: 2Q7M	5-Lipoxygenase-Activating Protein (FLAP) with bound DG-031	Homo sapiens	PubMed ID: 33246032	Authors: Ho JD, Lee MR, Rauch CT, Aznavour K, Park JS, Luz JG, Antonysamy S, Condon B, Maletic M, Zhang A, Hickey MJ, Hughes NE, Chandrasekhar S, Sloan AV, Gooding K, Harvey A, Yu XP, Kahl SD, Norman BH	Year: 2021
6VGI	related: 6VGC	-	Homo sapiens	PubMed ID: 33246032	Authors: Ho JD, Lee MR, Rauch CT, Aznavour K, Park JS, Luz JG, Antonysamy S, Condon B, Maletic M, Zhang A, Hickey MJ, Hughes NE, Chandrasekhar S, Sloan AV, Gooding K, Harvey A, Yu XP, Kahl SD, Norman BH	Year: 2021
2PNO	-	Leukotriene LTC4 Synthase in complex with glutathione	Homo sapiens	PubMed ID: 17632548	Authors: Ago H, Kanaoka Y, Irikura D, Lam BK, Shimamura T, Austen KF, Miyano M	Year: 2007
2UUH	master: 2PNO	Leukotriene LTC4 Synthase in complex with glutathione	Homo sapiens	PubMed ID: 17632546	Authors: Molina DM, Wetterholm A, Kohl A, McCarthy AA, Niegowski D, Ohlson E, Hammarberg T, Eshaghi S, Haeggstrom JZ, Nordlund P	Year: 2007
2UUI	related: 2UUH	-	Homo sapiens	PubMed ID: 17632546	Authors: Molina DM, Wetterholm A, Kohl A, McCarthy AA, Niegowski D, Ohlson E, Hammarberg T, Eshaghi S, Haeggstrom JZ, Nordlund P	Year: 2007
4JCZ	master: 2PNO	Leukotriene LTC4 Synthase in complex with stable leukotriene analog I	Homo sapiens	PubMed ID: 24366866	Authors: Niegowski D, Kleinschmidt T, Olsson U, Ahmad S, Rinaldo-Matthis A, Haeggstrom JZ	Year: 2014
4JRZ	related: 4JCZ	-	Homo sapiens	PubMed ID: 24366866	Authors: Niegowski D, Kleinschmidt T, Olsson U, Ahmad S, Rinaldo-Matthis A, Haeggstrom JZ	Year: 2014
4J7Y	related: 4JCZ	-	Homo sapiens	PubMed ID: 24366866	Authors: Niegowski D, Kleinschmidt T, Olsson U, Ahmad S, Rinaldo-Matthis A, Haeggstrom JZ	Year: 2014
4JC7	related: 4JCZ	-	Homo sapiens	PubMed ID: 24366866	Authors: Niegowski D, Kleinschmidt T, Olsson U, Ahmad S, Rinaldo-Matthis A, Haeggstrom JZ	Year: 2014
4J7T	related: 4JCZ	-	Homo sapiens	PubMed ID: 24366866	Authors: Niegowski D, Kleinschmidt T, Olsson U, Ahmad S, Rinaldo-Matthis A, Haeggstrom JZ	Year: 2014
8DKI	-	Cystinosin cystine transporter, lumen-open state	Homo sapiens	PubMed ID: 36113465	Authors: Guo X, Schmiege P, Assafa TE, Wang R, Xu Y, Donnelly L, Fine M, Ni X, Jiang J, Millhauser G, Feng L, Li X	Year: 2022
8DKM	related: 8DKI	-	Homo sapiens	PubMed ID: 36113465	Authors: Guo X, Schmiege P, Assafa TE, Wang R, Xu Y, Donnelly L, Fine M, Ni X, Jiang J, Millhauser G, Feng L, Li X	Year: 2022
8DKX	related: 8DKI	-	Homo sapiens	PubMed ID: 36113465	Authors: Guo X, Schmiege P, Assafa TE, Wang R, Xu Y, Donnelly L, Fine M, Ni X, Jiang J, Millhauser G, Feng L, Li X	Year: 2022
8DYP	related: 8DKI	-	Homo sapiens	PubMed ID: 36113465	Authors: Guo X, Schmiege P, Assafa TE, Wang R, Xu Y, Donnelly L, Fine M, Ni X, Jiang J, Millhauser G, Feng L, Li X	Year: 2022
8DKW	related: 8DKI	-	Homo sapiens	PubMed ID: 36113465	Authors: Guo X, Schmiege P, Assafa TE, Wang R, Xu Y, Donnelly L, Fine M, Ni X, Jiang J, Millhauser G, Feng L, Li X	Year: 2022
8DKE	related: 8DKI	-	Homo sapiens	PubMed ID: 36113465	Authors: Guo X, Schmiege P, Assafa TE, Wang R, Xu Y, Donnelly L, Fine M, Ni X, Jiang J, Millhauser G, Feng L, Li X	Year: 2022
6DZW	-	serotonin transporter in complex with paroxetine, ts2-inactive	Homo sapiens	PubMed ID: 31019304	Authors: Coleman JA, Yang D, Zhao Z, Wen PC, Yoshioka C, Tajkhorshid E, Gouaux E	Year: 2019
6DZV	related: 6DZW	-	Homo sapiens	PubMed ID: 31019304	Authors: Coleman JA, Yang D, Zhao Z, Wen PC, Yoshioka C, Tajkhorshid E, Gouaux E	Year: 2019
6DZZ	related: 6DZW	-	Homo sapiens	PubMed ID: 31019304	Authors: Coleman JA, Yang D, Zhao Z, Wen PC, Yoshioka C, Tajkhorshid E, Gouaux E	Year: 2019
6DZY	related: 6DZW	-	Homo sapiens	PubMed ID: 31019304	Authors: Coleman JA, Yang D, Zhao Z, Wen PC, Yoshioka C, Tajkhorshid E, Gouaux E	Year: 2019
7MGW	master: 6DZW	serotonin transporter in nanodisc, 5-HT bound NaCl occluded conformation	Homo sapiens	PubMed ID: 34851672	Authors: Yang D, Gouaux E	Year: 2021
7LI7	related: 7MGW	-	Homo sapiens	PubMed ID: 34851672	Authors: Yang D, Gouaux E	Year: 2021
7LI6	related: 7MGW	-	Homo sapiens	PubMed ID: 34851672	Authors: Yang D, Gouaux E	Year: 2021
7LI9	related: 7MGW	-	Homo sapiens	PubMed ID: 34851672	Authors: Yang D, Gouaux E	Year: 2021
7LI8	related: 7MGW	-	Homo sapiens	PubMed ID: 34851672	Authors: Yang D, Gouaux E	Year: 2021
7Y7V	-	GABA transporter GAT1, inward-open state	Homo sapiens	PubMed ID: 37400655	Authors: Zhu A, Huang J, Kong F, Tan J, Lei J, Yuan Y, Yan C	Year: 2023
7Y7Z	related: 7Y7V	-	Homo sapiens	PubMed ID: 37400655	Authors: Zhu A, Huang J, Kong F, Tan J, Lei J, Yuan Y, Yan C	Year: 2023
7Y7Y	related: 7Y7V	-	Homo sapiens	PubMed ID: 37400655	Authors: Zhu A, Huang J, Kong F, Tan J, Lei J, Yuan Y, Yan C	Year: 2023
7Y7W	related: 7Y7V	-	Homo sapiens	PubMed ID: 37400655	Authors: Zhu A, Huang J, Kong F, Tan J, Lei J, Yuan Y, Yan C	Year: 2023
5LLM	-	EAAT1 excitatory amino acid transporter 1 in complex with L-Asp and the allosteric inhibitor UCPH101	Homo sapiens	PubMed ID: 28424515	Authors: Canul-Tec JC, Assal R, Cirri E, Legrand P, Brier S, Chamot-Rooke J, Reyes N	Year: 2017
5LM4	related: 5LLM	-	Homo sapiens	PubMed ID: 28424515	Authors: Canul-Tec JC, Assal R, Cirri E, Legrand P, Brier S, Chamot-Rooke J, Reyes N	Year: 2017
5MJU	related: 5LLM	-	Homo sapiens	PubMed ID: 28424515	Authors: Canul-Tec JC, Assal R, Cirri E, Legrand P, Brier S, Chamot-Rooke J, Reyes N	Year: 2017
5LLU	related: 5LLM	-	Homo sapiens	PubMed ID: 28424515	Authors: Canul-Tec JC, Assal R, Cirri E, Legrand P, Brier S, Chamot-Rooke J, Reyes N	Year: 2017
7AWM	master: 5LLM	EAAT1 excitatory amino acid transporter 1 in complex with L-ASP, three sodium ions and the allosteric inhibitor UCPH101	Homo sapiens	PubMed ID: 34747040	Authors: Canul-Tec JC, Kumar A, Dhenin J, Assal R, Legrand P, Rey M, Chamot-Rooke J, Reyes N	Year: 2022
7AWL	related: 7AWM	-	Homo sapiens	PubMed ID: 34747040	Authors: Canul-Tec JC, Kumar A, Dhenin J, Assal R, Legrand P, Rey M, Chamot-Rooke J, Reyes N	Year: 2022
7NPW	related: 7AWM	-	Homo sapiens	PubMed ID: 34747040	Authors: Canul-Tec JC, Kumar A, Dhenin J, Assal R, Legrand P, Rey M, Chamot-Rooke J, Reyes N	Year: 2022
7AWN	related: 7AWM	-	Homo sapiens	PubMed ID: 34747040	Authors: Canul-Tec JC, Kumar A, Dhenin J, Assal R, Legrand P, Rey M, Chamot-Rooke J, Reyes N	Year: 2022
7AWQ	related: 7AWM	-	Homo sapiens	PubMed ID: 34747040	Authors: Canul-Tec JC, Kumar A, Dhenin J, Assal R, Legrand P, Rey M, Chamot-Rooke J, Reyes N	Year: 2022
7AWP	related: 7AWM	-	Homo sapiens	PubMed ID: 34747040	Authors: Canul-Tec JC, Kumar A, Dhenin J, Assal R, Legrand P, Rey M, Chamot-Rooke J, Reyes N	Year: 2022
7XR4	-	EAAT2 excitatory amino acid transporter 2 in complex with glutamate	Homo sapiens	PubMed ID: 35680945	Authors: Zhang Z, Chen H, Geng Z, Yu Z, Li H, Dong Y, Zhang H, Huang Z, Jiang J, Zhao Y	Year: 2022
7XR6	related: 7XR4	-	Homo sapiens	PubMed ID: 35680945	Authors: Zhang Z, Chen H, Geng Z, Yu Z, Li H, Dong Y, Zhang H, Huang Z, Jiang J, Zhao Y	Year: 2022
7VR7	master: 7XR4	EAAT2 excitatory amino acid transporter 2, inward facing WAY213613-bound state	Homo sapiens	PubMed ID: 35953475	Authors: Kato T, Kusakizako T, Jin C, Zhou X, Ohgaki R, Quan L, Xu M, Okuda S, Kobayashi K, Yamashita K, Nishizawa T, Kanai Y, Nureki O	Year: 2022
7VR8	related: 7VR7	-	Homo sapiens	PubMed ID: 35953475	Authors: Kato T, Kusakizako T, Jin C, Zhou X, Ohgaki R, Quan L, Xu M, Okuda S, Kobayashi K, Yamashita K, Nishizawa T, Kanai Y, Nureki O	Year: 2022
6X2L	-	EAAT3 excitatory amino acid transporter 3, inward facing state in the presence of Na<sup>+</sup>	Homo sapiens	PubMed ID: 33658209	Authors: Qiu B, Matthies D, Fortea E, Yu Z, Boudker O	Year: 2021
6X3E	related: 6X2L	-	Homo sapiens	PubMed ID: 33658209	Authors: Qiu B, Matthies D, Fortea E, Yu Z, Boudker O	Year: 2021
6X2Z	related: 6X2L	-	Homo sapiens	PubMed ID: 33658209	Authors: Qiu B, Matthies D, Fortea E, Yu Z, Boudker O	Year: 2021
6X3F	related: 6X2L	-	Homo sapiens	PubMed ID: 33658209	Authors: Qiu B, Matthies D, Fortea E, Yu Z, Boudker O	Year: 2021
8CTC	master: 6X2L	EAAT3 excitatory amino acid transporter 3, with bound glutamate, intermediate outward-facing state	Homo sapiens	PubMed ID: 37142617	Authors: Qiu B, Boudker O	Year: 2023
8CUI	related: 8CTC	-	Homo sapiens	PubMed ID: 37142617	Authors: Qiu B, Boudker O	Year: 2023
8CUJ	related: 8CTC	-	Homo sapiens	PubMed ID: 37142617	Authors: Qiu B, Boudker O	Year: 2023
8CUD	related: 8CTC	-	Homo sapiens	PubMed ID: 37142617	Authors: Qiu B, Boudker O	Year: 2023
8CV3	related: 8CTC	-	Homo sapiens	PubMed ID: 37142617	Authors: Qiu B, Boudker O	Year: 2023
8CV2	related: 8CTC	-	Homo sapiens	PubMed ID: 37142617	Authors: Qiu B, Boudker O	Year: 2023
8CTD	related: 8CTC	-	Homo sapiens	PubMed ID: 37142617	Authors: Qiu B, Boudker O	Year: 2023
8CUA	related: 8CTC	-	Homo sapiens	PubMed ID: 37142617	Authors: Qiu B, Boudker O	Year: 2023
6GCT	-	Neutral amino acid transporter ASCT2, inward-oriented state	Homo sapiens	PubMed ID: 29872227	Authors: Garaeva AA, Oostergetel GT, Gati C, Guskov A, Paulino C, Slotboom DJ	Year: 2018
6RVX	master: 6GCT	Neutral amino acid transporter ASCT2, inward-open C467R mutant with bound TBOA	Homo sapiens	PubMed ID: 31366933	Authors: Garaeva AA, Guskov A, Slotboom DJ, Paulino C	Year: 2019
6RVY	related: 6RVX	-	Homo sapiens	PubMed ID: 31366933	Authors: Garaeva AA, Guskov A, Slotboom DJ, Paulino C	Year: 2019
6MP6	master: 6GCT	Neutral amino acid transporter ASCT2, outward-oriented state (no ligand)	Homo sapiens	PubMed ID: 31580259	Authors: Yu X, Plotnikova O, Bonin PD, Subashi TA, McLellan TJ, Dumlao D, Che Y, Dong YY, Carpenter EP, West GM, Qiu X, Culp JS, Han S	Year: 2019
6MPB	related: 6MP6	-	Homo sapiens	PubMed ID: 31580259	Authors: Yu X, Plotnikova O, Bonin PD, Subashi TA, McLellan TJ, Dumlao D, Che Y, Dong YY, Carpenter EP, West GM, Qiu X, Culp JS, Han S	Year: 2019
7BCQ	master: 6GCT	Neutral amino acid transporter ASCT2, in the presence Lc-BPE (position "up") in the outward-open conformation	Homo sapiens	PubMed ID: 34507995	Authors: Garibsingh RA, Ndaru E, Garaeva AA, Shi Y, Zielewicz L, Zakrepine P, Bonomi M, Slotboom DJ, Paulino C, Grewer C, Schlessinger A	Year: 2021
7BCS	related: 7BCQ	-	Homo sapiens	PubMed ID: 34507995	Authors: Garibsingh RA, Ndaru E, Garaeva AA, Shi Y, Zielewicz L, Zakrepine P, Bonomi M, Slotboom DJ, Paulino C, Grewer C, Schlessinger A	Year: 2021
7BCT	related: 7BCQ	-	Homo sapiens	PubMed ID: 34507995	Authors: Garibsingh RA, Ndaru E, Garaeva AA, Shi Y, Zielewicz L, Zakrepine P, Bonomi M, Slotboom DJ, Paulino C, Grewer C, Schlessinger A	Year: 2021
6ZBV	-	glycine transporter 1 (GlyT1), inward-open state in complex with a benzoylisoindoline inhibitor	Homo sapiens	PubMed ID: 33658720	Authors: Shahsavar A, Stohler P, Bourenkov G, Zimmermann I, Siegrist M, Guba W, Pinard E, Sinning S, Seeger MA, Schneider TR, Dawson RJP, Nissen P	Year: 2021
6ZPL	related: 6ZBV	-	Homo sapiens	PubMed ID: 33658720	Authors: Shahsavar A, Stohler P, Bourenkov G, Zimmermann I, Siegrist M, Guba W, Pinard E, Sinning S, Seeger MA, Schneider TR, Dawson RJP, Nissen P	Year: 2021
6M18	-	B<sup>0</sup>AT1 (SLC6A19) in complex with angiotensin-converting enzyme 2 (ACE2), closed conformation	Homo sapiens	PubMed ID: 32132184	Authors: Yan R, Zhang Y, Li Y, Xia L, Guo Y, Zhou Q	Year: 2020
6M17	related: 6M18	-	Homo sapiens	PubMed ID: 32132184	Authors: Yan R, Zhang Y, Li Y, Xia L, Guo Y, Zhou Q	Year: 2020
6M1D	related: 6M18	-	Homo sapiens	PubMed ID: 32132184	Authors: Yan R, Zhang Y, Li Y, Xia L, Guo Y, Zhou Q	Year: 2020
7KNB	master: 6M18	ACE2-bound SARS-CoV-2 trimer spike at pH 7.4	Homo sapiens	PubMed ID: 33271067	Authors: Zhou T, Tsybovsky Y, Gorman J, Rapp M, Cerutti G, Chuang GY, Katsamba PS, Sampson JM, Schon A, Bimela J, Boyington JC, Nazzari A, Olia AS, Shi W, Sastry M, Stephens T, Stuckey J, Teng IT, Wang P, Wang S, Zhang B, Friesner RA, Ho DD, Mascola JR, Shapiro L, Kwong PD	Year: 2020
7KNH	related: 7KNB	-	Homo sapiens	PubMed ID: 33271067	Authors: Zhou T, Tsybovsky Y, Gorman J, Rapp M, Cerutti G, Chuang GY, Katsamba PS, Sampson JM, Schon A, Bimela J, Boyington JC, Nazzari A, Olia AS, Shi W, Sastry M, Stephens T, Stuckey J, Teng IT, Wang P, Wang S, Zhang B, Friesner RA, Ho DD, Mascola JR, Shapiro L, Kwong PD	Year: 2020
7KNI	related: 7KNB	-	Homo sapiens	PubMed ID: 33271067	Authors: Zhou T, Tsybovsky Y, Gorman J, Rapp M, Cerutti G, Chuang GY, Katsamba PS, Sampson JM, Schon A, Bimela J, Boyington JC, Nazzari A, Olia AS, Shi W, Sastry M, Stephens T, Stuckey J, Teng IT, Wang P, Wang S, Zhang B, Friesner RA, Ho DD, Mascola JR, Shapiro L, Kwong PD	Year: 2020
7KMZ	related: 7KNB	-	Homo sapiens	PubMed ID: 33271067	Authors: Zhou T, Tsybovsky Y, Gorman J, Rapp M, Cerutti G, Chuang GY, Katsamba PS, Sampson JM, Schon A, Bimela J, Boyington JC, Nazzari A, Olia AS, Shi W, Sastry M, Stephens T, Stuckey J, Teng IT, Wang P, Wang S, Zhang B, Friesner RA, Ho DD, Mascola JR, Shapiro L, Kwong PD	Year: 2020
6XLU	related: 7KNB	-	Homo sapiens	PubMed ID: 33271067	Authors: Zhou T, Tsybovsky Y, Gorman J, Rapp M, Cerutti G, Chuang GY, Katsamba PS, Sampson JM, Schon A, Bimela J, Boyington JC, Nazzari A, Olia AS, Shi W, Sastry M, Stephens T, Stuckey J, Teng IT, Wang P, Wang S, Zhang B, Friesner RA, Ho DD, Mascola JR, Shapiro L, Kwong PD	Year: 2020
6XM5	related: 7KNB	-	Homo sapiens	PubMed ID: 33271067	Authors: Zhou T, Tsybovsky Y, Gorman J, Rapp M, Cerutti G, Chuang GY, Katsamba PS, Sampson JM, Schon A, Bimela J, Boyington JC, Nazzari A, Olia AS, Shi W, Sastry M, Stephens T, Stuckey J, Teng IT, Wang P, Wang S, Zhang B, Friesner RA, Ho DD, Mascola JR, Shapiro L, Kwong PD	Year: 2020
7KNE	related: 7KNB	-	Homo sapiens	PubMed ID: 33271067	Authors: Zhou T, Tsybovsky Y, Gorman J, Rapp M, Cerutti G, Chuang GY, Katsamba PS, Sampson JM, Schon A, Bimela J, Boyington JC, Nazzari A, Olia AS, Shi W, Sastry M, Stephens T, Stuckey J, Teng IT, Wang P, Wang S, Zhang B, Friesner RA, Ho DD, Mascola JR, Shapiro L, Kwong PD	Year: 2020
6XM4	related: 7KNB	-	Homo sapiens	PubMed ID: 33271067	Authors: Zhou T, Tsybovsky Y, Gorman J, Rapp M, Cerutti G, Chuang GY, Katsamba PS, Sampson JM, Schon A, Bimela J, Boyington JC, Nazzari A, Olia AS, Shi W, Sastry M, Stephens T, Stuckey J, Teng IT, Wang P, Wang S, Zhang B, Friesner RA, Ho DD, Mascola JR, Shapiro L, Kwong PD	Year: 2020
6XM0	related: 7KNB	-	Homo sapiens	PubMed ID: 33271067	Authors: Zhou T, Tsybovsky Y, Gorman J, Rapp M, Cerutti G, Chuang GY, Katsamba PS, Sampson JM, Schon A, Bimela J, Boyington JC, Nazzari A, Olia AS, Shi W, Sastry M, Stephens T, Stuckey J, Teng IT, Wang P, Wang S, Zhang B, Friesner RA, Ho DD, Mascola JR, Shapiro L, Kwong PD	Year: 2020
7JWY	related: 7KNB	-	Homo sapiens	PubMed ID: 33271067	Authors: Zhou T, Tsybovsky Y, Gorman J, Rapp M, Cerutti G, Chuang GY, Katsamba PS, Sampson JM, Schon A, Bimela J, Boyington JC, Nazzari A, Olia AS, Shi W, Sastry M, Stephens T, Stuckey J, Teng IT, Wang P, Wang S, Zhang B, Friesner RA, Ho DD, Mascola JR, Shapiro L, Kwong PD	Year: 2020
6XM3	related: 7KNB	-	Homo sapiens	PubMed ID: 33271067	Authors: Zhou T, Tsybovsky Y, Gorman J, Rapp M, Cerutti G, Chuang GY, Katsamba PS, Sampson JM, Schon A, Bimela J, Boyington JC, Nazzari A, Olia AS, Shi W, Sastry M, Stephens T, Stuckey J, Teng IT, Wang P, Wang S, Zhang B, Friesner RA, Ho DD, Mascola JR, Shapiro L, Kwong PD	Year: 2020
7KMS	related: 7KNB	-	Homo sapiens	PubMed ID: 33271067	Authors: Zhou T, Tsybovsky Y, Gorman J, Rapp M, Cerutti G, Chuang GY, Katsamba PS, Sampson JM, Schon A, Bimela J, Boyington JC, Nazzari A, Olia AS, Shi W, Sastry M, Stephens T, Stuckey J, Teng IT, Wang P, Wang S, Zhang B, Friesner RA, Ho DD, Mascola JR, Shapiro L, Kwong PD	Year: 2020
7KMB	related: 7KNB	-	Homo sapiens	PubMed ID: 33271067	Authors: Zhou T, Tsybovsky Y, Gorman J, Rapp M, Cerutti G, Chuang GY, Katsamba PS, Sampson JM, Schon A, Bimela J, Boyington JC, Nazzari A, Olia AS, Shi W, Sastry M, Stephens T, Stuckey J, Teng IT, Wang P, Wang S, Zhang B, Friesner RA, Ho DD, Mascola JR, Shapiro L, Kwong PD	Year: 2020
8I92	master: 6M18	B<sup>0</sup>AT1 (SLC6A19) in complex with angiotensin-converting enzyme 2 (ACE2), with bound glutamine	Homo sapiens	PubMed ID: 37684251	Authors: Li Y, Chen Y, Zhang Y, Shen Y, Xu K, Liu Y, Wang Z, Yan R	Year: 2023
8I93	related: 8I92	-	Homo sapiens	PubMed ID: 37684251	Authors: Li Y, Chen Y, Zhang Y, Shen Y, Xu K, Liu Y, Wang Z, Yan R	Year: 2023
6CAA	-	SLC4A4 Na<sup>+</sup>-coupled acid-base transporter NBCe1	Homo sapiens	PubMed ID: 29500354	Authors: Huynh KW, Jiang J, Abuladze N, Tsirulnikov K, Kao L, Shao X, Newman D, Azimov R, Pushkin A, Zhou ZH, Kurtz I	Year: 2018
7X1G	-	SLC4A11 NH3-stimulated acid-base transporter BTR1, inward-facing state, pH 5.5	Homo sapiens	PubMed ID: 37788993	Authors: Lu Y, Zuo P, Chen H, Shan H, Wang W, Dai Z, Xu H, Chen Y, Liang L, Ding D, Jin Y, Yin Y	Year: 2023
7X1J	related: 7X1G	-	Homo sapiens	PubMed ID: 37788993	Authors: Lu Y, Zuo P, Chen H, Shan H, Wang W, Dai Z, Xu H, Chen Y, Liang L, Ding D, Jin Y, Yin Y	Year: 2023
7X1I	related: 7X1G	-	Homo sapiens	PubMed ID: 37788993	Authors: Lu Y, Zuo P, Chen H, Shan H, Wang W, Dai Z, Xu H, Chen Y, Liang L, Ding D, Jin Y, Yin Y	Year: 2023
7X1H	related: 7X1G	-	Homo sapiens	PubMed ID: 37788993	Authors: Lu Y, Zuo P, Chen H, Shan H, Wang W, Dai Z, Xu H, Chen Y, Liang L, Ding D, Jin Y, Yin Y	Year: 2023
7SK2	-	GABA reuptake transporter 1 in complex with tiagabine, inward-open conformation	Homo sapiens	PubMed ID: 35676483	Authors: Motiwala Z, Aduri NG, Shaye H, Han GW, Lam JH, Katritch V, Cherezov V, Gati C	Year: 2022
6YUP	-	SLC7/SLC3 heteromeric amino acid transporter (HAT) family, b<sup>[0,+1]</sup>AT1-rBAT neutral & basic transport system	Homo sapiens	PubMed ID: 32817565	Authors: Wu D, Grund TN, Welsch S, Mills DJ, Michel M, Safarian S, Michel H	Year: 2020
6YUZ	related: 6YUP	-	Homo sapiens	PubMed ID: 32817565	Authors: Wu D, Grund TN, Welsch S, Mills DJ, Michel M, Safarian S, Michel H	Year: 2020
6YV1	related: 6YUP	-	Homo sapiens	PubMed ID: 32817565	Authors: Wu D, Grund TN, Welsch S, Mills DJ, Michel M, Safarian S, Michel H	Year: 2020
6IRT	-	SLC7A5 L-type amino acid transporter LAT1 in complex with 4F2hc (SLC3A2)	Homo sapiens	PubMed ID: 30867591	Authors: Yan R, Zhao X, Lei J, Zhou Q	Year: 2019
6IRS	related: 6IRT	-	Homo sapiens	PubMed ID: 30867591	Authors: Yan R, Zhao X, Lei J, Zhou Q	Year: 2019
7DSK	master: 6IRT	SLC7A5-SLC3A2 L-type amino acid transporter LAT1-4F2hc complex with JX-075	Homo sapiens	PubMed ID: 33758168	Authors: Yan R, Li Y, Muller J, Zhang Y, Singer S, Xia L, Zhong X, Gertsch J, Altmann KH, Zhou Q	Year: 2021
7DSL	related: 7DSK	-	Homo sapiens	PubMed ID: 33758168	Authors: Yan R, Li Y, Muller J, Zhang Y, Singer S, Xia L, Zhong X, Gertsch J, Altmann KH, Zhou Q	Year: 2021
7DSN	related: 7DSK	-	Homo sapiens	PubMed ID: 33758168	Authors: Yan R, Li Y, Muller J, Zhang Y, Singer S, Xia L, Zhong X, Gertsch J, Altmann KH, Zhou Q	Year: 2021
7DSQ	related: 7DSK	-	Homo sapiens	PubMed ID: 33758168	Authors: Yan R, Li Y, Muller J, Zhang Y, Singer S, Xia L, Zhong X, Gertsch J, Altmann KH, Zhou Q	Year: 2021
8XPU	master: 6IRT	SLC7A5 L-type amino acid transporter LAT1‚Äì4F2hc complex with bound JPH203	Homo sapiens	PubMed ID: 38956038	Authors: Hu Z, Yan R	Year: 2024
6JMQ	-	SLC7A5 L-type amino acid transporter LAT1-CD98hc in complex with MEM-108 Fab	Homo sapiens	PubMed ID: 31160781	Authors: Lee Y, Wiriyasermkul P, Jin C, Quan L, Ohgaki R, Okuda S, Kusakizako T, Nishizawa T, Oda K, Ishitani R, Yokoyama T, Nakane T, Shirouzu M, Endou H, Nagamori S, Kanai Y, Nureki O	Year: 2019
6JMR	related: 6JMQ	-	Homo sapiens	PubMed ID: 31160781	Authors: Lee Y, Wiriyasermkul P, Jin C, Quan L, Ohgaki R, Okuda S, Kusakizako T, Nishizawa T, Oda K, Ishitani R, Yokoyama T, Nakane T, Shirouzu M, Endou H, Nagamori S, Kanai Y, Nureki O	Year: 2019
8A6L	-	4F2hc-LAT2 heterodimeric amino acid transporter, in complex with anticalin D11vs	Homo sapiens	PubMed ID: 36310334	Authors: Jeckelmann JM, Lemmin T, Schlapschy M, Skerra A, Fotiadis D	Year: 2022
7B00	-	SLC7A8 L-type amino acid transporter LAT2-CD98hc complex, apo state	Homo sapiens	PubMed ID: 34848541	Authors: Rodriguez CF, Escudero-Bravo P, Diaz L, Bartoccioni P, Garcia-Martin C, Gilabert JG, Boskovic J, Guallar V, Errasti-Murugarren E, Llorca O, Palacin M	Year: 2021
6LI9	-	SLC7A9 amino acid transporter b<sup>0,+</sup>AT-rBAT complex with bound arginine	Homo sapiens	PubMed ID: 32494597	Authors: Yan R, Li Y, Shi Y, Zhou J, Lei J, Huang J, Zhou Q	Year: 2020
6LID	related: 6LI9	-	Homo sapiens	PubMed ID: 32494597	Authors: Yan R, Li Y, Shi Y, Zhou J, Lei J, Huang J, Zhou Q	Year: 2020
7CCS	-	SLC7A11 (xCT) antiporter with SLC3A2 subunit	Homo sapiens	PubMed ID: 33016372	Authors: Oda K, Lee Y, Wiriyasermkul P, Tanaka Y, Takemoto M, Yamashita K, Nagamori S, Nishizawa T, Nureki O	Year: 2020
7P9V	master: 7CCS	SLC7A11 (xCT, xc<sup>‚àí</sup>) cystine antiporter	Homo sapiens	PubMed ID: 34880232	Authors: Parker JL, Deme JC, Kolokouris D, Kuteyi G, Biggin PC, Lea SM, Newstead S	Year: 2021
7P9U	related: 7P9V	-	Homo sapiens	PubMed ID: 34880232	Authors: Parker JL, Deme JC, Kolokouris D, Kuteyi G, Biggin PC, Lea SM, Newstead S	Year: 2021
7D10	-	NKCC1 cation-chloride cotransporter (SLC12A2 family)	Homo sapiens	PubMed ID: 33597714	Authors: Zhang S, Zhou J, Zhang Y, Liu T, Friedel P, Zhuo W, Somasekharan S, Roy K, Zhang L, Liu Y, Meng X, Deng H, Zeng W, Li G, Forbush B, Yang M	Year: 2021
7ZGO	master: 7D10	NKCC1 cation-chloride cotransporter (SLC12A2 family), TM domain	Homo sapiens	PubMed ID: 36239040	Authors: Neumann C, Rosenbaek LL, Flygaard RK, Habeck M, Karlsen JL, Wang Y, Lindorff-Larsen K, Gad HH, Hartmann R, Lyons JA, Fenton RA, Nissen P	Year: 2022
7D8Z	-	KCC2 cation-chloride cotransporter (SLC12A5 superfamily)	Homo sapiens	PubMed ID: 33310850	Authors: Xie Y, Chang S, Zhao C, Wang F, Liu S, Wang J, Delpire E, Ye S, Guo J	Year: 2020
6M23	master: 7D8Z	KCC2 cation-chloride cotransporter (SLC12A5 superfamily)	Homo sapiens	PubMed ID: 33199848	Authors: Chi X, Li X, Chen Y, Zhang Y, Su Q, Zhou Q	Year: 2021
6M1Y	-	KCC3 cation-chloride cotransporter (SLC12A5 superfamily)	Homo sapiens	PubMed ID: 33199848	Authors: Chi X, Li X, Chen Y, Zhang Y, Su Q, Zhou Q	Year: 2021
6M22	related: 6M1Y	-	Homo sapiens	PubMed ID: 33199848	Authors: Chi X, Li X, Chen Y, Zhang Y, Su Q, Zhou Q	Year: 2021
7JSK	-	NaCT citrate transporter (SLC13A5 superfamily) in complex with citrate	Homo sapiens	PubMed ID: 33597751	Authors: Sauer DB, Song J, Wang B, Hilton JK, Karpowich NK, Mindell JA, Rice WJ, Wang DN	Year: 2021
7JSJ	related: 7JSK	-	Homo sapiens	PubMed ID: 33597751	Authors: Sauer DB, Song J, Wang B, Hilton JK, Karpowich NK, Mindell JA, Rice WJ, Wang DN	Year: 2021
7PMW	-	SLC15A1 proton-coupled peptide transporter (PepT1) bound to Ala-Phe in the outward facing occluded conformation	Homo sapiens	PubMed ID: 34730990	Authors: Killer M, Wald J, Pieprzyk J, Marlovits TC, Low C	Year: 2021
7PN1	related: 7PMW	-	Homo sapiens	PubMed ID: 34730990	Authors: Killer M, Wald J, Pieprzyk J, Marlovits TC, Low C	Year: 2021
7PMX	related: 7PMW	-	Homo sapiens	PubMed ID: 34730990	Authors: Killer M, Wald J, Pieprzyk J, Marlovits TC, Low C	Year: 2021
7PMY	-	SLC15A2 proton-coupled peptide transporter (PepT2) bound to AlaPhe, inward facing partially occluded conformation	Homo sapiens	PubMed ID: 34730990	Authors: Killer M, Wald J, Pieprzyk J, Marlovits TC, Low C	Year: 2021
8JZX	-	SLC15A4 peptide/histidine transporter (PhT1) with bound compound C5	Homo sapiens	PubMed ID: 37863876	Authors: Boeszoermenyi A, Bernaleau L, Chen X, Kartnig F, Xie M, Zhang H, Zhang S, Delacretaz M, Koren A, Hopp AK, Dvorak V, Kubicek S, Aletaha D, Yang M, Rebsamen M, Heinz LX, Superti-Furga G	Year: 2023
8JZR	master: 8JZX	SLC15A4 peptide/histidine transporter (PhT1), monomer, outward-facing comformation	Homo sapiens	PubMed ID: 37863913	Authors: Chen X, Xie M, Zhang S, Monguio-Tortajada M, Yin J, Liu C, Zhang Y, Delacretaz M, Song M, Wang Y, Dong L, Ding Q, Zhou B, Tian X, Deng H, Xu L, Liu X, Yang Z, Chang Q, Na J, Zeng W, Superti-Furga G, Rebsamen M, Yang M	Year: 2023
8JZU	related: 8JZR	-	Homo sapiens	PubMed ID: 37863913	Authors: Chen X, Xie M, Zhang S, Monguio-Tortajada M, Yin J, Liu C, Zhang Y, Delacretaz M, Song M, Wang Y, Dong L, Ding Q, Zhou B, Tian X, Deng H, Xu L, Liu X, Yang Z, Chang Q, Na J, Zeng W, Superti-Furga G, Rebsamen M, Yang M	Year: 2023
8JZS	related: 8JZR	-	Homo sapiens	PubMed ID: 37863913	Authors: Chen X, Xie M, Zhang S, Monguio-Tortajada M, Yin J, Liu C, Zhang Y, Delacretaz M, Song M, Wang Y, Dong L, Ding Q, Zhou B, Tian X, Deng H, Xu L, Liu X, Yang Z, Chang Q, Na J, Zeng W, Superti-Furga G, Rebsamen M, Yang M	Year: 2023
6LYY	-	Monocarboxylate transporter 1 (MCT1, SLC16 family)-Basigin-2 complex in outward open state in presence of AZD3965	Homo sapiens	PubMed ID: 33333023	Authors: Wang N, Jiang X, Zhang S, Zhu A, Yuan Y, Xu H, Lei J, Yan C	Year: 2021
7CKO	related: 6LYY	-	Homo sapiens	PubMed ID: 33333023	Authors: Wang N, Jiang X, Zhang S, Zhu A, Yuan Y, Xu H, Lei J, Yan C	Year: 2021
7CKR	related: 6LYY	-	Homo sapiens	PubMed ID: 33333023	Authors: Wang N, Jiang X, Zhang S, Zhu A, Yuan Y, Xu H, Lei J, Yan C	Year: 2021
7DA5	related: 6LYY	-	Homo sapiens	PubMed ID: 33333023	Authors: Wang N, Jiang X, Zhang S, Zhu A, Yuan Y, Xu H, Lei J, Yan C	Year: 2021
6LZ0	master: 6LYY	Monocarboxylate transporter 1 (MCT1; SLC16 family) in complex with Basigin-2, in the presence of lactate	Homo sapiens	PubMed ID: 33333023	Authors: Wang N, Jiang X, Zhang S, Zhu A, Yuan Y, Xu H, Lei J, Yan C	Year: 2021
6LYY	related: 6LZ0	-	Homo sapiens	PubMed ID: 33333023	Authors: Wang N, Jiang X, Zhang S, Zhu A, Yuan Y, Xu H, Lei J, Yan C	Year: 2021
7YR5	master: 6LYY	Monocarboxylate transporter 1 (MCT1; SLC16 family) in complex with embigin, inward-facing state	Homo sapiens	PubMed ID: 36103816	Authors: Xu B, Zhang M, Zhang B, Chi W, Ma X, Zhang W, Dong M, Sheng L, Zhang Y, Jiao W, Shan Y, Chang W, Wang P, Wen S, Pei D, Chen L, Zhang X, Yan H, Ye S	Year: 2022
7BP3	-	Monocarboxylate transporter 2 (MCT2, SLC16 family)	Homo sapiens	PubMed ID: 32415067	Authors: Zhang B, Jin Q, Xu L, Li N, Meng Y, Chang S, Zheng X, Wang J, Chen Y, Neculai D, Gao N, Zhang X, Yang F, Guo J, Ye S	Year: 2020
7TX7	-	Reduced folate carrier (RFC) SLC19A1	Homo sapiens	PubMed ID: 36071163	Authors: Wright NJ, Fedor JG, Zhang H, Jeong P, Suo Y, Yoo J, Hong J, Im W, Lee SY	Year: 2022
7TX6	related: 7TX7	-	Homo sapiens	PubMed ID: 36071163	Authors: Wright NJ, Fedor JG, Zhang H, Jeong P, Suo Y, Yoo J, Hong J, Im W, Lee SY	Year: 2022
[truncated: 389 more rows]
