# Supplementary material for: Co-evolution of alpha-helical transmembrane protein residues: large-scale variant profiling and complete mutational landscape of 2277 known PDB entries representing 504 unique human protein sequences
Source: J Mol Evol. 2025 Sep 24;93(5):581–99. doi: 10.1007/s00239-025-10262-8 (PMC12579659; doi:10.1007/s00239-025-10262-8)
Supplement: Supplementary file 4 — Supplementary file4 (XLSX 40 kb) [file 239_2025_10262_MOESM4_ESM.xlsx]

## Sheet: Sheet1
	Supplementary Table 3. Combined AlphaMissense Pathogenicity Scores Grouped by Initial Amino Acid in Studied Proteins
	Table 1. Pathogenicity scores for A>amino acid substitutions
	No	a.a	Median	Q1	Q3
	1	C	0.592	0.348	0.851
	2	D	0.821	0.199	0.984
	3	E	0.757	0.179	0.977
	4	F	0.531	0.221	0.923
	5	G	0.185	0.1	0.41
	6	H	0.819	0.309	0.98
	7	I	0.434	0.181	0.908
	8	K	0.895	0.314	0.994
	9	L	0.318	0.129	0.784
	10	M	0.39	0.185	0.837
	11	N	0.666	0.199	0.951
	12	P	0.802	0.162	0.981
	13	Q	0.706	0.218	0.953
	14	R	0.806	0.247	0.978
	15	S	0.13	0.0857	0.234
	16	T	0.146	0.0816	0.519
	17	V	0.201	0.0974	0.676
	18	W	0.891	0.502	0.99
	19	Y	0.756	0.334	0.97
	Table 2. Pathogenicity scores for C>amino acid substitutions
	No	a.a	Median	Q1	Q3
	1	A	0.784	0.353	0.985
	2	D	0.989	0.884	0.999
	3	E	0.995	0.934	0.999
	4	F	0.807	0.204	0.981
	5	G	0.62	0.182	0.95
	6	H	0.98	0.762	0.998
	7	I	0.928	0.513	0.993
	8	K	0.998	0.943	1
	9	L	0.856	0.407	0.98
	10	M	0.928	0.605	0.993
	11	N	0.958	0.716	0.996
	12	P	0.99	0.903	0.998
	13	Q	0.987	0.844	0.999
	14	R	0.98	0.747	0.997
	15	S	0.71	0.264	0.986
	16	T	0.85	0.432	0.992
	17	V	0.826	0.395	0.983
	18	W	0.96	0.619	0.995
	19	Y	0.942	0.485	0.993
	Table 3. Pathogenicity scores for F>amino acid substitutions
	No	a.a	Median	Q1	Q3
	1	A	0.912	0.552	0.987
	2	C	0.81	0.384	0.973
	3	D	0.993	0.945	0.999
	4	E	0.993	0.951	0.999
	5	G	0.956	0.746	0.993
	6	H	0.96	0.812	0.991
	7	I	0.727	0.281	0.954
	8	K	0.994	0.953	0.999
	9	L	0.944	0.728	0.992
	10	M	0.849	0.534	0.968
	11	N	0.97	0.843	0.994
	12	P	0.997	0.971	1
	13	Q	0.983	0.903	0.997
	14	R	0.982	0.893	0.996
	15	S	0.902	0.539	0.986
	16	T	0.928	0.604	0.99
	17	V	0.673	0.255	0.937
	18	W	0.821	0.573	0.94
	19	Y	0.507	0.249	0.768
	Table 4. Pathogenicity scores for G>amino acid substitutions
	No	a.a	Median	Q1	Q3
	1	A	0.248	0.0942	0.708
	2	C	0.555	0.192	0.942
	3	D	0.733	0.164	0.985
	4	E	0.742	0.161	0.986
	5	F	0.853	0.371	0.99
	6	H	0.834	0.267	0.993
	7	I	0.73	0.206	0.982
	8	K	0.884	0.316	0.996
	9	L	0.761	0.253	0.98
	10	M	0.797	0.336	0.987
	11	N	0.703	0.223	0.982
	12	P	0.962	0.454	0.997
	13	Q	0.76	0.225	0.985
	14	R	0.773	0.21	0.987
	15	S	0.202	0.0963	0.679
	16	T	0.44	0.122	0.925
	17	V	0.569	0.129	0.958
	18	W	0.796	0.29	0.986
	19	Y	0.824	0.312	0.989
	Table 5. Pathogenicity scores for I>amino acid substitutions
	No	a.a	Median	Q1	Q3
	1	A	0.69	0.316	0.933
	2	C	0.878	0.648	0.976
	3	D	0.986	0.904	0.998
	4	E	0.972	0.848	0.995
	5	F	0.396	0.16	0.794
	6	G	0.921	0.629	0.99
	7	H	0.96	0.78	0.995
	8	K	0.961	0.757	0.994
	9	L	0.171	0.0981	0.374
	10	M	0.2	0.111	0.438
	11	N	0.863	0.538	0.976
	12	P	0.968	0.851	0.993
	13	Q	0.943	0.732	0.991
	14	R	0.935	0.653	0.988
	15	S	0.753	0.382	0.951
	16	T	0.61	0.251	0.911
	17	V	0.108	0.0761	0.204
	18	W	0.953	0.791	0.993
	19	Y	0.883	0.621	0.979
	Table 6. Pathogenicity scores for L>amino acid substitutions
	No	a.a	Median	Q1	Q3
	1	A	0.564	0.225	0.9
	2	C	0.758	0.46	0.943
	3	D	0.983	0.842	0.998
	4	E	0.922	0.567	0.989
	5	F	0.276	0.121	0.719
	6	G	0.828	0.441	0.977
	7	H	0.848	0.407	0.979
	8	I	0.176	0.107	0.402
	9	K	0.912	0.46	0.987
	10	M	0.192	0.125	0.392
	11	N	0.904	0.592	0.986
	12	P	0.922	0.521	0.992
	13	Q	0.737	0.274	0.954
	14	R	0.833	0.312	0.972
	15	S	0.751	0.326	0.971
	16	T	0.58	0.245	0.909
	17	V	0.17	0.0962	0.416
	18	W	0.65	0.27	0.946
	19	Y	0.792	0.43	0.966
	Table 7. Pathogenicity scores for M>amino acid substitutions
	No	a.a	Median	Q1	Q3
	1	A	0.683	0.307	0.924
	2	C	0.871	0.687	0.962
	3	D	0.986	0.868	0.998
	4	E	0.928	0.609	0.988
	5	F	0.607	0.32	0.85
	6	G	0.868	0.53	0.976
	7	H	0.937	0.641	0.99
	8	I	0.669	0.283	0.936
	9	K	0.835	0.326	0.975
	10	L	0.185	0.102	0.418
	11	N	0.902	0.596	0.979
	12	P	0.98	0.821	0.997
	13	Q	0.743	0.336	0.933
	14	R	0.83	0.317	0.976
	15	S	0.746	0.384	0.94
	16	T	0.544	0.195	0.894
	17	V	0.196	0.0887	0.525
	18	W	0.921	0.648	0.988
	19	Y	0.909	0.646	0.983
	Table 8. Pathogenicity scores for P>amino acid substitutions
	No	a.a	Median	Q1	Q3
	1	A	0.122	0.0668	0.557
	2	C	0.693	0.299	0.968
	3	D	0.59	0.209	0.982
	4	E	0.395	0.147	0.956
	5	F	0.647	0.253	0.981
	6	G	0.388	0.149	0.9
	7	H	0.29	0.112	0.915
	8	I	0.461	0.186	0.94
	9	K	0.431	0.168	0.969
	10	L	0.215	0.0955	0.787
	11	M	0.481	0.217	0.945
	12	N	0.487	0.187	0.968
	13	Q	0.237	0.0971	0.891
	14	R	0.254	0.0991	0.904
	15	S	0.183	0.0833	0.768
	16	T	0.172	0.0782	0.739
	17	V	0.308	0.126	0.855
	18	W	0.732	0.32	0.989
	19	Y	0.593	0.236	0.978
	Table 9. Pathogenicity scores for V>amino acid substitutions
	No	a.a	Median	Q1	Q3
	1	A	0.356	0.149	0.75
	2	C	0.848	0.629	0.955
	3	D	0.931	0.595	0.99
	4	E	0.875	0.469	0.975
	5	F	0.351	0.141	0.784
	6	G	0.487	0.196	0.831
	7	H	0.945	0.687	0.992
	8	I	0.098	0.079	0.153
	9	K	0.925	0.548	0.987
	10	L	0.303	0.137	0.704
	11	M	0.279	0.14	0.659
	12	N	0.826	0.452	0.965
	13	P	0.93	0.651	0.988
	14	Q	0.851	0.461	0.968
	15	R	0.878	0.461	0.974
	16	S	0.547	0.238	0.865
	17	T	0.405	0.186	0.738
	18	W	0.945	0.737	0.994
	19	Y	0.869	0.566	0.979
	Table 10. Pathogenicity scores for W>amino acid substitutions
	No	a.a	Median	Q1	Q3
	1	A	0.908	0.506	0.988
	2	C	0.962	0.73	0.996
	3	D	0.993	0.91	0.999
	4	E	0.99	0.875	0.999
	5	F	0.5	0.26	0.743
	6	G	0.807	0.342	0.965
	7	H	0.967	0.783	0.993
	8	I	0.926	0.602	0.988
	9	K	0.995	0.895	1
	10	L	0.778	0.354	0.956
	11	M	0.934	0.632	0.99
	12	N	0.985	0.861	0.998
	13	P	0.99	0.902	0.998
	14	Q	0.988	0.832	0.999
	15	R	0.986	0.808	0.998
	16	S	0.862	0.423	0.979
	17	T	0.926	0.561	0.991
	18	V	0.889	0.501	0.984
	19	Y	0.76	0.464	0.921
	Table 11. Pathogenicity scores for D>amino acid substitutions
	No	a.a	Median	Q1	Q3
	1	A	0.355	0.132	0.902
	2	C	0.846	0.501	0.989
	3	E	0.266	0.114	0.827
	4	F	0.816	0.438	0.987
	5	G	0.33	0.117	0.886
	6	H	0.473	0.183	0.938
	7	I	0.691	0.282	0.98
	8	K	0.661	0.248	0.979
	9	L	0.658	0.275	0.967
	10	M	0.83	0.47	0.992
	11	N	0.171	0.0928	0.659
	12	P	0.876	0.426	0.992
	13	Q	0.528	0.201	0.96
	14	R	0.64	0.241	0.971
	15	S	0.226	0.104	0.78
	16	T	0.462	0.18	0.942
	17	V	0.472	0.171	0.936
	18	W	0.945	0.719	0.996
	19	Y	0.445	0.175	0.912
	Table 12. Pathogenicity scores for E>amino acid substitutions
	No	a.a	Median	Q1	Q3
	1	A	0.211	0.113	0.611
	2	C	0.896	0.677	0.984
	3	D	0.166	0.095	0.573
	4	F	0.836	0.552	0.984
	5	G	0.224	0.102	0.658
	6	H	0.539	0.27	0.921
	7	I	0.551	0.275	0.925
	8	K	0.244	0.107	0.752
	9	L	0.528	0.259	0.919
	10	M	0.6	0.344	0.923
	11	N	0.364	0.179	0.836
	12	P	0.762	0.308	0.985
	13	Q	0.167	0.102	0.464
	14	R	0.338	0.151	0.813
	15	S	0.268	0.141	0.695
	16	T	0.323	0.16	0.8
	17	V	0.332	0.163	0.793
	18	W	0.924	0.699	0.994
	19	Y	0.718	0.407	0.966
	Table 13. Pathogenicity scores for H>amino acid substitutions
	No	a.a	Median	Q1	Q3
	1	A	0.39	0.152	0.886
	2	C	0.341	0.156	0.717
	3	D	0.341	0.128	0.87
	4	E	0.389	0.162	0.896
	5	F	0.384	0.219	0.774
	6	G	0.4	0.153	0.895
	7	I	0.495	0.22	0.916
	8	K	0.348	0.152	0.886
	9	L	0.207	0.102	0.62
	10	M	0.587	0.328	0.911
	11	N	0.154	0.0846	0.508
	12	P	0.394	0.104	0.876
	13	Q	0.222	0.102	0.728
	14	R	0.151	0.0741	0.692
	15	S	0.285	0.122	0.766
	16	T	0.384	0.154	0.894
	17	V	0.392	0.169	0.879
	18	W	0.457	0.26	0.811
	19	Y	0.137	0.0878	0.427
	Table 14. Pathogenicity scores for K>amino acid substitutions
	No	a.a	Median	Q1	Q3
	1	A	0.501	0.238	0.873
	2	C	0.796	0.577	0.945
	3	D	0.742	0.373	0.965
	4	E	0.307	0.128	0.776
	5	F	0.873	0.63	0.981
	6	G	0.561	0.274	0.896
	7	H	0.377	0.228	0.686
	8	I	0.578	0.292	0.899
	9	L	0.511	0.268	0.839
	10	M	0.408	0.209	0.782
	11	N	0.598	0.278	0.919
	12	P	0.849	0.451	0.98
	13	Q	0.165	0.104	0.417
	14	R	0.0865	0.0739	0.123
	15	S	0.554	0.266	0.903
	16	T	0.308	0.14	0.733
	17	V	0.506	0.26	0.847
	18	W	0.816	0.597	0.963
	19	Y	0.733	0.473	0.936
	Table 15. Pathogenicity scores for N>amino acid substitutions
	No	a.a	Median	Q1	Q3
	1	A	0.409	0.168	0.866
	2	C	0.549	0.264	0.851
	3	D	0.242	0.101	0.793
	4	E	0.598	0.237	0.961
	5	F	0.758	0.414	0.973
	6	G	0.4	0.185	0.832
	7	H	0.178	0.0909	0.61
	8	I	0.51	0.201	0.908
	9	K	0.568	0.202	0.97
	10	L	0.465	0.206	0.858
	11	M	0.578	0.295	0.917
	12	P	0.839	0.38	0.97
	13	Q	0.497	0.215	0.923
	14	R	0.543	0.204	0.954
	15	S	0.114	0.0747	0.292
	16	T	0.248	0.112	0.694
	17	V	0.469	0.195	0.876
	18	W	0.873	0.602	0.988
	19	Y	0.322	0.139	0.808
	Table 16. Pathogenicity scores for Q>amino acid substitutions
	No	a.a	Median	Q1	Q3
	1	A	0.246	0.14	0.516
	2	C	0.716	0.441	0.946
	3	D	0.446	0.212	0.883
	4	E	0.1	0.0746	0.213
	5	F	0.726	0.467	0.95
	6	G	0.281	0.149	0.629
	7	H	0.244	0.134	0.689
	8	I	0.479	0.276	0.822
	9	K	0.122	0.0827	0.415
	10	L	0.182	0.11	0.477
	11	M	0.417	0.28	0.66
	12	N	0.338	0.191	0.684
	13	P	0.346	0.0941	0.86
	14	R	0.114	0.0755	0.412
	15	S	0.27	0.148	0.542
	16	T	0.249	0.142	0.556
	17	V	0.311	0.179	0.652
	18	W	0.599	0.317	0.947
	19	Y	0.519	0.29	0.908
	Table 17. Pathogenicity scores for R>amino acid substitutions
	No	a.a	Median	Q1	Q3
	1	A	0.491	0.201	0.931
	2	C	0.328	0.172	0.73
	3	D	0.749	0.361	0.979
	4	E	0.448	0.204	0.88
	5	F	0.693	0.37	0.969
	6	G	0.316	0.12	0.854
	7	H	0.157	0.0986	0.456
	8	I	0.471	0.222	0.912
	9	K	0.15	0.0986	0.409
	10	L	0.344	0.157	0.823
	11	M	0.487	0.244	0.921
	12	N	0.656	0.328	0.96
	13	P	0.785	0.275	0.983
	14	Q	0.125	0.0857	0.369
	15	S	0.55	0.234	0.946
	16	T	0.383	0.157	0.907
	17	V	0.494	0.233	0.914
	18	W	0.29	0.152	0.727
	19	Y	0.515	0.276	0.901
	Table 18. Pathogenicity scores for S>amino acid substitutions
	No	a.a	Median	Q1	Q3
	1	A	0.103	0.0756	0.205
	2	C	0.197	0.104	0.451
	3	D	0.599	0.223	0.959
	4	E	0.691	0.288	0.969
	5	F	0.387	0.171	0.872
	6	G	0.121	0.0802	0.287
	7	H	0.502	0.205	0.918
	8	I	0.358	0.155	0.848
	9	K	0.833	0.379	0.993
	10	L	0.205	0.113	0.601
	11	M	0.336	0.198	0.731
	12	N	0.276	0.121	0.773
	13	P	0.499	0.115	0.939
	14	Q	0.631	0.283	0.945
	15	R	0.76	0.297	0.986
	16	T	0.106	0.0782	0.264
	17	V	0.296	0.146	0.746
	18	W	0.51	0.235	0.914
	19	Y	0.354	0.15	0.85
	Table 19. Pathogenicity scores for T>amino acid substitutions
	No	a.a	Median	Q1	Q3
	1	A	0.12	0.0719	0.369
	2	C	0.58	0.335	0.863
	3	D	0.702	0.254	0.964
	4	E	0.635	0.219	0.955
	5	F	0.496	0.199	0.91
	6	G	0.325	0.157	0.694
	7	H	0.5	0.184	0.899
	8	I	0.371	0.143	0.85
	9	K	0.526	0.165	0.946
	10	L	0.205	0.0983	0.601
	11	M	0.158	0.0971	0.436
	12	N	0.278	0.106	0.722
	13	P	0.46	0.112	0.856
	14	Q	0.453	0.169	0.883
	15	R	0.442	0.13	0.918
	16	S	0.149	0.0887	0.357
	17	V	0.25	0.119	0.645
	18	W	0.803	0.445	0.978
	19	Y	0.583	0.232	0.939
	Table 20. Pathogenicity scores for Y>amino acid substitutions
	No	a.a	Median	Q1	Q3
	1	A	0.893	0.565	0.981
	2	C	0.61	0.254	0.907
	3	D	0.909	0.554	0.986
	4	E	0.973	0.791	0.996
	5	F	0.162	0.106	0.306
	6	G	0.847	0.518	0.962
	7	H	0.719	0.284	0.954
	8	I	0.878	0.587	0.971
	9	K	0.974	0.771	0.997
	10	L	0.739	0.475	0.894
	11	M	0.894	0.678	0.973
	12	N	0.738	0.33	0.944
	13	P	0.978	0.88	0.995
	14	Q	0.946	0.644	0.993
	15	R	0.925	0.588	0.988
	16	S	0.705	0.295	0.931
	17	T	0.891	0.552	0.98
	18	V	0.777	0.453	0.932
	19	W	0.629	0.406	0.839
